# Supplementary material for: Multi‐Omics Reveals Early Pregnancy Placental Dysfunction Associated With Preterm and Term Preeclampsia
Source: MedComm (2020). 2026 May 26;7(6):e70784. doi: 10.1002/mco2.70784 (PMC13240503; doi:10.1002/mco2.70784)
Supplement: Supplementary file 2 — Supporting File 2: mco270784‐sup‐0002‐TableS1.xlsx [file MCO2-7-e70784-s001.xlsx]

## Sheet: mRNA
name	importance	stability	comp	related.subgroup	control	PE.preterm	PE.term	max.group	min.group
BBS1	0.291979	0.857143	1	PE.preterm	3.510912	3.760218	3.541668	PE.preterm	control
FCGR2B	0.28535	0.857143	1	PE.preterm	4.734637	5.801651	4.645088	PE.preterm	PE.term
MCF2L	0.320019	0.857143	1	PE.preterm	0.7769447	1.8664080	1.0656928	PE.preterm	control
P3H2	-0.271254	0.857143	1	PE.preterm	5.713056	4.927338	5.540791	control	PE.preterm
SAMD10	0.225525	0.857143	1	PE.preterm	1.070249	1.732032	1.151715	PE.preterm	control
AGAP3	0.125236	0.785714	1	PE.preterm	4.233530	4.581773	4.348589	PE.preterm	control
ARSK	-0.138749	0.785714	1	PE.preterm	3.519347	2.980010	3.368552	control	PE.preterm
BMT2	-0.165427	0.785714	1	PE.preterm	4.512201	4.146676	4.453219	control	PE.preterm
CCDC134	-0.115501	0.785714	1	PE.preterm	4.441637	4.198428	4.400378	control	PE.preterm
FAM124A	0.339436	0.785714	1	PE.preterm	-0.1973749	1.0570643	0.1917533	PE.preterm	control
KAT14	-0.168655	0.785714	1	PE.preterm	5.148695	4.687987	4.967532	control	PE.preterm
MOSPD1	-0.186992	0.785714	1	PE.preterm	5.252404	4.867782	5.097267	control	PE.preterm
NDFIP2	-0.170222	0.785714	1	PE.preterm	6.700882	6.368490	6.643048	control	PE.preterm
RAB30	-0.119193	0.785714	1	PE.preterm	3.926298	3.388014	3.823797	control	PE.preterm
RASIP1	0.170244	0.785714	1	PE.preterm	1.776341	2.429635	1.708542	PE.preterm	PE.term
RNF43	0.153666	0.785714	1	PE.preterm	4.607153	4.956879	4.668594	PE.preterm	control
SPINDOC	0.186449	0.785714	1	PE.preterm	4.697010	5.084232	4.767959	PE.preterm	control
TIAM1	-0.0927578	0.785714	1	PE.preterm	5.717946	5.062368	5.678868	control	PE.preterm
CYYR1	0.150043	0.714286	1	PE.preterm	3.129383	3.906316	2.967224	PE.preterm	PE.term
FAM124B	0.136297	0.714286	1	PE.preterm	3.172154	3.787259	3.316896	PE.preterm	control
PTBP3	-0.0980148	0.714286	1	PE.preterm	7.089555	6.819824	7.033985	control	PE.preterm
VWF	0.150176	0.714286	1	PE.preterm	4.805739	5.639242	4.670025	PE.preterm	PE.term
CAV1	0.079744	0.642857	1	PE.preterm	6.901217	7.439334	6.919830	PE.preterm	control
CRIPT	-0.0856814	0.642857	1	PE.preterm	4.878127	4.664484	4.886471	PE.term	PE.preterm
GHR	-0.13258	0.642857	1	PE.preterm	4.903725	4.097288	4.988457	PE.term	PE.preterm
IGDCC3	0.0993779	0.642857	1	PE.preterm	5.525771	5.889343	5.559753	PE.preterm	control
ZNF189	0.0860115	0.642857	1	PE.preterm	3.919247	4.174888	3.958349	PE.preterm	control
NXT2	-0.0982194	0.571429	1	PE.preterm	4.959379	4.763833	4.941091	control	PE.preterm
PIGU	-0.104229	0.571429	1	PE.preterm	4.270381	4.103296	4.186335	control	PE.preterm
RALBP1	-0.0909159	0.571429	1	PE.preterm	6.903891	6.453193	6.700407	control	PE.preterm
ZNF219	0.117303	0.571429	1	PE.preterm	2.379245	2.896242	2.518840	PE.preterm	control
GALNT1	-0.0794173	0.5	1	PE.preterm	8.233278	7.881777	8.146084	control	PE.preterm
MAPK6	-0.0954233	0.5	1	PE.preterm	6.719601	6.544835	6.651342	control	PE.preterm
TOR2A	0.0807939	0.5	1	PE.preterm	3.368272	3.719596	3.512712	PE.preterm	control
TSPAN33	0.0689671	0.5	1	PE.preterm	2.110659	2.886388	2.327781	PE.preterm	control
DOK3	0.0518071	0.428571	1	PE.preterm	0.8917116	1.4709141	1.2494093	PE.preterm	control
FAM83G	-0.0632753	0.428571	1	PE.preterm	3.288950	2.195735	2.631110	control	PE.preterm
RPL7L1	-0.0424952	0.428571	1	PE.preterm	6.933031	6.789077	6.895483	control	PE.preterm
TMEM150B	0.0890514	0.428571	1	PE.preterm	0.4240203	1.3335268	0.7593788	PE.preterm	control
USP1	-0.0277457	0.428571	1	PE.preterm	6.139413	6.036377	6.162379	PE.term	PE.preterm
CHAMP1	0.00604352	0.357143	1	PE.preterm	2.905381	3.187683	2.927535	PE.preterm	control
NNAT	0.0290117	0.357143	1	PE.preterm	3.080305	4.264387	2.922082	PE.preterm	PE.term
TMEM139	-0.0380589	0.357143	1	PE.preterm	6.006323	5.612042	5.915502	control	PE.preterm
ERGIC1	-0.033544	0.285714	1	PE.preterm	6.005834	5.788479	5.951130	control	PE.preterm
KLHL2	-0.00167068	0.285714	1	PE.preterm	4.094043	3.820760	4.031932	control	PE.preterm
BRMS1L	-0.36866	0.857143	2	PE.term	3.956073	3.909584	3.725288	control	PE.term
MLPH	-0.238563	0.857143	2	PE.term	3.572937	3.183105	2.024950	control	PE.term
SIMC1	-0.286363	0.857143	2	PE.term	1.908651	1.892131	1.281605	control	PE.term
TMEM220	-0.43877	0.857143	2	PE.term	2.68150	2.50326	1.78878	control	PE.term
TRNT1	0.213442	0.857143	2	PE.term	4.847230	4.909286	5.126091	PE.term	control
MAML3	-0.14441	0.785714	2	PE.term	4.626724	4.501398	4.194119	control	PE.term
PPM1L	-0.154407	0.785714	2	PE.term	4.839553	4.742003	4.375524	control	PE.term
SDF2	0.186832	0.785714	2	PE.term	5.807457	5.792355	6.050961	PE.term	PE.preterm
STN1	0.207831	0.785714	2	PE.term	4.201162	4.205981	4.600275	PE.term	control
CDC42BPA	-0.212367	0.714286	2	PE.term	5.396503	5.294217	5.093633	control	PE.term
MIOS	0.203306	0.714286	2	PE.term	5.643667	5.654028	5.822468	PE.term	control
PITHD1	0.139304	0.714286	2	PE.term	5.779228	5.772638	5.927360	PE.term	PE.preterm
RXRA	-0.104041	0.714286	2	PE.term	5.994482	5.985748	5.756583	control	PE.term
SRC	-0.165412	0.714286	2	PE.term	3.524701	3.489901	3.116069	control	PE.term
WIZ	-0.15832	0.714286	2	PE.term	3.586142	3.688511	3.225547	PE.preterm	PE.term
OTUD6B	0.0874338	0.642857	2	PE.term	4.782881	4.736550	4.937116	PE.term	PE.preterm
PIK3R2	-0.106715	0.642857	2	PE.term	4.760488	4.721622	4.547300	control	PE.term
TIFA	0.187279	0.642857	2	PE.term	4.760555	4.926064	5.051397	PE.term	control
BEND7	-0.100639	0.571429	2	PE.term	3.134125	2.900419	2.058051	control	PE.term
CDPF1	0.0529614	0.571429	2	PE.term	1.961329	2.175117	2.357031	PE.term	control
FAM229B	0.100873	0.5	2	PE.term	0.9392528	1.1035116	1.7961984	PE.term	control
NOTCH1	-0.107024	0.5	2	PE.term	3.537436	3.634254	2.979571	PE.preterm	PE.term
RBBP8	0.077814	0.5	2	PE.term	5.188385	5.107641	5.369342	PE.term	PE.preterm
SDHAF1	0.0719197	0.5	2	PE.term	2.368156	2.443683	2.860787	PE.term	control
SOGA1	-0.103473	0.5	2	PE.term	5.174801	5.131145	4.907644	control	PE.term
ZFP37	-0.106782	0.5	2	PE.term	1.6870347	1.3365488	0.7757509	control	PE.term
C2orf88	-0.0413086	0.428571	2	PE.term	5.145346	4.987486	4.064271	control	PE.term
FYN	-0.0916215	0.428571	2	PE.term	4.263662	4.255317	3.998986	control	PE.term
GALNT2	-0.0346453	0.428571	2	PE.term	6.659282	6.633803	6.060553	control	PE.term
HLA-A	-0.0854257	0.428571	2	PE.term	3.4155044	4.5521916	-0.1066626	PE.preterm	PE.term
HSBP1L1	0.089888	0.428571	2	PE.term	3.554235	3.605967	3.991618	PE.term	control
NPR3	-0.0631372	0.428571	2	PE.term	1.65722719	1.29289536	0.09181808	control	PE.term
TMEM63B	-0.0718907	0.428571	2	PE.term	5.119326	5.110507	4.935484	control	PE.term
UBE2J1	0.0788261	0.428571	2	PE.term	6.871732	6.869693	7.065550	PE.term	PE.preterm
CCDC163	0.0747295	0.357143	2	PE.term	0.5339856	0.8052891	1.5000410	PE.term	control
KLF12	-0.0484066	0.357143	2	PE.term	1.491384	1.380987	0.733272	control	PE.term
MANBA	-0.0806692	0.357143	2	PE.term	6.217243	6.106532	5.525526	control	PE.term
NBPF14	-0.0361349	0.357143	2	PE.term	2.441096	2.182433	1.644849	control	PE.term
TMEM267	0.0483677	0.357143	2	PE.term	3.572902	3.684358	3.824593	PE.term	control
ZCCHC17	0.0477277	0.357143	2	PE.term	4.954628	4.938159	5.174995	PE.term	PE.preterm
ZNF263	0.0210564	0.357143	2	PE.term	4.875091	4.835087	5.018346	PE.term	PE.preterm
NDUFAF3	0.0406281	0.285714	2	PE.term	4.115974	4.153029	4.332119	PE.term	control
PDRG1	0.0287198	0.285714	2	PE.term	3.699249	3.730994	3.870262	PE.term	control
PEX2	0.0098339	0.285714	2	PE.term	4.978135	4.898113	5.214541	PE.term	PE.preterm
SP4	-0.0211671	0.285714	2	PE.term	2.878371	2.877365	2.667401	control	PE.term
TMX2	0.0399482	0.285714	2	PE.term	5.982771	5.993127	6.096284	PE.term	control
VANGL2	-0.0506182	0.285714	2	PE.term	1.0341286	0.9117506	0.4016956	control	PE.term

## Sheet: lncRNA
name	importance	stability	comp	related.subgroup	control	PE.preterm	PE.term	max.group	min.group
LINC02343	-0.427016	0.928571	1	PE.preterm	9.868197	9.180556	10.018066	PE.term	PE.preterm
LINC02478	-0.352293	0.928571	1	PE.preterm	8.566420	7.381531	8.837561	PE.term	PE.preterm
DANCR	0.182704	0.857143	1	PE.preterm	10.87399	11.75998	10.69323	PE.preterm	PE.term
LINC01965	-0.183413	0.857143	1	PE.preterm	9.611998	8.034890	9.443477	control	PE.preterm
SNHG17	0.427876	0.857143	1	PE.preterm	8.197797	8.957245	8.353056	PE.preterm	control
ZBTB44-DT	0.380121	0.857143	1	PE.preterm	8.169967	9.097598	8.593741	PE.preterm	control
C1QTNF7-AS1	-0.168954	0.785714	1	PE.preterm	8.869928	8.284196	9.093051	PE.term	PE.preterm
EIF3J-DT	0.221708	0.785714	1	PE.preterm	7.918730	9.022226	8.740875	PE.preterm	control
LINC01344	-0.286465	0.785714	1	PE.preterm	10.498924	9.415141	10.241405	control	PE.preterm
LINC01749	-0.177114	0.785714	1	PE.preterm	8.879949	7.719846	9.134678	PE.term	PE.preterm
LINC02204	-0.185727	0.785714	1	PE.preterm	8.940965	8.044399	8.835514	control	PE.preterm
LINC02815	-0.182983	0.785714	1	PE.preterm	8.797738	7.833525	9.005542	PE.term	PE.preterm
LINC-PINT	0.105138	0.571429	1	PE.preterm	10.04743	10.52525	10.24117	PE.preterm	control
LINC02296	0.0755404	0.571429	1	PE.preterm	7.469198	8.940288	9.036688	PE.term	control
LINC02774	-0.133026	0.5	1	PE.preterm	8.740884	7.933330	8.874437	PE.term	PE.preterm
SRP54-AS1	0.0206136	0.5	1	PE.preterm	10.309351	10.821939	9.832958	PE.preterm	PE.term
SLC7A14-AS1	-0.0549185	0.428571	1	PE.preterm	10.035971	9.270327	9.934565	control	PE.preterm
ZFAS1	-0.360587	0.928571	2	PE.term	12.61907	12.24268	11.65262	control	PE.term
LINC00607	0.232641	0.857143	2	PE.term	8.075377	8.599159	9.089068	PE.term	control
LINC00504	-0.30945	0.785714	2	PE.term	8.807886	8.501038	8.149733	control	PE.term
SNHG5	-0.428765	0.785714	2	PE.term	11.06986	11.13814	10.32394	PE.preterm	PE.term
SNHG8	-0.348412	0.785714	2	PE.term	10.388093	10.420596	9.672712	PE.preterm	PE.term
DISC1FP1	0.180641	0.714286	2	PE.term	7.534204	7.793018	8.754065	PE.term	control
HDAC2-AS2	0.194006	0.714286	2	PE.term	8.829364	8.956763	9.587834	PE.term	control
LINC01119	-0.207939	0.714286	2	PE.term	10.078159	9.770411	9.282319	control	PE.term
LINC01278	-0.301986	0.714286	2	PE.term	8.819921	9.180262	7.650369	PE.preterm	PE.term
MEG3	-0.297399	0.714286	2	PE.term	11.34140	11.52474	10.51843	PE.preterm	PE.term
XIST	0.279945	0.714286	2	PE.term	9.573709	7.761718	13.143222	PE.term	PE.preterm
LINC02646	0.0715516	0.571429	2	PE.term	7.770381	8.328121	8.769126	PE.term	control
HORMAD2-AS1	0.0389367	0.428571	2	PE.term	8.319192	8.939937	9.060367	PE.term	control

## Sheet: miRNA
name	importance	stability	comp	related.subgroup	control	PE.preterm	PE.term	max.group	min.group
MIR6766	0.427198	0.928571	1	PE.preterm	0.9309357	1.7569144	0.8007285	PE.preterm	PE.term
MIR4489	0.29841	0.857143	1	PE.preterm	-0.6688423	0.7431077	-0.1732310	PE.preterm	control
MIR5010	-0.651539	0.857143	1	PE.preterm	6.677736	6.049978	6.497054	control	PE.preterm
MIR6720	0.126613	0.857143	1	PE.preterm	1.629999	2.229444	1.711782	PE.preterm	control
MIR6779	0.20169	0.857143	1	PE.preterm	-0.2810132	1.0221492	-0.4801055	PE.preterm	PE.term
MIR6780B	-0.148338	0.857143	1	PE.preterm	2.048106	1.166363	1.801013	control	PE.preterm
MIRLET7E	-0.170277	0.857143	1	PE.preterm	13.71764	13.31331	13.59070	control	PE.preterm
MIR3120	0.152363	0.785714	1	PE.preterm	-1.0748270	0.2291363	-0.6213852	PE.preterm	control
MIR3614	-0.337465	0.785714	1	PE.preterm	9.220819	8.585397	8.909397	control	PE.preterm
MIR659	-0.156854	0.785714	1	PE.preterm	1.6232837	0.3619627	0.9037739	control	PE.preterm
MIR4700	-0.1224	0.714286	1	PE.preterm	1.3746467	0.2942109	1.2216636	control	PE.preterm
MIR6501	-0.089474	0.571429	1	PE.preterm	7.036655	6.377594	6.977024	control	PE.preterm
MIR6737	-0.0638969	0.571429	1	PE.preterm	4.216162	3.514766	3.860498	control	PE.preterm
MIR6784	-0.0240656	0.571429	1	PE.preterm	2.825047	2.259156	2.804578	control	PE.preterm
MIR150	0.0699322	0.5	1	PE.preterm	4.585761	6.260801	3.598482	PE.preterm	PE.term
MIR128-2	-0.0259045	0.428571	1	PE.preterm	3.730689	3.017555	3.803496	PE.term	PE.preterm
MIR1283-2	0.0135216	0.428571	1	PE.preterm	2.608972	3.473647	3.230383	PE.preterm	control
MIR3176	0.01242	0.428571	1	PE.preterm	0.6759622	1.7604320	1.2042372	PE.preterm	control
MIR7978	0.0309612	0.428571	1	PE.preterm	0.2672811	1.4443960	0.2873262	PE.preterm	control
MIR1293	0.449798	0.857143	2	PE.term	2.897394	3.389729	3.771252	PE.term	control
MIR4525	-0.319429	0.857143	2	PE.term	0.08527439	0.17777907	-1.15761755	PE.preterm	PE.term
MIR4746	-0.468874	0.857143	2	PE.term	2.609591	2.571858	1.981933	control	PE.term
MIR6800	-0.268146	0.785714	2	PE.term	1.5103852	0.6998576	0.4959955	control	PE.term
MIR6807	-0.367021	0.785714	2	PE.term	1.6943742	1.5611371	0.7784821	control	PE.term
MIR2115	0.365512	0.714286	2	PE.term	1.1725545	0.9740495	2.1525517	PE.term	PE.preterm
MIR2467	0.113754	0.571429	2	PE.term	-1.36918786	-0.16488689	-0.09383825	PE.term	control
MIR4767	0.199236	0.571429	2	PE.term	1.262764	1.411596	1.812884	PE.term	control
MIR103A2	-0.0531174	0.5	2	PE.term	4.869892	4.731853	4.367418	control	PE.term
MIR6763	0.0312889	0.5	2	PE.term	2.196577	1.350055	3.150619	PE.term	PE.preterm
MIR6894	0.069367	0.5	2	PE.term	4.845018	4.659524	5.274376	PE.term	PE.preterm
MIR92A2	0.158999	0.5	2	PE.term	9.667651	9.599921	10.029633	PE.term	PE.preterm
MIR548S	0.119974	0.428571	2	PE.term	-0.4372380	-0.2110295	0.8730777	PE.term	control
MIR5189	-0.0703112	0.357143	2	PE.term	0.63849318	0.05267801	-0.88679283	control	PE.term
MIR561	-0.0635524	0.357143	2	PE.term	-0.7280751	-0.6264129	-1.5311895	PE.preterm	PE.term
MIR6857	0.134902	0.357143	2	PE.term	1.132514	1.493946	1.866380	PE.term	control

## Sheet: snoRNA
name	importance	stability	comp	related.subgroup	control	PE.preterm	PE.term	max.group	min.group
SNORA10	0.398858	0.928571	1	PE.preterm	5.525741	7.055551	6.581727	PE.preterm	control
SNORA32	-0.249869	0.928571	1	PE.preterm	8.531819	7.478379	8.479473	control	PE.preterm
SNORA79B	0.463433	0.928571	1	PE.preterm	7.739441	8.810812	7.938889	PE.preterm	control
SNORA55	-0.149394	0.857143	1	PE.preterm	8.972303	8.609869	9.212171	PE.term	PE.preterm
SNORA57	0.240078	0.857143	1	PE.preterm	9.558632	10.248025	9.851137	PE.preterm	control
SNORA68	0.364459	0.857143	1	PE.preterm	8.754801	9.469916	8.956628	PE.preterm	control
SNORA77B	-0.331235	0.857143	1	PE.preterm	7.400560	6.470117	7.410895	PE.term	PE.preterm
SNORD83A	0.210268	0.857143	1	PE.preterm	10.55188	11.21023	10.76946	PE.preterm	control
SCARNA10	-0.255007	0.785714	1	PE.preterm	10.273509	9.841871	10.002811	control	PE.preterm
SCARNA21	-0.195503	0.785714	1	PE.preterm	4.300954	3.305635	3.930893	control	PE.preterm
SNORA63	-0.093755	0.785714	1	PE.preterm	10.53923	10.18573	10.60493	PE.term	PE.preterm
SNORD67	0.154153	0.785714	1	PE.preterm	9.628438	9.983280	9.595050	PE.preterm	PE.term
SNORA11	-0.16133	0.714286	1	PE.preterm	9.954672	9.355842	9.744109	control	PE.preterm
SNORA70	0.0657039	0.714286	1	PE.preterm	6.908821	7.654599	6.423752	PE.preterm	PE.term
SNORA4	0.054217	0.642857	1	PE.preterm	5.185442	5.983784	5.730282	PE.preterm	control
SNORD68	-0.125363	0.571429	1	PE.preterm	15.67014	14.73293	15.03410	control	PE.preterm
SNORA2A	0.0607179	0.5	1	PE.preterm	6.906783	7.362361	7.001245	PE.preterm	control
SNORA3A	0.409508	0.857143	2	PE.term	10.47869	10.36579	10.84578	PE.term	PE.preterm
SNORD121A	-0.385239	0.857143	2	PE.term	6.484869	7.052821	5.773864	PE.preterm	PE.term
SNORD59B	-0.162034	0.857143	2	PE.term	13.23697	13.03812	12.82888	control	PE.term
SNORA21B	0.328004	0.785714	2	PE.term	3.877533	4.641221	4.881262	PE.term	control
SNORA2B	0.389983	0.785714	2	PE.term	4.231242	4.247824	5.371531	PE.term	control
SNORD126	-0.329346	0.785714	2	PE.term	6.675864	6.390732	5.939491	control	PE.term
SNORD134	0.374289	0.785714	2	PE.term	3.557122	3.703927	5.022146	PE.term	control
SNORD175	-0.235721	0.714286	2	PE.term	4.861835	4.716086	3.809458	control	PE.term
SNORD3A	-0.0553785	0.714286	2	PE.term	9.638476	9.508457	8.981804	control	PE.term
SNORD70	-0.0515673	0.642857	2	PE.term	12.32233	11.69648	11.68234	control	PE.term
SNORA81	0.128072	0.571429	2	PE.term	7.572335	7.159908	8.441332	PE.term	PE.preterm
SCARNA8	0.220123	0.5	2	PE.term	9.102981	8.747777	9.440214	PE.term	PE.preterm
SNORD105	-0.0266687	0.5	2	PE.term	13.1016	12.5617	12.4217	control	PE.term

## Sheet: tRNA
name	importance	stability	comp	related.subgroup	control	PE.preterm	PE.term	max.group	min.group
TRL-CAG1-7	0.317279	0.928571	1	PE.preterm	8.585718	9.236383	8.416188	PE.preterm	PE.term
TRR-TCT2-1	0.293001	0.928571	1	PE.preterm	8.161137	8.820302	8.121555	PE.preterm	PE.term
TRC-GCA14-1	0.195481	0.857143	1	PE.preterm	4.518289	6.841691	4.613517	PE.preterm	control
TRD-GTC2-10	-0.475036	0.857143	1	PE.preterm	7.137421	6.413194	6.984088	control	PE.preterm
TRL-CAG2-1	0.421908	0.857143	1	PE.preterm	7.656438	8.445224	7.767900	PE.preterm	control
TRS-GCT5-1	0.276083	0.857143	1	PE.preterm	6.323573	7.399192	6.544700	PE.preterm	control
TRD-GTC2-8	0.177107	0.785714	1	PE.preterm	5.154194	5.960988	5.285801	PE.preterm	control
TRR-CCG1-3	0.251678	0.785714	1	PE.preterm	6.271223	6.842547	5.895305	PE.preterm	PE.term
TRS-GCT2-1	0.248492	0.785714	1	PE.preterm	7.129928	8.435723	7.754448	PE.preterm	control
TRS-GCT4-2	0.230674	0.785714	1	PE.preterm	8.312785	9.380122	8.580335	PE.preterm	control
TRG-GCC2-1	-0.0620441	0.714286	1	PE.preterm	11.02251	10.58065	11.27514	PE.term	PE.preterm
TRR-ACG2-2	0.189009	0.714286	1	PE.preterm	8.454356	9.212645	8.608471	PE.preterm	control
TRQ-CTG4-1	-0.128515	0.642857	1	PE.preterm	4.212893	3.190282	4.429805	PE.term	PE.preterm
TRI-AAT5-4	-0.0421807	0.571429	1	PE.preterm	8.461511	7.834759	8.189432	control	PE.preterm
TRP-AGG2-4	0.052266	0.571429	1	PE.preterm	10.24908	10.91434	10.02989	PE.preterm	PE.term
TRR-CCG2-1	-0.141277	0.571429	1	PE.preterm	11.01553	10.63828	10.83609	control	PE.preterm
TRA-TGC3-2	-0.0294577	0.5	1	PE.preterm	9.051515	8.532816	9.339065	PE.term	PE.preterm
TRC-GCA16-1	0.0654869	0.5	1	PE.preterm	2.910526	3.673647	2.614625	PE.preterm	PE.term
TRC-GCA17-1	-0.358713	0.928571	2	PE.term	6.980644	6.375791	6.004498	control	PE.term
TRP-CGG1-2	0.406528	0.928571	2	PE.term	4.888396	5.695308	6.099314	PE.term	control
TRV-CAC1-5	-0.510677	0.928571	2	PE.term	5.739760	5.303379	4.805098	control	PE.term
TRR-TCG2-1	-0.303034	0.857143	2	PE.term	5.370414	5.320589	4.590650	control	PE.term
TRG-CCC5-1	-0.282154	0.785714	2	PE.term	8.607612	8.092083	7.532768	control	PE.term
TRY-GTA5-3	0.172636	0.785714	2	PE.term	5.174700	5.946829	6.610024	PE.term	control
TRI-AAT5-3	0.173613	0.714286	2	PE.term	5.032972	5.960533	6.234567	PE.term	control
TRE-TTC1-2	-0.196269	0.642857	2	PE.term	5.269231	5.062224	4.197943	control	PE.term
TRE-TTC2-2	-0.181602	0.642857	2	PE.term	9.168706	9.107576	8.331312	control	PE.term
TRP-TGG3-3	-0.1216	0.642857	2	PE.term	8.974234	8.695984	8.331393	control	PE.term
TRY-GTA8-1	0.169102	0.642857	2	PE.term	7.207475	7.586513	8.373487	PE.term	control
TRG-CCC1-1	-0.210602	0.571429	2	PE.term	5.597006	5.409405	4.485635	control	PE.term
TRK-TTT8-1	-0.109105	0.571429	2	PE.term	4.070323	3.494248	3.404912	control	PE.term
TRL-TAA1-1	0.10855	0.571429	2	PE.term	10.13729	10.46432	10.68111	PE.term	control
TRH-GTG1-5	0.136851	0.5	2	PE.term	4.319438	4.835039	5.608382	PE.term	control
TRR-TCG1-1	0.0510943	0.5	2	PE.term	10.94848	11.23711	11.60377	PE.term	control
TRK-TTT3-1	-0.059625	0.428571	2	PE.term	9.614724	9.501465	9.339767	control	PE.term

## Sheet: prot
name	importance	stability	comp	related.subgroup	control	PE.preterm	PE.term	max.group	min.group
GRB2	-0.339895	0.928571	1	PE.preterm	4.486428	4.458183	4.496136	PE.term	PE.preterm
CIRBP	0.281369	0.857143	1	PE.preterm	4.701606	4.759469	4.685674	PE.preterm	PE.term
KRT19	0.46031	0.857143	1	PE.preterm	4.875648	4.942882	4.883697	PE.preterm	control
SNAP29	-0.412357	0.857143	1	PE.preterm	4.536912	4.491471	4.510489	control	PE.preterm
CDC42EP4	-0.228473	0.785714	1	PE.preterm	4.550768	4.526679	4.543026	control	PE.preterm
PRDX1	-0.28878	0.785714	1	PE.preterm	4.666746	4.633036	4.653479	control	PE.preterm
APOE	-0.283853	0.714286	1	PE.preterm	4.601339	4.562954	4.583260	control	PE.preterm
IGLL5;IGLC1	-0.112209	0.714286	1	PE.preterm	4.583501	4.548140	4.559776	control	PE.preterm
MYH10	0.227854	0.714286	1	PE.preterm	4.624520	4.656627	4.626174	PE.preterm	control
VCAN	0.242945	0.714286	1	PE.preterm	4.472242	4.538501	4.505650	PE.preterm	control
COL6A1	0.153776	0.642857	1	PE.preterm	4.463594	4.523677	4.469945	PE.preterm	control
DDRGK1	0.0615671	0.642857	1	PE.preterm	4.676197	4.714543	4.705222	PE.preterm	control
SLC9A3R1	-0.139503	0.571429	1	PE.preterm	4.504014	4.477779	4.519971	PE.term	PE.preterm
SORBS1	-0.125385	0.571429	1	PE.preterm	4.509933	4.443561	4.454620	control	PE.preterm
PBXIP1	-0.0655299	0.428571	1	PE.preterm	4.459426	4.416732	4.427771	control	PE.preterm
PEBP1	-0.0767629	0.428571	1	PE.preterm	4.717842	4.687645	4.706443	control	PE.preterm
APOA4	-0.0386374	0.357143	1	PE.preterm	4.628677	4.570197	4.637204	PE.term	PE.preterm
PPBP	-0.49774	0.785714	2	PE.term	4.622438	4.576113	4.509453	control	PE.term
SKP1	0.371249	0.785714	2	PE.term	4.463389	4.476318	4.525135	PE.term	control
TOMM34	0.416036	0.785714	2	PE.term	4.471524	4.464802	4.529473	PE.term	PE.preterm
TCERG1	0.228652	0.714286	2	PE.term	4.386088	4.404694	4.444325	PE.term	control
COL21A1	-0.185652	0.642857	2	PE.term	4.546933	4.527548	4.458088	control	PE.term
RPL23A	-0.332453	0.642857	2	PE.term	4.624370	4.623898	4.575852	control	PE.term
FGA	-0.241311	0.571429	2	PE.term	4.737420	4.734153	4.668465	control	PE.term
C1QBP	0.161775	0.5	2	PE.term	4.526824	4.589072	4.635093	PE.term	control
EEF1B2	0.0883004	0.5	2	PE.term	4.474462	4.501547	4.528714	PE.term	control
EFHD1	-0.302872	0.5	2	PE.term	4.451949	4.448635	4.399040	control	PE.term
IGKV1-5	-0.0452286	0.5	2	PE.term	4.780671	4.788187	4.758529	PE.preterm	PE.term
RPL12	0.151621	0.5	2	PE.term	4.576440	4.565582	4.625801	PE.term	PE.preterm
CTSB	0.164411	0.428571	2	PE.term	4.484392	4.487738	4.520257	PE.term	control
HRG	-0.0324838	0.428571	2	PE.term	4.606435	4.626166	4.551498	PE.preterm	PE.term
PPP1R14A	0.0252487	0.428571	2	PE.term	4.486790	4.560224	4.571733	PE.term	control
CRIM1	-0.0062412	0.357143	2	PE.term	4.431687	4.430974	4.400245	control	PE.term
PSG1	-0.014193	0.357143	2	PE.term	4.585830	4.590499	4.559532	PE.preterm	PE.term

## Sheet: Table dictionary 
Column Name	Notes
name	Gene name
importance	Coefficient indicating importance of the selected variable.
stability	Frequency of selection from leave-one-out cross validation (further coroborrate robustness of importance measure).
comp	For which DIABLO component was this feature selected. In this study, selected by Component 1 means related to preterm PE; Component 2: related to term PE.
related group	group primarily discriminated in this component
control	The average log cpm/log relative abundance in the control group.
PE.preterm	The average log cpm/log relative abundance in the preterm PE group.
PE.term	The average log cpm/log relative abundance in the term PE group.
max.group	group where the average expression value of the feature is maximal.	Generally, the `related subgroup' should appear to be either 'max group' or 'min group'.
min.group	group where the average expression value of the feature is minimal.
