# Supplementary material for: Multi‐Omics Reveals Early Pregnancy Placental Dysfunction Associated With Preterm and Term Preeclampsia
Source: MedComm (2020). 2026 May 26;7(6):e70784. doi: 10.1002/mco2.70784 (PMC13240503; doi:10.1002/mco2.70784)
Supplement: Supplementary file 3 — Supporting File 3: mco270784‐sup‐0003‐TableS2.xls [file MCO2-7-e70784-s002.xls]

## Sheet: PERSEUS RESULTS 
LFQ intensity C1	LFQ intensity C2	LFQ intensity C3	LFQ intensity KD1	LFQ intensity KD2	LFQ intensity KD3	C: Species	C: Only identified by site	C: Reverse	C: Potential contaminant	C: Taxonomy IDs	C: Taxonomy names	C: Student's T-test Significant MLPH KD_Control	C: Student's T-test significant	N: Peptides	N: Razor + unique peptides	N: Unique peptides	N: Sequence coverage [%]	N: Unique + razor sequence coverage [%]	N: Unique sequence coverage [%]	N: Mol. weight [kDa]	N: Q-value	N: Score	N: Intensity	N: MS/MS count	N: -Log Student's T-test p-value MLPH KD_Control	pvalue	N: Student's T-test Difference MLPH KD_Control	fold change	N: Student's T-test Test statistic MLPH KD_Control	T: Protein IDs	T: Majority protein IDs	T: Protein names	T: Gene names	T: id
25.7372	25.7162	25.661	25.5342	25.4905	25.5356					-1		+	MLPH KD_Control	10	10	10	35.8	35.8	35.8	37.419	0	39.234	1252700000	93	1.58584	0.0259514	-0.184692	0.879837	-0.0909659	O00154-4;O00154;O00154-6;O00154-7;O00154-5;O00154-2;O00154-3;Q6ZUV0	O00154-4;O00154;O00154-6;O00154-7;O00154-5;O00154-2;O00154-3	Cytosolic acyl coenzyme A thioester hydrolase	ACOT7	110
23.5962	23.3511	23.5478	23.7449	23.5378	23.6369					-1		+	MLPH KD_Control	6	6	6	12.6	12.6	12.6	81.879	0	25.882	193350000	29	1.42003	0.0380163	0.141488	1.10304	0.0697536	O00461	O00461	Golgi integral membrane protein 4	GOLIM4	141
23.7023	23.5181	23.636	23.7671	23.6561	23.7263					-1		+	MLPH KD_Control	9	9	9	9.7	9.7	9.7	123.9	0	19.824	294870000	52	1.34673	0.045006	0.0977033	1.07007	0.0483331	O14776;O14776-2	O14776;O14776-2	Transcription elongation regulator 1	TCERG1	193
27.7865	28.1679	28.1464	27.843	28.2282	28.2182					-1		+	MLPH KD_Control	9	9	4	62.2	62.2	29.1	19.779	0	311.05	7456600000	162	2.27404	0.00532059	0.0628668	1.04454	0.0313612	O14950;P19105	O14950;P19105	Myosin regulatory light chain 12B;Myosin regulatory light chain 12A	MYL12B;MYL12A	209
24.4977	24.4257	24.4587	24.601	24.5378	24.5407					-1		+	MLPH KD_Control	14	14	14	21.5	21.5	21.5	86.191	0	46.609	536890000	72	2.09617	0.00801364	0.0991592	1.07115	0.0493592	O14964;O14964-2	O14964;O14964-2	Hepatocyte growth factor-regulated tyrosine kinase substrate	HGS	210
24.4257	24.6107	24.7556	24.2484	24.4468	24.5051					-1		+	MLPH KD_Control	4	4	4	20.5	20.5	20.5	22.98	0	9.9079	194620000	18	1.74049	0.0181765	-0.197205	0.872239	-0.097291	O15347	O15347	High mobility group protein B3	HMGB3	244
28.5764	28.4101	28.4399	28.5144	28.3002	28.3316					-1		+	MLPH KD_Control	31	31	31	60.2	60.2	60.2	60.632	0	323.31	19283000000	354	1.56537	0.0272038	-0.0933704	0.93733	-0.0463211	O15460-2;O15460	O15460-2;O15460	Prolyl 4-hydroxylase subunit alpha-2	P4HA2	257
25.7905	25.6078	25.4924	25.7299	25.5614	25.4253					-1		+	MLPH KD_Control	8	8	8	19	19	19	45.879	0	51.317	491260000	38	1.95991	0.0109671	-0.0580438	0.960566	-0.0289332	O43493;O43493-5;O43493-3;O43493-7;O43493-4;O43493-6	O43493;O43493-5;O43493-3;O43493-7;O43493-4	Trans-Golgi network integral membrane protein 2	TGOLN2	294
25.7436	25.667	25.7367	25.6406	25.595	25.598					-1		+	MLPH KD_Control	15	15	15	61.2	61.2	61.2	38.792	0	82.066	1533900000	107	1.49167	0.0322352	-0.104567	0.930084	-0.0517854	O43681	O43681	ATPase GET3	GET3	308
23.8599	24.0452	23.9983	23.7209	23.8936	23.8997					-1		+	MLPH KD_Control	10	10	10	33.2	33.2	33.2	42.183	0	32.721	428680000	58	1.82799	0.0148597	-0.129761	0.913983	-0.0643656	O43837;O43837-2;O43837-3	O43837;O43837-2	Isocitrate dehydrogenase [NAD] subunit beta, mitochondrial	IDH3B	325
25.0986	25.374	25.0824	25.1878	25.4285	25.1553					-1		+	MLPH KD_Control	4	4	4	17.1	17.1	17.1	33.742	0	19.034	438090000	27	1.72655	0.0187694	0.0721525	1.05128	0.0358963	O75323;O75323-2	O75323;O75323-2	Protein NipSnap homolog 2	NIPSNAP2	401
24.9137	24.9865	24.868	24.7496	24.7614	24.6626					-1		+	MLPH KD_Control	3	3	3	13.8	13.8	13.8	26.638	0	17.176	240930000	25	2.09156	0.00809916	-0.198185	0.871646	-0.0982113	O75352;O75352-2	O75352;O75352-2	Mannose-P-dolichol utilization defect 1 protein	MPDU1	405
30.8325	30.6594	30.6334	30.9151	30.7978	30.7139					-1		+	MLPH KD_Control	168	157	153	81	78.7	77.6	278.16	0	323.31	81485000000	1904	1.47041	0.0338524	0.100502	1.07215	0.0497787	O75369;O75369-2;O75369-9;O75369-8;O75369-6;O75369-3;O75369-7;O75369-5;O75369-4	O75369;O75369-2;O75369-9;O75369-8;O75369-6;O75369-3;O75369-7;O75369-5;O75369-4	Filamin-B	FLNB	408
27.0238	27.2121	27.1488	26.973	27.1542	27.1027					-1		+	MLPH KD_Control	20	20	20	53	53	53	51.712	0	261.06	4718100000	169	2.36193	0.0043458	-0.0515785	0.96488	-0.0257453	O75390	O75390	Citrate synthase, mitochondrial	CS	411
24.9374	25.3479	25.2007	24.6956	25.0366	24.8971					-1		+	MLPH KD_Control	15	15	15	44.9	44.9	44.9	43.585	0	224.54	1462700000	110	2.2303	0.00588437	-0.285533	0.820438	-0.141213	O75521;O75521-2	O75521;O75521-2	Enoyl-CoA delta isomerase 2	ECI2	426
24.3645	24.2052	24.2881	24.5009	24.3661	24.447					-1		+	MLPH KD_Control	6	6	6	39.1	39.1	39.1	24.669	0	40.107	427680000	39	2.57474	0.00266232	0.15209	1.11118	0.0757472	O75608;O75608-2	O75608;O75608-2	Acyl-protein thioesterase 1	LYPLA1	432
24.3228	25.0374	24.3501	24.416	25.2165	24.5161					-1		+	MLPH KD_Control	9	9	9	67.1	67.1	67.1	18.491	0	32.6	491080000	37	1.49679	0.0318574	0.146077	1.10656	0.0720757	O75947;O75947-2	O75947;O75947-2	ATP synthase subunit d, mitochondrial	ATP5PD	459
26.5622	26.6705	26.6645	26.3576	26.4096	26.483					-1		+	MLPH KD_Control	19	19	16	58.1	58.1	52.5	37.839	0	185.2	2655000000	109	1.93072	0.0117295	-0.21571	0.861122	-0.106599	O94905;O94905-2;O94905-3	O94905	Erlin-2	ERLIN2	484
27.3669	27.2653	27.2603	27.4878	27.5247	27.4346					-1		+	MLPH KD_Control	4	4	4	28.4	28.4	28.4	25.609	0	68.333	1598400000	51	1.35141	0.0445236	0.184841	1.13669	0.0905923	O95197-3;O95197;O95197-4;O95197-7;O95197-2;O95197-5;O95197-6	O95197-3;O95197;O95197-4;O95197-7;O95197-2;O95197-5;O95197-6	Reticulon-3	RTN3	501
26.4137	26.1931	26.2217	26.4968	26.3342	26.3338					-1		+	MLPH KD_Control	30	30	29	64	64	61.7	69.5	0	179.39	2714700000	179	1.66628	0.0215635	0.112083	1.08079	0.0555765	O95340;O95340-2	O95340;O95340-2	Bifunctional 3-phosphoadenosine 5-phosphosulfate synthase 2;Sulfate adenylyltransferase;Adenylyl-sulfate kinase	PAPSS2	516
24.6175	24.7718	24.8879	24.4184	24.3878	24.5955					-1		+	MLPH KD_Control	27	27	27	44.1	44.1	44.1	88.892	0	136.78	1068900000	134	1.4962	0.0319007	-0.291817	0.816873	-0.142114	O95479;O95479-2	O95479;O95479-2	GDH/6PGL endoplasmic bifunctional protein;Hexose-6-phosphate dehydrogenase;6-phosphogluconolactonase	H6PD	534
24.0791	23.9519	23.7253	24.246	24.1327	23.8889					-1		+	MLPH KD_Control	7	7	7	18.5	18.5	18.5	52.259	0	31.409	440340000	45	3.0253	0.000943409	0.170453	1.12541	0.085004	O95864;O95864-4;O95864-2;O95864-3	O95864;O95864-4;O95864-2;O95864-3	Acyl-CoA 6-desaturase	FADS2	561
26.176	26.2546	26.3242	26.0141	26.1263	26.2429					-1		+	MLPH KD_Control	12	12	12	51.2	51.2	51.2	37.893	0	261.87	2129300000	118	1.47195	0.0337326	-0.123842	0.91774	-0.0612068	O96008;O96008-2	O96008;O96008-2	Mitochondrial import receptor subunit TOM40 homolog	TOMM40	572
28.0891	28.0471	27.9537	28.0307	28.0087	27.92					-1		+	MLPH KD_Control	10	10	10	78.6	78.6	78.6	15.936	0	182.75	5168800000	125	1.53929	0.0288875	-0.0435282	0.970279	-0.0216821	P00441	P00441	Superoxide dismutase [Cu-Zn]	SOD1	584
26.7557	26.2079	26.2008	26.8946	26.3805	26.2851					-1		+	MLPH KD_Control	24	24	24	60.7	60.7	60.7	46.53	0	194.8	4493600000	195	1.44357	0.0360106	0.131903	1.09574	0.065114	P00966	P00966	Argininosuccinate synthase	ASS1	594
26.9838	26.9048	26.8778	26.8606	26.73	26.7491					-1		+	MLPH KD_Control	33	33	33	48.3	48.3	48.3	84.87	0	256.03	7876100000	280	1.88667	0.0129817	-0.142253	0.906103	-0.0705489	P02786;Q9UP52;Q9UP52-2;Q9UP52-3	P02786	Transferrin receptor protein 1;Transferrin receptor protein 1, serum form	TFRC	614
27.3818	27.4084	27.4902	27.4534	27.5519	27.593					-1		+	MLPH KD_Control	13	13	13	78.4	78.4	78.4	28.315	0	323.31	6241900000	134	1.43789	0.0364846	0.105964	1.07621	0.0524363	P04632;Q96L46	P04632	Calpain small subunit 1	CAPNS1	641
30.434	30.4378	30.3193	30.4958	30.5501	30.3964					-1		+	MLPH KD_Control	21	21	21	90.7	90.7	90.7	22.782	0	323.31	33132000000	341	1.5164	0.0304509	0.0837771	1.05979	0.0415775	P04792	P04792	Heat shock protein beta-1	HSPB1	643
26.1489	26.1091	26.095	26.2737	26.2708	26.185					-1		+	MLPH KD_Control	39	39	31	45.2	45.2	36.5	112.89	0	323.31	3549000000	241	1.58368	0.0260807	0.125496	1.09088	0.062106	P05023;P05023-4;P05023-3;P05023-2;P13637;P13637-2;P13637-3;P50993;P54707;P20648;P54707-2	P05023;P05023-4;P05023-3;P05023-2	Sodium/potassium-transporting ATPase subunit alpha-1	ATP1A1	649
23.9137	23.9691	24.0651	23.628	23.6884	23.9232					-1		+	MLPH KD_Control	13	13	13	27.2	27.2	27.2	80.058	0	32.508	337240000	68	1.42463	0.0376158	-0.236106	0.849034	-0.115335	P05165;P05165-3;P05165-2	P05165;P05165-3;P05165-2	Propionyl-CoA carboxylase alpha chain, mitochondrial	PCCA	662
26.9214	27.0352	26.9991	26.7146	26.6871	26.7052					-1		+	MLPH KD_Control	8	8	8	80.9	80.9	80.9	11.665	0	108.15	1654700000	68	1.68793	0.0205149	-0.282897	0.821939	-0.138596	P05387	P05387	Large ribosomal subunit protein P2	RPLP2	668
31.009	31.2727	31.2514	31.2718	31.7138	31.5879					-1		+	MLPH KD_Control	53	53	36	87.2	87.2	69.8	48.057	0	323.31	167750000000	1112	1.66679	0.0215382	0.346788	1.27173	0.169022	P05783;CON__H-INV:HIT000015463	P05783	Keratin, type I cytoskeletal 18	KRT18	673
26.9547	27.1044	27.0409	26.8714	26.9179	26.9031					-1		+	MLPH KD_Control	35	35	2	54.3	54.3	1.4	80.64	0	323.31	8620500000	319	1.34779	0.0448962	-0.135893	0.910106	-0.0669487	P06396-2;P06396;P06396-4;REV__Q6TDU7-4;REV__Q6TDU7-2;REV__Q6TDU7-3;REV__Q6TDU7	P06396-2;P06396;P06396-4	Gelsolin	GSN	678
25.4713	25.4817	25.6051	25.2869	25.3462	25.4234					-1		+	MLPH KD_Control	18	18	18	34	34	34	60.702	0	91.512	1772800000	125	2.05013	0.00890984	-0.167194	0.890573	-0.082938	P06865;P06865-2	P06865	Beta-hexosaminidase subunit alpha	HEXA	692
26.2201	26.1925	26.1377	26.372	26.262	26.2785					-1		+	MLPH KD_Control	19	19	19	26.2	26.2	26.2	114.54	0	144.48	1329100000	82	1.36809	0.042846	0.120718	1.08728	0.0595895	P08648	P08648	Integrin alpha-5;Integrin alpha-5 heavy chain;Integrin alpha-5 light chain	ITGA5	739
31.6069	31.8942	31.9399	31.9391	32.4282	32.2577					-1		+	MLPH KD_Control	78	78	70	92.5	92.5	88	53.651	0	323.31	433980000000	2449	1.52467	0.0298765	0.39468	1.31465	0.190686	P08670;P41219;P41219-2;P07197;Q16352;P07197-2;P07196	P08670	Vimentin	VIM	741
24.9035	24.9442	24.9637	24.7894	24.8436	24.8573					-1		+	MLPH KD_Control	14	14	14	52.8	52.8	52.8	44.292	0	157.91	1026300000	93	2.8758	0.00133107	-0.107018	0.928505	-0.0534044	P09110;P09110-2	P09110;P09110-2	3-ketoacyl-CoA thiolase, peroxisomal	ACAA1	751
32.011	32.0086	32.025	32.156	32.2126	32.135					-1		+	MLPH KD_Control	16	16	16	95.6	95.6	95.6	14.716	0	323.31	131770000000	477	1.51365	0.0306443	0.153015	1.11189	0.0754728	P09382	P09382	Galectin-1	LGALS1	754
28.8215	28.8592	28.9994	28.5475	28.6943	28.8434					-1		+	MLPH KD_Control	11	11	11	61.1	61.1	61.1	16.837	0	323.31	9310300000	151	1.45918	0.0347392	-0.198276	0.871591	-0.0972917	P0DP25;P0DP24;P0DP23;P27482;P02585	P0DP25;P0DP24;P0DP23	Calmodulin-3;Calmodulin-2;Calmodulin-1	CALM3;CALM2;CALM1	780
26.8187	26.9046	26.9566	26.6398	26.732	26.6865					-1		+	MLPH KD_Control	21	21	21	31.8	31.8	31.8	105.32	0	196.8	4061100000	183	1.65125	0.0223229	-0.207256	0.866183	-0.102022	P10253	P10253	Lysosomal alpha-glucosidase;76 kDa lysosomal alpha-glucosidase;70 kDa lysosomal alpha-glucosidase	GAA	783
25.363	25.5249	25.4511	25.2924	25.445	25.3896					-1		+	MLPH KD_Control	16	16	16	31.5	31.5	31.5	68.996	0	68.109	1072300000	98	2.25557	0.00555175	-0.0706622	0.952201	-0.0352379	P10515	P10515	Dihydrolipoyllysine-residue acetyltransferase component of pyruvate dehydrogenase complex, mitochondrial	DLAT	788
29.1687	29.2788	29.3376	29.1299	29.2277	29.2652					-1		+	MLPH KD_Control	55	55	55	83.2	83.2	83.2	61.054	0	323.31	42704000000	919	1.50096	0.031553	-0.0540714	0.963214	-0.0269034	P10809;P10809-2	P10809	60 kDa heat shock protein, mitochondrial	HSPD1	796
29.9997	30.085	30.0999	30.1527	30.1925	30.2006					-1		+	MLPH KD_Control	44	43	31	63.2	63.2	49.8	70.897	0	323.31	68380000000	714	1.74272	0.0180834	0.120401	1.08704	0.0597106	P11142;P11142-2	P11142;P11142-2	Heat shock cognate 71 kDa protein	HSPA8	800
26.8089	26.7501	26.7974	26.7487	26.691	26.6871					-1		+	MLPH KD_Control	46	46	36	61.3	61.3	50.3	96.695	0	280.73	4708600000	287	1.34447	0.0452408	-0.0765336	0.948333	-0.037947	P11216	P11216	Glycogen phosphorylase, brain form	PYGB	805
24.8078	24.881	24.7729	24.8695	24.9336	24.8565					-1		+	MLPH KD_Control	11	11	11	37.8	37.8	37.8	36.375	0	65.675	749180000	67	1.72388	0.0188851	0.066	1.04681	0.0328489	P12429	P12429	Annexin A3	ANXA3	836
27.5475	27.5728	27.6442	27.5202	27.5491	27.6285					-1		+	MLPH KD_Control	38	38	38	61.6	61.6	61.6	69.842	0	323.31	9970900000	409	1.63813	0.0230075	-0.0222333	0.984707	-0.0110976	P12956;P12956-2	P12956;P12956-2	X-ray repair cross-complementing protein 6	XRCC6	843
23.6647	23.6396	23.3724	24.3444	24.2534	23.8028					-1		+	MLPH KD_Control	5	5	5	29.8	29.8	29.8	33.067	0	36.761	191620000	25	1.78456	0.0164225	0.574619	1.48928	0.276984	P13726;P13726-2	P13726;P13726-2	Tissue factor	F3	857
25.0296	25.0278	24.9518	24.6698	24.7423	24.5127					-1		+	MLPH KD_Control	3	3	3	47.7	47.7	47.7	10.192	0	32.182	408320000	20	1.83224	0.014715	-0.361479	0.778366	-0.176819	P14854	P14854	Cytochrome c oxidase subunit 6B1	COX6B1	879
24.47	24.5557	24.6505	24.3502	24.4223	24.5912					-1		+	MLPH KD_Control	20	20	20	27	27	27	109.54	0	52.024	628550000	77	1.35078	0.0445882	-0.104183	0.930332	-0.0515053	P15144	P15144	Aminopeptidase N	ANPEP	887
26.7103	26.8044	26.9016	27.0227	27.4079	27.2248					-1		+	MLPH KD_Control	40	27	25	55.1	41.1	39.8	69.412	0	320.37	6115700000	222	1.30696	0.0493219	0.413061	1.33151	0.197137	P15311	P15311	Ezrin	EZR	891
26.1557	26.2092	26.044	26.2643	26.3695	26.216					-1		+	MLPH KD_Control	17	17	17	53.4	53.4	53.4	43.008	0	203.14	1940900000	103	1.76785	0.0170667	0.146987	1.10725	0.0727854	P17302	P17302	Gap junction alpha-1 protein	GJA1	925
27.0751	26.9384	26.9487	26.9958	26.9033	26.8846					-1		+	MLPH KD_Control	32	32	27	56.4	56.4	49.5	85.018	0	323.31	5210200000	275	1.35305	0.0443558	-0.0594915	0.959602	-0.0295542	P17858;P17858-2	P17858;P17858-2	ATP-dependent 6-phosphofructokinase, liver type	PFKL	935
25.7979	25.7915	25.8522	26.0345	25.9581	25.99					-1		+	MLPH KD_Control	20	20	20	45.1	45.1	45.1	63.367	0	111.14	1870200000	99	1.59452	0.0254378	0.180357	1.13316	0.0888752	P21589;P21589-2	P21589;P21589-2	5-nucleotidase	NT5E	999
25.8245	25.8348	25.855	25.8723	25.9131	25.9424					-1		+	MLPH KD_Control	31	31	31	41.8	41.8	41.8	107.77	0	237.29	2369400000	181	1.56585	0.0271738	0.0711886	1.05058	0.0353824	P22102;P22102-2	P22102;P22102-2	Trifunctional purine biosynthetic protein adenosine-3;Phosphoribosylamine--glycine ligase;Phosphoribosylformylglycinamidine cyclo-ligase;Phosphoribosylglycinamide formyltransferase	GART	1012
29.7286	29.6142	29.5906	29.8284	29.7391	29.6708					-1		+	MLPH KD_Control	39	39	39	82.4	82.4	82.4	53.165	0	323.31	42353000000	623	1.80093	0.015815	0.10165	1.073	0.0504982	P23381;P23381-2	P23381;P23381-2	Tryptophan--tRNA ligase, cytoplasmic;T1-TrpRS;T2-TrpRS	WARS1	1033
26.0912	26.002	25.9679	26.1175	26.0434	25.9955					-1		+	MLPH KD_Control	38	38	24	37.7	37.7	24.9	137.92	0	323.31	4873200000	323	1.65556	0.0221024	0.0317357	1.02224	0.0158299	P23634;P23634-6;P23634-7;P23634-8;P23634-3;P23634-2;P23634-5;P23634-4;Q16720-4;Q16720-5;Q16720-6;Q16720;Q16720-7;Q16720-3;Q16720-2;Q16720-8;Q01814-4;Q01814-7;Q01814-3;Q01814-2	P23634;P23634-6;P23634-7;P23634-8;P23634-3;P23634-2;P23634-5;P23634-4	Plasma membrane calcium-transporting ATPase 4	ATP2B4	1042
28.4922	28.3943	28.3893	28.362	28.2544	28.2289					-1		+	MLPH KD_Control	9	7	7	52.4	44	44	24.763	0	249.16	6684500000	122	2.41835	0.00381637	-0.143491	0.905326	-0.0714281	P24534	P24534	Elongation factor 1-beta	EEF1B2	1047
26.1956	26.1891	26.2188	26.0642	26.0393	26.0927					-1		+	MLPH KD_Control	37	37	37	64.5	64.5	64.5	79.467	0	323.31	3980300000	295	2.55486	0.00278702	-0.135778	0.910179	-0.0676459	P28331;P28331-2;P28331-4;P28331-5;P28331-3	P28331;P28331-2;P28331-4;P28331-5;P28331-3	NADH-ubiquinone oxidoreductase 75 kDa subunit, mitochondrial	NDUFS1	1111
25.3044	25.3484	25.3661	25.2005	25.1979	25.2616					-1		+	MLPH KD_Control	41	41	41	41	41	41	138.35	0	171.93	1809200000	206	1.78877	0.0162641	-0.119645	0.920414	-0.0593639	P29144	P29144	Tripeptidyl-peptidase 2	TPP2	1117
24.0868	23.8182	23.7018	24.2459	23.9884	23.7781					-1		+	MLPH KD_Control	12	12	11	20.4	20.4	19.3	108.27	0	47.285	327750000	60	1.34871	0.0448012	0.135189	1.09824	0.0666081	P29317;P29317-2;P54760;P54753;P54764;Q9UF33;Q9UF33-2;Q9UF33-3;P54764-2	P29317	Ephrin type-A receptor 2	EPHA2	1120
28.6096	28.7112	28.6149	28.7022	28.8715	28.7018					-1		+	MLPH KD_Control	42	42	42	77	77	77	67.877	0	323.31	24498000000	530	1.38967	0.040769	0.113244	1.08166	0.0559617	P29401;P29401-2	P29401;P29401-2	Transketolase	TKT	1124
24.3521	24.6448	24.4089	24.0408	24.3551	24.2666					-1		+	MLPH KD_Control	8	8	8	44.4	44.4	44.4	21.676	0	24.058	436000000	50	1.36655	0.0429982	-0.247754	0.842207	-0.120673	P30626;P30626-2;P30626-3	P30626;P30626-2;P30626-3	Sorcin	SRI	1156
26.5676	26.638	26.6543	26.45	26.4807	26.5443					-1		+	MLPH KD_Control	22	22	22	64.8	64.8	64.8	52.645	0	252.52	4155100000	175	1.89221	0.0128171	-0.128276	0.914924	-0.063671	P31930	P31930	Cytochrome b-c1 complex subunit 1, mitochondrial	UQCRC1	1172
26.9306	26.922	26.8876	26.894	26.8599	26.8088					-1		+	MLPH KD_Control	44	44	44	61.7	61.7	61.7	62.639	0	301.27	7255500000	323	1.39205	0.0405462	-0.059124	0.959847	-0.0293816	P31948;P31948-2;P31948-3	P31948;P31948-2;P31948-3	Stress-induced-phosphoprotein 1	STIP1	1179
25.2541	25.1041	24.9795	25.3685	25.218	25.0865					-1		+	MLPH KD_Control	29	25	25	53	48.9	48.9	85.496	0	146.93	1295800000	143	3.33961	0.000457499	0.111745	1.08053	0.0558059	P35222	P35222	Catenin beta-1	CTNNB1	1207
25.9241	26.3019	26.1284	25.8721	26.1944	26.0268					-1		+	MLPH KD_Control	12	12	12	36.4	36.4	36.4	48.755	0	126.97	2068000000	102	1.41456	0.0384982	-0.087031	0.941458	-0.0431362	P36957;P36957-2	P36957;P36957-2	Dihydrolipoyllysine-residue succinyltransferase component of 2-oxoglutarate dehydrogenase complex, mitochondrial	DLST	1250
25.9638	26.0295	25.9487	25.8143	25.8946	25.7027					-1		+	MLPH KD_Control	6	6	6	41.2	41.2	41.2	14.57	0	64.753	801990000	41	1.43514	0.0367164	-0.176802	0.884662	-0.0868871	P37108	P37108	Signal recognition particle 14 kDa protein	SRP14	1254
25.0859	25.0092	24.6908	25.2625	25.2156	25.0198					-1		+	MLPH KD_Control	14	14	14	44.6	44.6	44.6	48.115	0	113.54	858410000	93	1.43791	0.036483	0.237403	1.17887	0.115997	P37268;P37268-2;P37268-4;P37268-3;P37268-5	P37268;P37268-2;P37268-4;P37268-3;P37268-5	Squalene synthase	FDFT1	1257
24.7088	24.6885	24.7057	24.4176	24.4003	24.4206					-1		+	MLPH KD_Control	15	15	15	13.8	13.8	13.8	141.72	0	82.084	596600000	60	4.43996	3.63111e-05	-0.288174	0.818938	-0.143962	P39059	P39059	Collagen alpha-1(XV) chain;Restin;Restin-2;Restin-3;Restin-4	COL15A1	1270
27.521	27.5559	27.664	27.4876	27.4913	27.6272					-1		+	MLPH KD_Control	12	12	7	39.8	39.8	27.7	28.585	0	121.92	3234800000	107	1.34527	0.0451575	-0.0449251	0.96934	-0.0223521	P39687;O43423	P39687	Acidic leucine-rich nuclear phosphoprotein 32 family member A	ANP32A	1274
24.7169	24.8389	24.8811	24.6358	24.7339	24.7141					-1		+	MLPH KD_Control	13	13	13	31.7	31.7	31.7	61.89	0	150.58	607670000	51	1.35439	0.0442191	-0.117725	0.92164	-0.0581181	P40222	P40222	Alpha-taxilin	TXLNA	1280
28.5197	28.2868	28.2724	28.4282	28.2323	28.1845					-1		+	MLPH KD_Control	39	39	1	62.6	62.6	2	77.53	0	323.31	15957000000	452	1.65625	0.0220673	-0.0779597	0.947397	-0.0387517	P41250-2	P41250-2	Glycine--tRNA ligase	GARS1	1300
27.7757	27.8741	27.7789	27.6765	27.7657	27.6608					-1		+	MLPH KD_Control	70	70	70	59	59	59	157.9	0	323.31	7049400000	489	2.59704	0.00252907	-0.108593	0.927492	-0.0541484	P42704;Q9NP80;Q9NP80-3;Q9NP80-2	P42704	Leucine-rich PPR motif-containing protein, mitochondrial	LRPPRC	1316
28.0919	28.0832	27.9909	28.0263	27.9898	27.9247					-1		+	MLPH KD_Control	19	19	19	56.9	56.9	56.9	34.362	0	145.57	9752800000	224	1.83504	0.0146204	-0.0751063	0.949272	-0.0373815	P46777	P46777	Large ribosomal subunit protein uL18	RPL5	1351
26.5226	26.7376	26.4206	26.3741	26.6213	26.3444					-1		+	MLPH KD_Control	8	8	8	47.9	47.9	47.9	18.898	0	70.023	1892500000	116	1.4919	0.0322181	-0.113694	0.924219	-0.0562586	P46783;Q9NQ39	P46783;Q9NQ39	Small ribosomal subunit protein eS10;Putative ribosomal protein eS10-like	RPS10;RPS10P5	1356
24.8055	24.8308	24.8603	24.7311	24.7136	24.709					-1		+	MLPH KD_Control	13	13	8	71.3	71.3	44.6	32.668	0	68.454	839230000	90	1.44497	0.0358947	-0.114275	0.923846	-0.0565087	P46926;P46926-2	P46926;P46926-2	Glucosamine-6-phosphate isomerase 1	GNPDA1	1358
26.0278	26.1502	26.123	25.9201	25.9747	26.016					-1		+	MLPH KD_Control	15	12	12	67.8	55.9	55.9	32.949	0	202.69	2141300000	79	1.5352	0.0291608	-0.130079	0.913781	-0.0643093	P47755;P47755-2	P47755;P47755-2	F-actin-capping protein subunit alpha-2	CAPZA2	1367
25.3474	25.363	25.3708	25.6055	25.5032	25.613					-1		+	MLPH KD_Control	7	7	7	43.8	43.8	43.8	16.46	0	52.962	797810000	35	1.54286	0.028651	0.213496	1.15949	0.104812	P47813;O14602	P47813;O14602	Eukaryotic translation initiation factor 1A, X-chromosomal;Eukaryotic translation initiation factor 1A, Y-chromosomal	EIF1AX;EIF1AY	1369
25.8428	25.9152	25.9927	25.7911	25.8212	25.8913					-1		+	MLPH KD_Control	8	8	8	33.6	33.6	33.6	29.668	0	122.48	1333900000	70	1.47497	0.0334989	-0.0823383	0.944526	-0.0408533	P47985;P0C7P4	P47985;P0C7P4	Cytochrome b-c1 complex subunit Rieske, mitochondrial;Cytochrome b-c1 complex subunit 9;Putative cytochrome b-c1 complex subunit Rieske-like protein 1	UQCRFS1;UQCRFS1P1	1373
26.4602	26.3913	26.3253	26.5591	26.4716	26.4464					-1		+	MLPH KD_Control	30	30	30	55.4	55.4	55.4	57.21	0	194.92	4702300000	239	1.86641	0.0136016	0.100139	1.07188	0.0497758	P48444;P48444-2	P48444;P48444-2	Coatomer subunit delta	ARCN1	1381
24.3552	24.3844	24.1855	24.609	24.5695	24.314					-1		+	MLPH KD_Control	6	6	6	27.4	27.4	27.4	30.727	0	22.334	365150000	40	1.4584	0.0348017	0.189131	1.14008	0.0928826	P48507;P48507-2	P48507;P48507-2	Glutamate--cysteine ligase regulatory subunit	GCLM	1384
25.5247	25.575	25.5743	25.3645	25.4433	25.4731					-1		+	MLPH KD_Control	20	20	20	60.8	60.8	60.8	50.817	0	108.26	1823600000	129	1.78254	0.0164991	-0.131044	0.91317	-0.0649685	P49821;P49821-2	P49821;P49821-2	NADH dehydrogenase [ubiquinone] flavoprotein 1, mitochondrial	NDUFV1	1441
28.1028	28.023	28.0481	28.127	28.0543	28.0869					-1		+	MLPH KD_Control	40	40	29	78.9	78.9	61.1	50.663	0	323.31	18701000000	503	1.75378	0.0176287	0.0314445	1.02203	0.0156891	P50395;P50395-2	P50395;P50395-2	Rab GDP dissociation inhibitor beta	GDI2	1455
25.4863	25.5268	25.5309	25.4227	25.46	25.4461					-1		+	MLPH KD_Control	14	14	14	65.7	65.7	65.7	28.994	0	179.05	1504100000	93	2.07995	0.0083186	-0.0717456	0.951486	-0.0357551	P50402	P50402	Emerin	EMD	1456
25.337	25.3521	25.3196	25.2768	25.2454	25.2652					-1		+	MLPH KD_Control	38	38	1	55.1	55.1	1.4	98.063	0	182.88	2200700000	219	1.33008	0.0467649	-0.0737762	0.950148	-0.0365856	P50570;P50570-5;P50570-4;Q9UQ16;Q9UQ16-3;Q9UQ16-4;Q9UQ16-2;Q9UQ16-5	P50570;P50570-5;P50570-4	Dynamin-2	DNM2	1465
26.4136	26.6096	26.5691	26.4671	26.6752	26.6151					-1		+	MLPH KD_Control	9	9	6	66.2	66.2	51.4	23.482	0	156.15	1954900000	86	1.97578	0.0105735	0.0550079	1.03886	0.0274258	P51148;P51148-2	P51148;P51148-2	Ras-related protein Rab-5C	RAB5C	1476
22.8722	23.1988	22.9529	22.7723	23.0503	22.7615					-1		+	MLPH KD_Control	5	5	5	21.2	21.2	21.2	28.18	0	7.2027	99320000	23	1.50817	0.0310334	-0.146573	0.903394	-0.0723305	P51580	P51580	Thiopurine S-methyltransferase	TPMT	1489
23.4383	23.7297	23.5738	23.5259	23.8642	23.7515					-1		+	MLPH KD_Control	6	6	5	15.1	15.1	12.6	54.847	0	13.127	230190000	40	1.44186	0.0361526	0.133246	1.09676	0.0657665	P51648;P51648-2;P30838;P48448;P43353-2	P51648;P51648-2	Aldehyde dehydrogenase family 3 member A2	ALDH3A2	1493
23.023	23.1831	22.9951	23.2515	23.3645	23.162					-1		+	MLPH KD_Control	6	6	6	35.9	35.9	35.9	24.935	0	19.325	110970000	25	2.03469	0.0092323	0.192274	1.14256	0.095251	P51809;P51809-3;P51809-2	P51809;P51809-3;P51809-2	Vesicle-associated membrane protein 7	VAMP7	1502
27.0276	27.1532	27.1628	26.9232	26.9862	27.027					-1		+	MLPH KD_Control	40	40	40	61.6	61.6	61.6	77.515	0	323.31	9380200000	363	1.76324	0.0172488	-0.135725	0.910212	-0.0672552	P52272;P52272-2	P52272;P52272-2	Heterogeneous nuclear ribonucleoprotein M	HNRNPM	1513
28.9614	29.0422	29.1231	29.2223	29.2468	29.2558					-1		+	MLPH KD_Control	10	10	10	58.3	58.3	58.3	23.207	0	225.19	12277000000	164	1.48255	0.0329193	0.199438	1.14825	0.0979026	P52565;P52565-2	P52565;P52565-2	Rho GDP-dissociation inhibitor 1	ARHGDIA	1518
26.2659	26.4234	26.4117	26.1632	26.269	26.3415					-1		+	MLPH KD_Control	15	13	13	57.8	51.3	51.3	45.671	0	201.37	2130700000	122	1.3289	0.0468921	-0.109121	0.927153	-0.0539004	P52597	P52597	Heterogeneous nuclear ribonucleoprotein F;Heterogeneous nuclear ribonucleoprotein F, N-terminally processed	HNRNPF	1521
26.5859	26.7274	26.7708	26.4019	26.6356	26.6625					-1		+	MLPH KD_Control	14	14	14	36.5	36.5	36.5	51.853	0	173.27	2764800000	107	1.3388	0.0458353	-0.128045	0.915071	-0.0631263	P53634;P53634-2;P53634-3	P53634	Dipeptidyl peptidase 1;Dipeptidyl peptidase 1 exclusion domain chain;Dipeptidyl peptidase 1 heavy chain;Dipeptidyl peptidase 1 light chain	CTSC	1546
25.8192	25.7752	25.8637	25.7698	25.7077	25.7634					-1		+	MLPH KD_Control	25	24	24	32.4	31.2	31.2	118.32	0	103.25	1316300000	137	1.39902	0.0399007	-0.0724119	0.951047	-0.0359379	P53992;P53992-2	P53992	Protein transport protein Sec24C	SEC24C	1554
26.5085	26.4672	26.551	26.5965	26.5848	26.6068					-1		+	MLPH KD_Control	42	42	42	73.7	73.7	73.7	59.143	0	323.31	7058400000	328	1.40334	0.0395057	0.0871347	1.06226	0.0431819	P54577	P54577	Tyrosine--tRNA ligase, cytoplasmic;Tyrosine--tRNA ligase, cytoplasmic, N-terminally processed	YARS1	1559
29.3675	29.3695	29.4196	29.3896	29.4121	29.4654					-1		+	MLPH KD_Control	45	45	45	57.8	57.8	57.8	103.28	0	323.31	13554000000	418	1.41818	0.0381786	0.0368214	1.02585	0.0183427	P55786;P55786-2;A6NEC2;A6NEC2-2;A6NEC2-3	P55786;P55786-2	Puromycin-sensitive aminopeptidase	NPEPPS	1595
25.9512	26.1961	25.9308	25.7046	26.0255	25.5906					-1		+	MLPH KD_Control	3	3	1	63.3	63.3	14.3	5.7407	0	16.955	592890000	38	1.44694	0.0357322	-0.252441	0.839475	-0.123199	P56134-4;P56134-2	P56134-4;P56134-2	ATP synthase subunit f, mitochondrial	ATP5MF	1604
25.9614	25.964	25.9666	25.8775	25.9098	25.9223					-1		+	MLPH KD_Control	28	28	28	41.8	41.8	41.8	101.11	0	258.32	3224200000	210	1.44146	0.036186	-0.0608025	0.958731	-0.0302215	P56192;P56192-2	P56192;P56192-2	Methionine--tRNA ligase, cytoplasmic	MARS1	1606
23.4391	23.7187	23.67	23.3395	23.5954	23.4963					-1		+	MLPH KD_Control	11	7	7	33.7	26.1	26.1	48.944	0	40.129	178710000	30	1.5816	0.026206	-0.132221	0.912426	-0.0653963	P56545;P56545-2;P56545-3	P56545;P56545-2;P56545-3	C-terminal-binding protein 2	CTBP2	1610
26.1767	26.2583	26.1651	26.116	26.2154	26.1066					-1		+	MLPH KD_Control	4	4	4	28.4	28.4	28.4	25.809	0	157.45	914410000	35	1.97604	0.0105672	-0.0539894	0.963269	-0.0269194	P60033	P60033	CD81 antigen	CD81	1626
26.9497	26.8398	26.7338	26.8812	26.8051	26.6792					-1		+	MLPH KD_Control	17	17	10	78.8	78.8	42.9	23.545	0	277.26	4571000000	183	1.47902	0.0331879	-0.0525583	0.964225	-0.0261507	P61019;P61019-2	P61019;P61019-2	Ras-related protein Rab-2A	RAB2A	1650
23.8143	23.9544	23.7976	23.7658	23.8658	23.6931					-1		+	MLPH KD_Control	9	6	6	60.9	46	46	23.707	0	47.834	269710000	45	1.39592	0.0401865	-0.0805442	0.945701	-0.0399395	P61020;P61020-2	P61020;P61020-2	Ras-related protein Rab-5B	RAB5B	1651
26.2631	26.2498	26.2745	26.393	26.319	26.4247					-1		+	MLPH KD_Control	27	27	27	57.4	57.4	57.4	67.314	0	207.49	2315000000	170	1.38806	0.0409204	0.116428	1.08405	0.0575153	P61221	P61221	ATP-binding cassette sub-family E member 1	ABCE1	1663
26.3424	26.5849	26.5294	26.5373	26.8867	26.8346					-1		+	MLPH KD_Control	14	9	9	72.5	55.9	55.9	28.302	0	152.31	1397300000	56	1.74815	0.0178587	0.267281	1.20354	0.131264	P61981	P61981	14-3-3 protein gamma;14-3-3 protein gamma, N-terminally processed	YWHAG	1692
26.8853	26.8789	26.8044	26.8295	26.7574	26.6891					-1		+	MLPH KD_Control	30	30	29	72.2	72.2	69.2	45.626	0	260.36	3673100000	223	1.36445	0.0432066	-0.0975221	0.934637	-0.0482554	P62195;P62195-2	P62195;P62195-2	26S proteasome regulatory subunit 8	PSMC5	1699
24.3124	24.1933	24.4225	24.4666	24.321	24.5273					-1		+	MLPH KD_Control	4	4	4	26.8	26.8	26.8	20.655	0	50.173	265480000	34	1.91916	0.0120459	0.128887	1.09345	0.0639869	P62256;P62256-2	P62256;P62256-2	Ubiquitin-conjugating enzyme E2 H	UBE2H	1704
27.8093	27.9283	27.8458	27.9565	28.0021	28.0228					-1		+	MLPH KD_Control	14	14	14	55.3	55.3	55.3	17.718	0	80.75	7433500000	136	1.30586	0.049447	0.132669	1.09632	0.0653335	P62269	P62269	Small ribosomal subunit protein uS13	RPS18	1708
28.408	28.4543	28.4659	28.4776	28.5198	28.5557					-1		+	MLPH KD_Control	22	22	13	62.7	62.7	40.3	29.597	0	238.66	16041000000	266	2.00391	0.00991037	0.0749817	1.05335	0.0373504	P62701	P62701	Small ribosomal subunit protein eS4, X isoform	RPS4X	1726
25.9107	26.0686	26.1276	26.138	26.2371	26.2308					-1		+	MLPH KD_Control	5	5	5	79.6	79.6	79.6	12.452	0	141.25	787420000	50	1.36245	0.043406	0.16637	1.12223	0.0817205	P63172	P63172	Dynein light chain Tctex-type 1	DYNLT1	1768
32.0569	32.0743	31.973	32.1294	32.1297	32.0687					-1		+	MLPH KD_Control	41	41	41	78.1	78.1	78.1	50.14	0	323.31	175650000000	1163	1.62705	0.0236021	0.0745443	1.05303	0.0370561	P68104;Q5VTE0;Q05639	P68104;Q5VTE0	Elongation factor 1-alpha 1;Putative elongation factor 1-alpha-like 3	EEF1A1;EEF1A1P5	1785
26.219	26.2972	26.3504	26.1612	26.202	26.2816					-1		+	MLPH KD_Control	175	175	175	47.7	47.7	47.7	469.08	0	323.31	16571000000	1085	1.66186	0.0217841	-0.0739422	0.950038	-0.0367671	P78527;P78527-2	P78527;P78527-2	DNA-dependent protein kinase catalytic subunit	PRKDC	1811
26.4881	27.0007	26.6346	26.3577	26.8717	26.4227					-1		+	MLPH KD_Control	9	9	9	70.5	70.5	70.5	22.693	0	153.53	1533000000	46	1.53513	0.0291655	-0.15711	0.89682	-0.0774921	P80723;P80723-2	P80723;P80723-2	Brain acid soluble protein 1	BASP1	1817
23.6662	23.6951	23.5561	23.7222	23.7674	23.6119					-1		+	MLPH KD_Control	10	10	10	39.2	39.2	39.2	41.28	0	28.757	209030000	41	2.10424	0.00786611	0.0613581	1.04345	0.0305953	P82650;P82650-2	P82650;P82650-2	Small ribosomal subunit protein mS22	MRPS22	1819
27.87	28.0278	27.8504	28.0033	28.1681	27.9759					-1		+	MLPH KD_Control	6	6	6	29.3	29.3	29.3	17.779	0	33.218	3680700000	80	2.98833	0.00102724	0.13302	1.09659	0.0663683	P83731	P83731	Large ribosomal subunit protein eL24	RPL24	1831
24.92	24.889	25.0056	24.7226	24.7404	24.812					-1		+	MLPH KD_Control	7	6	6	56	50.3	50.3	21.308	0	54.259	511740000	43	2.12293	0.00753477	-0.179889	0.882771	-0.0892438	P84095	P84095	Rho-related GTP-binding protein RhoG	RHOG	1836
28.9107	28.9086	28.8018	28.7772	28.8208	28.6973					-1		+	MLPH KD_Control	16	16	16	44.6	44.6	44.6	39.958	0	177.72	12454000000	189	1.83041	0.0147771	-0.108637	0.927464	-0.0539584	Q00325-2;Q00325	Q00325-2;Q00325	Solute carrier family 25 member 3	SLC25A3	1846
24.3123	24.1879	24.0769	24.6529	24.4655	24.3796					-1		+	MLPH KD_Control	14	14	14	39.4	39.4	39.4	57.293	0	89.523	523860000	69	2.45052	0.00354389	0.306979	1.23711	0.152096	Q01581;P54868;P54868-3;P54868-2	Q01581	Hydroxymethylglutaryl-CoA synthase, cytoplasmic	HMGCS1	1871
25.9238	26.0748	25.9509	25.7162	25.9588	25.8099					-1		+	MLPH KD_Control	8	8	8	13.9	13.9	13.9	68.477	0	135.06	1103300000	40	1.52597	0.0297872	-0.15487	0.898213	-0.0763908	Q01844;Q01844-6;Q01844-3;Q01844-5;Q01844-2;Q01844-4	Q01844;Q01844-6;Q01844-3;Q01844-5;Q01844-2	RNA-binding protein EWS	EWSR1	1876
24.4937	24.098	24.2458	24.304	23.9593	24.0561					-1		+	MLPH KD_Control	11	11	10	15	15	13.8	75.663	0	28.705	314860000	42	2.01851	0.00958275	-0.172674	0.887197	-0.0856083	Q03519;Q03519-2	Q03519;Q03519-2	Antigen peptide transporter 2	TAP2	1903
22.6242	22.6334	22.849	22.2036	22.2516	22.1588					-1		+	MLPH KD_Control	8	8	8	11.2	11.2	11.2	119.23	0	27.028	87642000	33	1.44435	0.035946	-0.497535	0.708316	-0.237264	Q05397;Q05397-2;Q05397-5;Q05397-7;Q05397-6;Q05397-3;Q05397-4	Q05397;Q05397-2;Q05397-5;Q05397-7;Q05397-6	Focal adhesion kinase 1	PTK2	1917
26.0523	25.9962	26.0553	25.9177	25.8086	25.967					-1		+	MLPH KD_Control	122	122	122	35.9	35.9	35.9	504.6	0	323.31	9717500000	800	1.38491	0.0412183	-0.136856	0.909499	-0.0674607	Q07954;Q07954-2;O75581;Q9NZR2;O75197	Q07954	Prolow-density lipoprotein receptor-related protein 1;Low-density lipoprotein receptor-related protein 1 85 kDa subunit;Low-density lipoprotein receptor-related protein 1 515 kDa subunit;Low-density lipoprotein receptor-related protein 1 intracellular domain	LRP1	1940
26.3662	26.2012	26.1998	26.3396	26.1636	26.1683					-1		+	MLPH KD_Control	41	24	1	51.8	33.8	1.7	104.61	0	120.73	1821900000	145	2.0129	0.00970733	-0.0319074	0.978126	-0.0159285	Q10567;Q10567-2	Q10567;Q10567-2	AP-1 complex subunit beta-1	AP1B1	1971
27.739	27.7642	27.7011	27.6134	27.6203	27.6361					-1		+	MLPH KD_Control	29	29	29	42.9	42.9	42.9	85.862	0	303.39	5603500000	237	1.36914	0.0427425	-0.111497	0.925627	-0.0550924	Q12797;Q12797-10;Q12797-9;Q12797-6;Q12797-11;Q12797-5;Q12797-8;Q12797-2;Q12797-3;Q12797-7;Q12797-4	Q12797;Q12797-10	Aspartyl/asparaginyl beta-hydroxylase	ASPH	1982
28.393	28.538	28.5256	28.5602	28.8075	28.6815					-1		+	MLPH KD_Control	12	12	12	31.9	31.9	31.9	58.848	0	71.16	2591300000	63	1.49616	0.0319036	0.197518	1.14672	0.0970056	Q12874	Q12874	Splicing factor 3A subunit 3	SF3A3	1989
24.7183	24.689	24.7448	24.5872	24.5371	24.4823					-1		+	MLPH KD_Control	39	39	39	33.7	33.7	33.7	213.57	0	206.85	1400900000	164	1.32945	0.0468328	-0.181799	0.881603	-0.0890826	Q12888;Q12888-2;Q12888-3	Q12888;Q12888-2;Q12888-3	TP53-binding protein 1	TP53BP1	1992
27.0163	26.8986	26.884	26.764	26.7094	26.6946					-1		+	MLPH KD_Control	16	16	16	59.8	59.8	59.8	40.228	0	200.34	4364800000	149	2.00805	0.00981635	-0.210332	0.864338	-0.104073	Q12907	Q12907	Vesicular integral-membrane protein VIP36	LMAN2	1997
27.8401	27.8848	27.9103	27.7269	27.8257	27.7986					-1		+	MLPH KD_Control	11	11	11	48.5	48.5	48.5	30.84	0	247.26	5748700000	137	1.47452	0.0335336	-0.0946802	0.93648	-0.0469227	Q13151	Q13151	Heterogeneous nuclear ribonucleoprotein A0	HNRNPA0	2025
24.0362	24.117	24.0816	24.3541	24.3487	24.2726					-1		+	MLPH KD_Control	6	6	6	30	30	30	35.056	0	22.668	237850000	35	1.65243	0.0222623	0.246846	1.18661	0.121154	Q13287	Q13287	N-myc-interactor	NMI	2041
24.0278	24.0934	24.1276	23.8465	23.9142	23.9096					-1		+	MLPH KD_Control	16	16	16	14.6	14.6	14.6	152.1	0	59.86	393760000	52	2.3721	0.00424522	-0.192861	0.874869	-0.0958265	Q13428;Q13428-3;Q13428-4;Q13428-2;Q13428-8;Q13428-6;Q13428-7;Q13428-5	Q13428;Q13428-3;Q13428-4;Q13428-2;Q13428-8;Q13428-6;Q13428-7;Q13428-5	Treacle protein	TCOF1	2056
25.0105	24.9754	24.844	24.8247	24.6467	24.649					-1		+	MLPH KD_Control	5	5	5	26.4	26.4	26.4	25.206	0	8.4174	308450000	24	1.44249	0.0361002	-0.236505	0.848799	-0.115583	Q13445	Q13445	Transmembrane emp24 domain-containing protein 1	TMED1	2062
24.2631	24.4712	24.2171	24.5232	24.5835	24.466					-1		+	MLPH KD_Control	12	12	12	18.4	18.4	18.4	92.967	0	71.761	390890000	54	1.31191	0.048763	0.20715	1.15441	0.101172	Q13488;Q13488-2	Q13488;Q13488-2	V-type proton ATPase 116 kDa subunit a 3	TCIRG1	2067
25.2293	25.3013	25.2919	25.3193	25.4333	25.3757					-1		+	MLPH KD_Control	7	7	7	22	22	22	44.659	0	49.598	745040000	43	1.67082	0.0213393	0.101928	1.07321	0.0505813	Q13510;Q13510-3;Q13510-2	Q13510;Q13510-3;Q13510-2	Acid ceramidase;Acid ceramidase subunit alpha;Acid ceramidase subunit beta	ASAH1	2072
27.3709	27.4653	27.4748	27.3223	27.3967	27.3708					-1		+	MLPH KD_Control	58	58	58	67.9	67.9	67.9	99.326	0	323.31	17204000000	548	1.34663	0.0450163	-0.0737146	0.950188	-0.0365613	Q14764	Q14764	Major vault protein	MVP	2179
23.826	23.6772	23.7565	24.0571	24.0985	24.1839					-1		+	MLPH KD_Control	3	3	3	9.1	9.1	9.1	54.212	0	22.295	192050000	22	1.51428	0.0305999	0.359899	1.28334	0.174332	Q15043;Q15043-2;Q15043-3	Q15043;Q15043-2;Q15043-3	Metal cation symporter ZIP14	SLC39A14	2207
28.884	28.8339	28.8832	28.7699	28.6808	28.7218					-1		+	MLPH KD_Control	20	20	20	50.2	50.2	50.2	48.121	0	323.31	17240000000	329	1.99028	0.0102263	-0.142876	0.905712	-0.0709215	Q15084;Q15084-5;Q15084-3;Q15084-4;Q15084-2	Q15084;Q15084-5;Q15084-3;Q15084-4;Q15084-2	Protein disulfide-isomerase A6	PDIA6	2215
25.4346	25.4487	25.5824	25.1113	25.092	25.4323					-1		+	MLPH KD_Control	12	12	12	42.8	42.8	42.8	47.972	0	44.457	839010000	71	1.30444	0.0496089	-0.276704	0.825475	-0.134059	Q15113	Q15113	Procollagen C-endopeptidase enhancer 1	PCOLCE	2217
25.1191	25.4793	25.4481	25.4048	26.1007	25.908					-1		+	MLPH KD_Control	5	5	5	41	41	41	11.309	0	139.52	676620000	32	1.37258	0.0424053	0.455635	1.37139	0.217286	Q15836;P63027;P23763;P23763-2;P23763-3	Q15836;P63027	Vesicle-associated membrane protein 3;Vesicle-associated membrane protein 2	VAMP3;VAMP2	2290
23.5586	23.5314	23.2155	23.3221	23.1811	23.0399					-1		+	MLPH KD_Control	10	9	9	33.3	31.2	31.2	39.154	0	13.886	156760000	32	1.41734	0.0382525	-0.254138	0.838488	-0.123898	Q4G0F5	Q4G0F5	Vacuolar protein sorting-associated protein 26B	VPS26B	2367
23.9863	23.8216	23.5904	23.8579	23.6914	23.5292					-1		+	MLPH KD_Control	14	14	14	18.9	18.9	18.9	130.38	0	35.44	417090000	59	1.37048	0.0426108	-0.106592	0.928779	-0.052697	Q4L180;Q4L180-3;Q4L180-7;Q4L180-2;Q4L180-5;Q4L180-6	Q4L180;Q4L180-3;Q4L180-7;Q4L180-2;Q4L180-5;Q4L180-6	Filamin A-interacting protein 1-like	FILIP1L	2375
24.8002	24.7782	24.8109	24.5401	24.4007	24.5781					-1		+	MLPH KD_Control	13	13	13	49.1	49.1	49.1	47.137	0	47.382	562620000	61	1.64558	0.0226162	-0.290122	0.817833	-0.141912	Q53H12	Q53H12	Acylglycerol kinase, mitochondrial	AGK	2388
27.5983	27.1615	27.1632	27.7416	27.2417	27.2891					-1		+	MLPH KD_Control	15	15	15	54.9	54.9	54.9	38.83	0	221.71	4241100000	169	1.59907	0.0251727	0.116502	1.0841	0.0577074	Q5EB52;Q5EB52-2;Q5EB52-3	Q5EB52;Q5EB52-2;Q5EB52-3	Mesoderm-specific transcript homolog protein	MEST	2403
24.725	24.587	24.6009	24.5997	24.4205	24.4703					-1		+	MLPH KD_Control	9	9	9	26.6	26.6	26.6	67.942	0	70.527	348730000	39	2.0785	0.00834642	-0.140799	0.907017	-0.0699469	Q6NYC8;Q6NYC8-3;Q6NYC8-2;Q6NYC8-4	Q6NYC8;Q6NYC8-3;Q6NYC8-2	Phostensin	PPP1R18	2513
24.1796	24.1096	24.078	24.26	24.2	24.2375					-1		+	MLPH KD_Control	20	20	20	31.5	31.5	31.5	105.79	0	72.881	735650000	104	1.32322	0.0475094	0.110057	1.07927	0.054352	Q6UB35;Q6UB35-2	Q6UB35	Monofunctional C1-tetrahydrofolate synthase, mitochondrial	MTHFD1L	2546
24.5728	24.6224	24.5011	24.3654	24.2403	24.2827					-1		+	MLPH KD_Control	15	15	15	37	37	37	51.4	0	59.912	672610000	76	1.38421	0.0412848	-0.269286	0.82973	-0.130945	Q6YP21;Q6YP21-3;Q6YP21-2	Q6YP21;Q6YP21-3	Kynurenine--oxoglutarate transaminase 3	KYAT3	2567
23.9017	23.4751	23.3957	23.1254	23.0294	22.6704					-1		+	MLPH KD_Control	14	14	14	19.9	19.9	19.9	109.56	0	31.746	164380000	41	1.61675	0.0241685	-0.649078	0.637688	-0.308676	Q7Z3J2;Q7Z3J2-2	Q7Z3J2;Q7Z3J2-2	VPS35 endosomal protein-sorting factor-like	VPS35L	2611
24.2632	24.3273	24.2346	24.1084	24.0664	24.1023					-1		+	MLPH KD_Control	9	9	9	37.8	37.8	37.8	56.527	0	43.667	382120000	49	1.35634	0.044021	-0.182649	0.881084	-0.0895495	Q7Z434;Q7Z434-4;Q7Z434-2;Q7Z434-5	Q7Z434;Q7Z434-4	Mitochondrial antiviral-signaling protein	MAVS	2616
23.6338	23.7512	23.7629	23.933	23.9962	23.9269					-1		+	MLPH KD_Control	3	3	3	7.7	7.7	7.7	49.395	0	7.4526	117340000	17	1.57459	0.0266324	0.236039	1.17775	0.115744	Q86V85	Q86V85	Integral membrane protein GPR180	GPR180	2656
26.353	26.3308	26.3773	26.2678	26.1736	26.2093					-1		+	MLPH KD_Control	27	27	27	50.3	50.3	50.3	81.836	0	323.31	3234000000	185	1.46522	0.0342594	-0.136801	0.909534	-0.0675231	Q8IVL6;Q8IVL6-2	Q8IVL6;Q8IVL6-2	Prolyl 3-hydroxylase 3	P3H3	2691
26.6633	26.4692	26.3955	26.6374	26.4305	26.3412					-1		+	MLPH KD_Control	18	18	18	37.8	37.8	37.8	60.741	0	262.65	2882400000	176	1.39406	0.040359	-0.0395877	0.972933	-0.019713	Q8IWE2;Q8IWE2-2	Q8IWE2;Q8IWE2-2	Protein NOXP20	FAM114A1	2699
23.6009	23.6659	23.7129	23.2917	23.456	23.5533					-1		+	MLPH KD_Control	12	12	12	13.7	13.7	13.7	132.82	0	25.45	305820000	54	1.44655	0.0357643	-0.226258	0.854849	-0.110695	Q8IX12;Q8IX12-2	Q8IX12;Q8IX12-2	Cell division cycle and apoptosis regulator protein 1	CCAR1	2704
24.3813	24.2303	24.3187	24.3106	24.0777	24.1832					-1		+	MLPH KD_Control	11	11	11	14.8	14.8	14.8	119.7	0	49.45	359890000	53	1.3889	0.0408413	-0.11959	0.920449	-0.0590586	Q8IZL8	Q8IZL8	Proline-, glutamic acid- and leucine-rich protein 1	PELP1	2736
24.7452	24.6373	24.7161	24.5456	24.4801	24.5692					-1		+	MLPH KD_Control	25	25	25	36.1	36.1	36.1	93.487	0	101.51	1047300000	111	2.04002	0.00911969	-0.167884	0.890147	-0.08327	Q8N1F7;Q8N1F7-2	Q8N1F7;Q8N1F7-2	Nuclear pore complex protein Nup93	NUP93	2749
25.501	25.4086	25.3439	25.3674	25.2453	25.1447					-1		+	MLPH KD_Control	14	14	14	42.4	42.4	42.4	44.667	0	126.04	780300000	79	1.88858	0.0129247	-0.165336	0.891721	-0.0818908	Q8N6T3;Q8N6T3-2;Q8N6T3-5;Q8N6T3-3;Q8N6T3-4	Q8N6T3;Q8N6T3-2;Q8N6T3-5;Q8N6T3-3;Q8N6T3-4	ADP-ribosylation factor GTPase-activating protein 1	ARFGAP1	2777
24.0886	24.2544	24.2375	23.7871	24.0172	23.9335					-1		+	MLPH KD_Control	10	10	10	39.3	39.3	39.3	32.963	0	79.855	299220000	44	2.22013	0.00602379	-0.280891	0.823083	-0.138924	Q8NBQ5	Q8NBQ5	Estradiol 17-beta-dehydrogenase 11	HSD17B11	2796
24.6147	24.5734	24.4401	24.4054	24.409	24.2504					-1		+	MLPH KD_Control	7	7	7	38.5	38.5	38.5	31.674	0	33.111	363040000	34	2.3235	0.00474788	-0.187812	0.877936	-0.0932999	Q8NCW5;Q8NCW5-2	Q8NCW5;Q8NCW5-2	NAD(P)H-hydrate epimerase	NAXE	2809
25.2587	25.0388	25.0021	25.4094	25.1234	25.1811					-1		+	MLPH KD_Control	6	6	6	20.2	20.2	20.2	41.625	0	46.851	406900000	24	1.41337	0.0386038	0.138137	1.10048	0.0681161	Q8NEW0	Q8NEW0	Zinc transporter 7	SLC30A7	2821
26.5553	26.5822	26.5689	26.4162	26.4939	26.3828					-1		+	MLPH KD_Control	8	8	8	29.4	29.4	29.4	41.488	0	79.428	1240000000	58	1.4038	0.0394639	-0.137851	0.908872	-0.0679663	Q8TCT9;Q8TCT9-5;Q8TCT9-2;Q8TCT9-4	Q8TCT9;Q8TCT9-5;Q8TCT9-2;Q8TCT9-4	Minor histocompatibility antigen H13	HM13	2857
25.3639	25.1176	25.2048	25.305	25.024	25.0965					-1		+	MLPH KD_Control	10	10	10	32.7	32.7	32.7	40.669	0	51.794	553650000	47	1.56606	0.0271606	-0.0869541	0.941508	-0.0431613	Q8WUP2;Q8WUP2-3;Q8WUP2-2	Q8WUP2;Q8WUP2-3;Q8WUP2-2	Filamin-binding LIM protein 1	FBLIM1	2893
24.4408	24.536	24.5673	24.303	24.3446	24.3209					-1		+	MLPH KD_Control	10	10	10	24.5	24.5	24.5	51.26	0	30.157	312970000	32	1.59056	0.0256708	-0.191827	0.875496	-0.0944334	Q92484;Q92484-2	Q92484;Q92484-2	Cyclic GMP-AMP phosphodiesterase SMPDL3A	SMPDL3A	2925
24.1261	24.1448	24.2907	24.0002	24.0339	24.2049					-1		+	MLPH KD_Control	6	6	6	8.5	8.5	8.5	78.41	0	15.361	292220000	32	1.93483	0.011619	-0.10752	0.928182	-0.0534478	Q92542;Q92542-2	Q92542;Q92542-2	Nicastrin	NCSTN	2935
24.2904	24.4383	24.4403	24.4881	24.6451	24.611					-1		+	MLPH KD_Control	7	7	7	44	44	44	21.732	0	20.857	366180000	32	2.49921	0.00316804	0.191743	1.14214	0.0953555	Q92572	Q92572	AP-3 complex subunit sigma-1	AP3S1	2938
25.703	25.6377	25.7349	25.6235	25.5934	25.6724					-1		+	MLPH KD_Control	27	27	27	18.4	18.4	18.4	227.92	0	68.568	881530000	125	1.59026	0.0256886	-0.0620937	0.957873	-0.0308901	Q92621	Q92621	Nuclear pore complex protein Nup205	NUP205	2948
24.1085	24.344	24.0362	23.9882	24.1144	23.9011					-1		+	MLPH KD_Control	9	5	5	21.3	12.9	12.9	55.364	0	12.47	252940000	27	1.377	0.0419759	-0.161693	0.893975	-0.0794867	Q92769;Q92769-3	Q92769;Q92769-3	Histone deacetylase 2	HDAC2	2957
24.0653	24.0498	24.0956	23.9039	23.7596	23.876					-1		+	MLPH KD_Control	12	12	12	43.5	43.5	43.5	46.578	0	59.921	433950000	56	1.57491	0.0266128	-0.223776	0.856321	-0.109842	Q96EE3-1;Q96EE3	Q96EE3-1;Q96EE3	Nucleoporin SEH1	SEH1L	3053
23.5754	23.7545	23.7943	23.2371	23.5385	23.5934					-1		+	MLPH KD_Control	10	10	10	49.7	49.7	49.7	34.596	0	48.613	376540000	74	1.54361	0.0286016	-0.251747	0.839879	-0.123193	Q96GK7;Q6P2I3	Q96GK7;Q6P2I3	Fumarylacetoacetate hydrolase domain-containing protein 2A;Fumarylacetoacetate hydrolase domain-containing protein 2B	FAHD2A;FAHD2B	3077
23.7636	23.8451	23.7406	23.5692	23.6537	23.5285					-1		+	MLPH KD_Control	6	6	6	12.7	12.7	12.7	83.541	0	34.583	220820000	40	2.98127	0.00104407	-0.199303	0.870971	-0.0993316	Q99567	Q99567	Nuclear pore complex protein Nup88	NUP88	3193
23.6336	23.7112	23.5783	23.5204	23.6083	23.4021					-1		+	MLPH KD_Control	8	8	8	40.7	40.7	40.7	33.112	0	48.359	190900000	32	1.53285	0.0293191	-0.130784	0.913335	-0.0646516	Q99598	Q99598	Translin-associated protein X	TSNAX	3198
22.9225	22.8508	23.019	23.2799	23.3504	23.3919					-1		+	MLPH KD_Control	10	10	10	34	34	34	54.022	0	18.969	111540000	30	1.92587	0.0118612	0.410012	1.3287	0.200489	Q9BTU6	Q9BTU6	Phosphatidylinositol 4-kinase type 2-alpha	PI4K2A	3280
26.3967	26.3103	26.2059	26.5131	26.4327	26.3258					-1		+	MLPH KD_Control	14	14	14	57.2	57.2	57.2	41.35	0	167.2	2997000000	143	3.67523	0.000211237	0.119575	1.08641	0.0597355	Q9BWD1;Q9BWD1-2	Q9BWD1;Q9BWD1-2	Acetyl-CoA acetyltransferase, cytosolic	ACAT2	3321
23.5707	23.695	23.5438	23.1565	23.4261	23.2405					-1		+	MLPH KD_Control	10	10	9	12.6	12.6	11.9	142.69	0	25.113	152180000	31	1.76172	0.0173093	-0.328784	0.796207	-0.160867	Q9H2G2;Q9H2G2-2	Q9H2G2;Q9H2G2-2	STE20-like serine/threonine-protein kinase	SLK	3430
23.9911	23.8955	24.0261	23.958	23.8223	23.9532					-1		+	MLPH KD_Control	25	25	25	22.8	22.8	22.8	155.98	0	80.699	759750000	120	1.33407	0.0463372	-0.0597318	0.959442	-0.0296682	Q9H2M9;Q9H2M9-2	Q9H2M9	Rab3 GTPase-activating protein non-catalytic subunit	RAB3GAP2	3435
25.4935	25.4808	25.5485	25.5709	25.5655	25.6056					-1		+	MLPH KD_Control	30	29	19	67.8	66.1	45.7	60.626	0	169.03	2261900000	198	1.89991	0.0125919	0.073054	1.05194	0.0363765	Q9H4M9	Q9H4M9	EH domain-containing protein 1	EHD1	3465
23.1514	23.11	23.3637	22.7947	22.809	23.159					-1		+	MLPH KD_Control	7	7	7	26.2	26.2	26.2	36.864	0	51.092	117960000	17	1.63769	0.0230309	-0.287472	0.819337	-0.140615	Q9HBH5	Q9HBH5	Retinol dehydrogenase 14	RDH14	3515
24.5305	24.505	24.4521	24.6148	24.6692	24.6273					-1		+	MLPH KD_Control	7	7	7	45.6	45.6	45.6	22.977	0	56.238	499570000	44	1.41211	0.038716	0.141256	1.10286	0.0696313	Q9NP72;Q9NP72-2;Q9NP72-3	Q9NP72;Q9NP72-2	Ras-related protein Rab-18	RAB18	3537
23.1678	23.2139	23.2519	22.8313	22.7834	22.7657					-1		+	MLPH KD_Control	5	5	4	23	23	18.1	36.899	0	15.526	107310000	25	1.96796	0.0107656	-0.417704	0.748615	-0.204387	Q9NQG5	Q9NQG5	Regulation of nuclear pre-mRNA domain-containing protein 1B	RPRD1B	3556
25.2196	25.3657	25.3167	25.1723	25.3069	25.2808					-1		+	MLPH KD_Control	29	29	29	38.7	38.7	38.7	113.79	0	119.96	1640600000	155	1.7204	0.0190371	-0.04732	0.967732	-0.0235819	Q9NSE4	Q9NSE4	Isoleucine--tRNA ligase, mitochondrial	IARS2	3597
23.6461	23.5395	23.6083	23.8081	23.8886	23.8874					-1		+	MLPH KD_Control	11	11	11	46.9	46.9	46.9	33.698	0	38.954	198790000	41	1.39408	0.0403571	0.263414	1.20032	0.128208	Q9NTX5;Q9NTX5-2;Q9NTX5-6;Q9NTX5-3;Q9NTX5-5;Q9NTX5-4	Q9NTX5;Q9NTX5-2;Q9NTX5-6;Q9NTX5-3	Ethylmalonyl-CoA decarboxylase	ECHDC1	3605
23.8369	23.8714	23.6454	23.4925	23.4485	23.3623					-1		+	MLPH KD_Control	3	3	3	6.2	6.2	6.2	73.324	0	15.859	100890000	17	1.88319	0.0130861	-0.350135	0.784511	-0.171597	Q9NZT2;Q9NZT2-2	Q9NZT2;Q9NZT2-2	Opioid growth factor receptor	OGFR	3705
25.0653	25.1432	25.1891	24.9666	24.9463	25.0357					-1		+	MLPH KD_Control	24	24	24	54.1	54.1	54.1	71.223	0	166.92	1373700000	115	1.46705	0.0341154	-0.149658	0.901464	-0.0737821	Q9UBT2;Q9UBT2-2	Q9UBT2;Q9UBT2-2	SUMO-activating enzyme subunit 2	UBA2	3760
25.9664	25.9645	26.1393	25.6811	25.6806	26.0076					-1		+	MLPH KD_Control	23	23	23	39.6	39.6	39.6	75.67	0	200.46	1852500000	149	1.35256	0.0444058	-0.233644	0.850484	-0.11392	Q9UEY8-2;Q9UEY8	Q9UEY8-2;Q9UEY8	Gamma-adducin	ADD3	3773
22.7851	22.8228	22.846	22.5362	22.6867	22.6688					-1		+	MLPH KD_Control	5	5	5	22.1	22.1	22.1	41.408	0	11.113	77122000	16	1.52938	0.0295543	-0.187433	0.878167	-0.0921973	Q9UGV2;Q9UGV2-2;Q9UGV2-3	Q9UGV2;Q9UGV2-2;Q9UGV2-3	Protein NDRG3	NDRG3	3780
24.7979	24.759	24.8011	24.8292	24.8315	24.8701					-1		+	MLPH KD_Control	20	20	17	37	37	32	74.175	0	93.358	849260000	95	1.31503	0.0484139	0.0575968	1.04073	0.0286102	Q9UJS0;Q9UJS0-2	Q9UJS0;Q9UJS0-2	Electrogenic aspartate/glutamate antiporter SLC25A13, mitochondrial	SLC25A13	3825
23.941	23.9888	24.014	23.8143	23.8301	23.852					-1		+	MLPH KD_Control	27	27	27	23.7	23.7	23.7	192.59	0	74.178	743660000	114	2.24722	0.00565953	-0.149148	0.901783	-0.0741563	Q9UKK3	Q9UKK3	Protein mono-ADP-ribosyltransferase PARP4	PARP4	3839
23.4321	23.7759	23.6626	23.897	24.3423	24.008					-1		+	MLPH KD_Control	3	3	3	13.4	13.4	13.4	32.463	0	10.428	140460000	18	1.72467	0.0188508	0.458882	1.37448	0.222336	Q9UKM9;Q9UKM9-2	Q9UKM9;Q9UKM9-2	RNA-binding protein Raly	RALY	3842
24.6496	24.7151	24.7845	24.5598	24.5845	24.6424					-1		+	MLPH KD_Control	36	36	36	38.1	38.1	38.1	148.66	0	208.74	1166600000	164	1.77487	0.0167931	-0.120876	0.919629	-0.0599622	Q9UM54-6;Q9UM54;Q9UM54-5;Q9UM54-4;Q9UM54-2;Q9UM54-1	Q9UM54-6;Q9UM54;Q9UM54-5;Q9UM54-4;Q9UM54-2;Q9UM54-1	Unconventional myosin-VI	MYO6	3866
22.7787	22.6002	22.5676	22.9703	22.795	22.8997					-1		+	MLPH KD_Control	9	9	9	14	14	14	94.9	0	14.5	89900000	27	1.4512	0.0353834	0.239492	1.18058	0.117038	Q9UP83;Q9UP83-4;Q9UP83-1;Q9UP83-3	Q9UP83;Q9UP83-4;Q9UP83-1;Q9UP83-3	Conserved oligomeric Golgi complex subunit 5	COG5	3891
26.6315	26.6914	26.5786	26.5598	26.619	26.5158					-1		+	MLPH KD_Control	21	21	21	60.5	60.5	60.5	50.227	0	323.31	3027600000	170	2.70511	0.00197192	-0.0689163	0.953354	-0.0344054	Q9Y265;Q9Y265-2	Q9Y265;Q9Y265-2	RuvB-like 1	RUVBL1	3918
24.3478	24.527	24.3002	24.1333	24.374	24.0023					-1		+	MLPH KD_Control	4	4	4	67.4	67.4	67.4	10.834	0	21.11	196810000	28	1.4681	0.034033	-0.221793	0.857499	-0.108616	Q9Y333	Q9Y333	U6 snRNA-associated Sm-like protein LSm2	LSM2	3962
24.5691	24.3431	24.234	24.6465	24.4795	24.3134					-1		+	MLPH KD_Control	12	12	12	27.1	27.1	27.1	86.724	0	35.82	323810000	35	1.43182	0.0369981	0.0977281	1.07009	0.0483961	Q9Y4K0	Q9Y4K0	Lysyl oxidase homolog 2	LOXL2	4001
23.515	23.6495	23.6882	23.6022	23.7077	23.7658					-1		+	MLPH KD_Control	9	9	9	34.3	34.3	34.3	37.606	0	25.68	263040000	39	1.88606	0.0129999	0.0743167	1.05286	0.037	Q9Y5K5;Q9Y5K5-2;Q9Y5K5-4;Q9Y5K5-3	Q9Y5K5;Q9Y5K5-2;Q9Y5K5-4;Q9Y5K5-3	Ubiquitin carboxyl-terminal hydrolase isozyme L5	UCHL5	4019
28.1049	27.9425	27.7343	NaN	27.9492	NaN					-1				3	2	2	23.8	19.9	19.9	20.434	0.0036534	2.4058	1150000000	11	NaN	#VALUE!	0	1	NaN	Q9NZJ9-2;A0A024RBG1;Q9NZJ9;Q96G61;Q8NFP7;Q9NZJ9-3	Q9NZJ9-2;A0A024RBG1;Q9NZJ9	Diphosphoinositol polyphosphate phosphohydrolase 2;Diphosphoinositol polyphosphate phosphohydrolase NUDT4B	NUDT4;NUDT4B	0
25.4861	25.652	25.5472	25.6416	25.403	25.2593					-1				8	8	8	51.1	51.1	51.1	28.17	0	72.929	511350000	46	0.333144	0.464361	-0.127155	0.915635	-0.0593698	P0DPI2;A0A0B4J2D5;P0DPI2-2;A0A0B4J2D5-2	P0DPI2;A0A0B4J2D5;P0DPI2-2;A0A0B4J2D5-2	Glutamine amidotransferase-like class 1 domain-containing protein 3, mitochondrial;Putative glutamine amidotransferase-like class 1 domain-containing protein 3B, mitochondrial	GATD3;GATD3B	1
24.7753	24.7241	24.707	24.6672	24.5273	24.669					-1				38	38	38	51.1	51.1	51.1	117.97	0	135.63	1777500000	218	0.883743	0.130694	-0.114288	0.923838	-0.0558608	A0AVT1;A0AVT1-2;A0AVT1-4;A0AVT1-3	A0AVT1;A0AVT1-2	Ubiquitin-like modifier-activating enzyme 6	UBA6	2
24.1437	24.2072	24.2362	24.1366	24.1991	23.9812					-1				20	20	20	32.7	32.7	32.7	98.9	0	59.871	692640000	102	0.410601	0.388507	-0.0900917	0.939463	-0.0432628	A0FGR8-2;A0FGR8;A0FGR8-6;A0FGR8-4;A0FGR8-5	A0FGR8-2;A0FGR8;A0FGR8-6;A0FGR8-4	Extended synaptotagmin-2	ESYT2	3
25.126	24.9418	24.9815	24.9326	24.9961	24.9981					-1				17	17	17	39.2	39.2	39.2	67.867	0	154.25	704340000	78	0.187291	0.649694	-0.0407562	0.972145	-0.0196221	A1L0T0	A1L0T0	2-hydroxyacyl-CoA lyase 2	ILVBL	4
23.2785	23.1694	23.0369	22.9749	23.1099	23.0137					-1				7	7	7	11.3	11.3	11.3	101.58	0	13.59	117970000	25	0.551144	0.281097	-0.128796	0.914594	-0.0616823	A1X283;Q5TCZ1;Q5TCZ1-3;Q5TCZ1-2	A1X283	SH3 and PX domain-containing protein 2B	SH3PXD2B	5
NaN	NaN	NaN	NaN	NaN	NaN					-1				5	3	0	6.4	3.1	0	95.047	0.00083612	3.324	22795000	8	NaN	#VALUE!	0	1	NaN	A2A3N6	A2A3N6	Putative PIP5K1A and PSMD4-like protein	PIPSL	6
23.4584	23.4095	23.3944	23.4339	23.3155	23.3117					-1				25	25	25	15.5	15.5	15.5	268.57	0	110.57	424190000	106	1.04816	0.0895035	-0.0670586	0.954582	-0.0331721	A2RRP1;A2RRP1-2	A2RRP1;A2RRP1-2	NBAS subunit of NRZ tethering complex	NBAS	7
21.9979	NaN	NaN	NaN	NaN	22.3288					-1				4	4	4	2.8	2.8	2.8	214.82	0	4.5823	22901000	6	NaN	#VALUE!	0	1	NaN	A3KMH1;A3KMH1-2;A3KMH1-3	A3KMH1;A3KMH1-2;A3KMH1-3	von Willebrand factor A domain-containing protein 8	VWA8	9
NaN	NaN	NaN	NaN	NaN	NaN					-1				1	1	1	5	5	5	46.523	0	6.0737	30968000	8	NaN	#VALUE!	0	1	NaN	A5PLN9;A5PLN9-2;A5PLN9-4;A5PLN9-5	A5PLN9;A5PLN9-2;A5PLN9-4;A5PLN9-5	Trafficking protein particle complex subunit 13	TRAPPC13	11
23.4975	23.3281	23.3598	23.3396	23.3648	23.4342					-1				38	38	38	20.3	20.3	20.3	266.94	0	84.308	663230000	151	0.0716189	0.847971	-0.0156542	0.989208	-0.00755527	A5YKK6;A5YKK6-2;A5YKK6-3;A5YKK6-4	A5YKK6;A5YKK6-2;A5YKK6-3;A5YKK6-4	CCR4-NOT transcription complex subunit 1	CNOT1	12
25.7443	25.5306	25.4929	25.9134	25.7253	25.464					-1				2	2	1	16.8	16.8	11.2	14.688	0	7.7284	472190000	18	0.593855	0.254768	0.111652	1.08046	0.0539216	Q9GZQ8;A6NCE7	Q9GZQ8;A6NCE7	Microtubule-associated proteins 1A/1B light chain 3B;Microtubule-associated proteins 1A/1B light chain 3 beta 2	MAP1LC3B;MAP1LC3B2	13
NaN	NaN	NaN	NaN	NaN	NaN					-1				10	1	1	32.2	7.5	7.5	29.117	0.0013598	2.9745	37189000	2	NaN	#VALUE!	0	1	NaN	A6NCN2	A6NCN2	Putative keratin-87 protein	KRT87P	14
23.605	23.5042	23.4951	23.6237	23.5593	23.4459					-1				8	8	8	37.4	37.4	37.4	34.006	0	44.545	273060000	47	0.0895767	0.813623	0.0081927	1.00569	0.00403474	A6NDG6	A6NDG6	Glycerol-3-phosphate phosphatase	PGP	15
25.7949	25.9477	26.0543	25.7858	25.6383	26.0824					-1				6	1	1	9.9	3.8	3.8	49.908	0	28.022	407180000	23	0.336613	0.460667	-0.0967693	0.935125	-0.0459311	A6NHL2;A6NHL2-2	A6NHL2;A6NHL2-2	Tubulin alpha chain-like 3	TUBAL3	17
NaN	NaN	NaN	NaN	NaN	NaN					-1				3	1	1	11.1	3.3	3.3	34.803	0	8.3351	152170000	7	NaN	#VALUE!	0	1	NaN	A6NHQ2	A6NHQ2	rRNA/tRNA 2-O-methyltransferase fibrillarin-like protein 1	FBLL1	18
24.3305	24.204	25.6378	24.6453	24.7908	24.9552					-1				12	12	12	7.6	7.6	7.6	226.37	0	19.651	200630000	26	0.0617728	0.867416	0.072993	1.0519	0.0305941	A6NHR9;A6NHR9-2;A6NHR9-3	A6NHR9;A6NHR9-2	Structural maintenance of chromosomes flexible hinge domain-containing protein 1	SMCHD1	19
NaN	NaN	NaN	NaN	NaN	NaN					-1				3	3	3	19.1	19.1	19.1	28.136	0.0016291	2.946	32618000	8	NaN	#VALUE!	0	1	NaN	A6NIH7	A6NIH7	Protein unc-119 homolog B	UNC119B	20
23.335	23.806	23.9426	23.4828	24.1368	23.4903					-1				4	4	4	35.5	35.5	35.5	8.496	0	6.2314	180220000	25	0.0115771	0.973695	0.00880178	1.00612	0.00393548	P62308;A8MWD9	P62308;A8MWD9	Small nuclear ribonucleoprotein G;Putative small nuclear ribonucleoprotein G-like protein 15	SNRPG;SNRPGP15	22
NaN	NaN	NaN	NaN	NaN	NaN					-1				2	2	2	5.5	5.5	5.5	52.916	0	4.6079	38994000	8	NaN	#VALUE!	0	1	NaN	P0CG08;B7ZAQ6;B7ZAQ6-2;B7ZAQ6-3	P0CG08;B7ZAQ6;B7ZAQ6-2;B7ZAQ6-3	Golgi pH regulator B;Golgi pH regulator A	GPR89B;GPR89A	23
23.1612	23.2226	23.4951	23.2396	23.3401	23.1261					-1				4	4	4	10.6	10.6	10.6	49.994	0	16.845	131600000	22	0.126556	0.747212	-0.0576661	0.960817	-0.026746	C4AMC7;Q6VEQ5;A8K0Z3;Q9NQA3;A8MWX3	C4AMC7;Q6VEQ5;A8K0Z3;Q9NQA3;A8MWX3	Putative WAS protein family homolog 3;WAS protein family homolog 2;WASH complex subunit 1;WAS protein family homolog 6;Putative WAS protein family homolog 4	WASH3P;WASH2P;WASHC1;WASH6P;WASH4P	24
27.6927	27.6903	27.8249	27.7544	27.6746	27.7106					-1				5	5	5	3.4	3.4	3.4	205.42	0	222.79	2900600000	62	0.155977	0.698269	-0.0227788	0.984335	-0.0111068	E9PAV3;Q13765;E9PAV3-2;Q9BZK3	E9PAV3;Q13765;E9PAV3-2	Nascent polypeptide-associated complex subunit alpha, muscle-specific form;Nascent polypeptide-associated complex subunit alpha	NACA	104
NaN	NaN	NaN	NaN	NaN	NaN					-1				1	1	1	3.9	3.9	3.9	39.58	0.0008269	3.1637	37529000	5	NaN	#VALUE!	0	1	NaN	O00115;O00115-2	O00115;O00115-2	Deoxyribonuclease-2-alpha	DNASE2	105
24.673	24.7088	24.7414	24.6057	24.7214	24.6576					-1				21	21	21	47.9	47.9	47.9	72.911	0	120.54	1008000000	107	0.583083	0.261166	-0.0461597	0.968511	-0.0227414	O00116	O00116	Alkyldihydroxyacetonephosphate synthase, peroxisomal	AGPS	106
NaN	22.9594	23.0934	23.0006	22.9015	22.9513					-1				6	6	6	10.2	10.2	10.2	79.954	0	14.39	76785000	18	NaN	#VALUE!	0	1	NaN	O00139;O00139-2;O00139-1;O00139-5;O00139-4	O00139;O00139-2;O00139-1;O00139-5;O00139-4	Kinesin-like protein KIF2A	KIF2A	107
NaN	NaN	23.4817	NaN	23.8708	NaN					-1				13	3	3	37.2	10.5	10.5	49.129	0	7.84	66863000	10	NaN	#VALUE!	0	1	NaN	O00148;O00148-2;O00148-3	O00148;O00148-2;O00148-3	ATP-dependent RNA helicase DDX39A	DDX39A	108
28.1654	28.0231	27.8736	28.1839	28.1898	28.012					-1				24	24	24	83.6	83.6	83.6	36.071	0	323.31	12840000000	324	0.850814	0.140989	0.107842	1.07762	0.052723	O00151	O00151	PDZ and LIM domain protein 1	PDLIM1	109
26.3114	26.3845	26.4331	26.2785	26.409	26.477					-1				45	45	45	49.9	49.9	49.9	121.68	0	307.19	3831300000	301	0.180929	0.659282	0.0118256	1.00823	0.00584534	O00159;O00159-3;O00159-2	O00159;O00159-3;O00159-2	Unconventional myosin-Ic	MYO1C	111
24.4508	24.0724	24.2474	24.0138	24.5165	24.1333					-1				4	4	4	28.9	28.9	28.9	23.354	0	21.061	268620000	23	0.0445657	0.902473	-0.0356642	0.975583	-0.0157992	O00161;O00161-2	O00161;O00161-2	Synaptosomal-associated protein 23	SNAP23	112
23.7754	23.8307	23.8775	23.8776	23.9948	23.629					-1				11	11	11	45.8	45.8	45.8	37.664	0	30.678	210620000	38	0.0144319	0.967315	0.00594012	1.00413	0.00279083	O00170	O00170	AH receptor-interacting protein	AIP	113
23.3996	23.1984	23.129	23.1801	23.343	23.5991					-1				10	10	10	23	23	23	72.453	0	30.661	184510000	39	0.239336	0.57632	0.131762	1.09563	0.0599138	O00178	O00178	GTP-binding protein 1	GTPBP1	114
23.8336	23.5982	23.5326	23.2415	23.7364	23.8841					-1				14	14	14	28.9	28.9	28.9	67.764	0	47.931	247240000	48	0.0381644	0.915874	-0.0341129	0.976632	-0.0149244	O00186	O00186	Syntaxin-binding protein 3	STXBP3	115
25.2676	25.2425	25.1936	25.1621	25.2501	25.1704					-1				5	5	5	29	29	29	20.332	0	101.18	500730000	35	0.450247	0.354612	-0.0403678	0.972407	-0.0198486	O00193	O00193	Small acidic protein	SMAP	116
24.3013	24.1777	24.325	24.1479	24.0524	24.0337					-1				6	6	4	34.9	34.9	26.6	24.608	0	21.336	330190000	39	1.18234	0.0657143	-0.190013	0.876598	-0.0926316	O00194	O00194	Ras-related protein Rab-27B	RAB27B	117
29.9289	29.9263	29.8219	30.0029	29.9269	29.9401					-1				37	37	37	41.4	41.4	41.4	121.32	0	200.61	7675200000	222	0.694719	0.201967	0.0642783	1.04556	0.0315969	O00203;O00203-3;Q13367;Q13367-4;Q13367-3	O00203;O00203-3	AP-3 complex subunit beta-1	AP3B1	118
25.1173	25.414	24.8657	24.9219	25.2042	25.1184					-1				7	7	7	36.2	36.2	36.2	23.705	0	49.109	564240000	52	0.113696	0.769669	-0.0508238	0.965385	-0.0236189	O00217	O00217	NADH dehydrogenase [ubiquinone] iron-sulfur protein 8, mitochondrial	NDUFS8	119
25.4693	25.5429	25.6017	25.5325	25.6227	25.4743					-1				20	20	20	55.7	55.7	55.7	47.463	0	98.494	2448100000	150	0.0248677	0.944349	0.00524076	1.00364	0.00253607	O00231;O00231-2	O00231;O00231-2	26S proteasome non-ATPase regulatory subunit 11	PSMD11	120
25.8801	25.9154	26.044	25.9239	25.9173	25.9247					-1				22	22	22	55.7	55.7	55.7	52.904	0	248.4	2479400000	138	0.176513	0.66602	-0.0245037	0.983159	-0.0119594	O00232;O00232-2	O00232;O00232-2	26S proteasome non-ATPase regulatory subunit 12	PSMD12	121
24.6459	24.7175	24.5075	24.4601	24.7006	24.2165					-1				5	5	5	25.6	25.6	25.6	24.682	0	17.881	343340000	30	0.755803	0.175468	-0.164549	0.892207	-0.0791159	O00233;O00233-2;O00233-3	O00233;O00233-2	26S proteasome non-ATPase regulatory subunit 9	PSMD9	122
24.9423	25.2244	24.8027	24.863	24.5884	24.4639					-1				3	3	3	39.7	39.7	39.7	7.4016	0	14.268	245710000	17	0.794272	0.160594	-0.351335	0.783858	-0.162591	O00244	O00244	Copper transport protein ATOX1	ATOX1	123
25.7899	26.0231	25.9464	25.9464	25.8398	25.8946					-1				10	10	10	54.4	54.4	54.4	21.671	0	126.73	1438200000	67	0.0883276	0.815967	-0.0262032	0.982001	-0.0124839	O00264;O00264-2	O00264;O00264-2	Membrane-associated progesterone receptor component 1	PGRMC1	124
23.1439	23.4076	23.2991	23.0922	23.1437	23.2299					-1				11	11	11	19.1	19.1	19.1	121	0	38.419	181650000	44	0.698658	0.200144	-0.128211	0.914965	-0.0619969	O00267;O00267-2	O00267;O00267-2	Transcription elongation factor SPT5	SUPT5H	125
23.7322	23.8185	24.0388	23.7271	23.8437	23.9859					-1				7	7	7	29	29	29	36.521	0	54.904	257950000	39	0.168273	0.678777	-0.010903	0.992471	-0.00539026	O00273;O00273-2	O00273;O00273-2	DNA fragmentation factor subunit alpha	DFFA	126
22.2482	22.352	22.7309	NaN	NaN	22.353					-1				4	4	4	6.2	6.2	6.2	116.22	0	4.5909	44394000	11	NaN	#VALUE!	0	1	NaN	O00291;O00291-3;O00291-4	O00291;O00291-3;O00291-4	Huntingtin-interacting protein 1	HIP1	127
28.7002	28.832	28.6909	28.8134	28.7	28.6307					-1				16	16	16	73.4	73.4	73.4	26.922	0	308.33	12090000000	233	0.123783	0.751999	-0.0263545	0.981898	-0.0127145	O00299	O00299	Chloride intracellular channel protein 1	CLIC1	128
25.7762	25.8724	25.9016	25.7612	25.9506	25.9069					-1				13	13	13	49	49	49	37.563	0	89.749	1628100000	103	0.297116	0.504527	0.0228113	1.01594	0.0112466	O00303	O00303	Eukaryotic translation initiation factor 3 subunit F	EIF3F	129
23.9811	24.2787	24.1699	24.0394	24.04	23.9959					-1				8	8	8	22.6	22.6	22.6	54.122	0	19.475	231580000	29	0.494224	0.320462	-0.118127	0.921383	-0.0565154	O00330;O00330-3;O00330-2	O00330;O00330-3	Pyruvate dehydrogenase protein X component, mitochondrial	PDHX	130
23.6781	23.5648	23.4726	23.6357	23.3126	23.3717					-1				10	10	10	19.3	19.3	19.3	82.577	0	23.1	166930000	36	0.771042	0.169417	-0.13183	0.912673	-0.0639173	O00391;O00391-2	O00391;O00391-2	Sulfhydryl oxidase 1	QSOX1	131
23.4074	23.6526	23.5206	23.585	23.5986	23.7584					-1				4	4	4	26.8	26.8	26.8	20.747	0	14.032	123240000	25	0.510716	0.30852	0.120413	1.08705	0.0576427	O00399	O00399	Dynactin subunit 6	DCTN6	132
23.3283	22.9823	NaN	22.9783	NaN	NaN					-1				2	2	2	4.7	4.7	4.7	60.908	0.00083963	3.4218	55098000	11	NaN	#VALUE!	0	1	NaN	O00400	O00400	Acetyl-coenzyme A transporter 1	SLC33A1	133
NaN	NaN	NaN	NaN	NaN	NaN					-1				2	2	2	9.3	9.3	9.3	54.826	0.00082873	3.1866	17123000	1	NaN	#VALUE!	0	1	NaN	O00401	O00401	Actin nucleation-promoting factor WASL	WASL	134
26.2841	26.2101	26.324	26.2253	26.0878	26.1473					-1				38	38	36	48.2	48.2	46.5	123.63	0	323.31	4175700000	253	1.13798	0.0727813	-0.119308	0.920629	-0.0586549	O00410;O00410-3;O00410-2	O00410;O00410-3;O00410-2	Importin-5	IPO5	135
NaN	NaN	NaN	NaN	NaN	NaN					-1				1	1	1	2.1	2.1	2.1	89.86	0	10.861	63217000	8	NaN	#VALUE!	0	1	NaN	O00423;O00423-3	O00423;O00423-3	Echinoderm microtubule-associated protein-like 1	EML1	136
27.3092	27.2445	27.364	27.3216	27.3728	27.3712					-1				23	23	20	48.2	48.2	43	63.704	0	188.24	4076500000	185	0.469974	0.338864	0.0492477	1.03473	0.0241468	O00425;O00425-2	O00425	Insulin-like growth factor 2 mRNA-binding protein 3	IGF2BP3	137
NaN	NaN	NaN	NaN	NaN	NaN					-1				31	1	1	58.8	3	3	81.876	0	10.246	32571000	4	NaN	#VALUE!	0	1	NaN	O00429;O00429-3;O00429-6;O00429-5;O00429-7	O00429;O00429-3;O00429-6;O00429-5;O00429-7	Dynamin-1-like protein	DNM1L	138
24.9682	24.9006	24.9534	25.0034	24.8647	24.9482					-1				31	31	1	59.6	59.6	2.9	80.535	0	232.12	1500600000	156	0.0298528	0.933571	-0.00193787	0.998658	-0.000959063	O00429-2;O00429-4;O00429-8;O00429-9	O00429-2;O00429-4;O00429-8;O00429-9	Dynamin-1-like protein	DNM1L	139
24.4956	24.3653	24.2737	24.5024	24.3569	24.3579					-1				13	13	13	55.2	55.2	55.2	39.336	0	85.297	770090000	80	0.358618	0.437907	0.0275497	1.01928	0.0135802	O00442;O00442-2	O00442;O00442-2	RNA 3-terminal phosphate cyclase	RTCA	140
24.1297	24.0965	23.8914	24.012	23.6659	23.8005					-1				23	22	22	32.3	31.5	31.5	100.89	0	90.624	683170000	101	0.721598	0.189846	-0.213098	0.862683	-0.101041	O00462	O00462	Beta-mannosidase	MANBA	142
NaN	NaN	NaN	NaN	NaN	NaN					-1				3	3	3	1.5	1.5	1.5	217.32	0	3.7704	10428000	5	NaN	#VALUE!	0	1	NaN	O00468;O00468-6;O00468-2;O00468-3;O00468-5;O00468-4;O00468-7	O00468;O00468-6;O00468-2;O00468-3;O00468-5;O00468-4;O00468-7	Agrin;Agrin N-terminal 110 kDa subunit;Agrin C-terminal 110 kDa subunit;Agrin C-terminal 90 kDa fragment;Agrin C-terminal 22 kDa fragment	AGRN	143
27.4201	27.1601	27.0227	27.3998	27.0083	26.8754					-1				34	34	34	46.8	46.8	46.8	87.097	0	300.43	9134900000	317	0.878247	0.132359	-0.106471	0.928857	-0.0521116	O00469-2;O00469;O00469-3	O00469-2;O00469;O00469-3	Procollagen-lysine,2-oxoglutarate 5-dioxygenase 2	PLOD2	144
23.4798	23.614	23.465	NaN	NaN	23.5258					-1				5	5	5	19	19	19	43.016	0	9.7809	83328000	14	NaN	#VALUE!	0	1	NaN	O00470;O00470-2;O14770;O14770-6;O14770-7;O14770-8;O14770-3;O14770-2;O14770-4;O14770-5	O00470;O00470-2;O14770;O14770-6;O14770-7;O14770-8;O14770-3;O14770-2;O14770-4	Homeobox protein Meis1;Homeobox protein Meis2	MEIS1;MEIS2	145
25.6812	25.8181	25.5491	25.7106	25.7532	25.6133					-1				14	14	14	24.4	24.4	24.4	81.852	0	39.7	534660000	61	0.0821594	0.827638	0.00954628	1.00664	0.00468282	O00471	O00471	Exocyst complex component 5	EXOC5	146
NaN	NaN	NaN	NaN	NaN	NaN					-1				3	3	3	7	7	7	65.001	0	6.9595	17756000	10	NaN	#VALUE!	0	1	NaN	O00478;O00478-2;P78410;O00481;P78410-3;P78410-2;O00481-2;O00481-3;O00481-4	O00478;O00478-2;P78410;O00481;P78410-3;P78410-2;O00481-2;O00481-3;O00481-4	Butyrophilin subfamily 3 member A3;Butyrophilin subfamily 3 member A2;Butyrophilin subfamily 3 member A1	BTN3A3;BTN3A2;BTN3A1	147
24.5871	24.6478	NaN	24.4707	24.9905	24.1416					-1				2	2	2	27.2	27.2	27.2	9.3697	0	4.1085	191040000	7	NaN	#VALUE!	0	1	NaN	O00483	O00483	Cytochrome c oxidase subunit NDUFA4	NDUFA4	148
26.1002	26.1154	26.092	26.0733	25.881	26.0855					-1				10	10	10	46.5	46.5	46.5	34.577	0	62.175	1585600000	73	0.462153	0.345022	-0.0892239	0.940028	-0.0430453	O00487	O00487	26S proteasome non-ATPase regulatory subunit 14	PSMD14	149
25.2746	25.2017	25.3824	25.2311	24.9743	25.0105					-1				10	10	10	27	27	27	64.699	0	46.785	553380000	54	0.815964	0.152769	-0.214256	0.861991	-0.102271	O00499;O00499-10;O00499-2;O00499-9;O00499-7;O00499-8;O00499-4;O00499-6;O00499-11;O00499-3;O00499-5	O00499;O00499-10;O00499-2;O00499-9;O00499-7;O00499-8;O00499-4;O00499-6;O00499-11;O00499-3;O00499-5	Myc box-dependent-interacting protein 1	BIN1	150
24.5164	24.4369	24.7137	24.6229	24.539	24.4668					-1				15	9	9	42	29.9	29.9	57.81	0	47.518	588540000	63	0.0347002	0.923209	-0.0127532	0.991199	-0.00602392	O00505	O00505	Importin subunit alpha-4	KPNA3	151
22.5493	23.3589	23.3204	22.5643	22.8209	23.1926					-1				9	9	9	13.7	13.7	13.7	86.488	0	17.935	100680000	28	0.493967	0.320651	-0.216979	0.860365	-0.100188	O00534;O00534-3;O00534-2;O00534-4	O00534	von Willebrand factor A domain-containing protein 5A	VWA5A	152
NaN	NaN	NaN	NaN	NaN	NaN					-1				1	1	1	1.5	1.5	1.5	68.002	0.0068337	1.9833	10069000	4	NaN	#VALUE!	0	1	NaN	O00541;O00541-2	O00541;O00541-2	Pescadillo homolog	PES1	153
24.5193	24.8493	24.9478	24.6853	24.3785	24.6211					-1				11	11	1	65.4	65.4	6	32.444	0	217.07	671630000	61	0.410188	0.388877	-0.210507	0.864233	-0.0959995	O00560;O00560-3	O00560;O00560-3	Syntenin-1	SDCBP	154
NaN	NaN	NaN	NaN	NaN	NaN					-1				11	1	1	65.3	5.7	5.7	32.316	0.0010902	3.0115	28445000	6	NaN	#VALUE!	0	1	NaN	O00560-2	O00560-2	Syntenin-1	SDCBP	155
24.91	24.972	25.0906	24.9361	25.0383	25.046					-1				25	25	25	57.7	57.7	57.7	66.049	0	111.23	1260900000	111	0.172183	0.672693	0.0158825	1.01107	0.00781456	O00567	O00567	Nucleolar protein 56	NOP56	156
26.2246	26.2462	26.1991	26.2438	26.27	26.2786					-1				33	33	9	55.4	55.4	19.2	73.243	0	283.13	3568100000	216	0.77075	0.169531	0.0408211	1.0287	0.0202148	O00571;O00571-2;Q9NQI0;Q9NQI0-3;Q9NQI0-2;Q9NQI0-4	O00571;O00571-2	ATP-dependent RNA helicase DDX3X	DDX3X	157
22.3961	NaN	NaN	22.8454	NaN	NaN					-1				3	3	3	13.1	13.1	13.1	32.113	0	5.1895	47040000	10	NaN	#VALUE!	0	1	NaN	O00625	O00625	Pirin	PIR	158
25.5584	25.2547	25.5008	25.3752	25.2967	25.3147					-1				17	17	11	47.6	47.6	35.5	57.886	0	191.85	1503100000	115	0.544354	0.285526	-0.10909	0.927173	-0.0525599	O00629	O00629	Importin subunit alpha-3	KPNA4	159
24.1079	24.0197	24.2595	24.1654	24.1914	24.0801					-1				6	6	6	29.8	29.8	29.8	35.144	0	36.287	307020000	40	0.0519401	0.887278	0.016592	1.01157	0.00788812	O00743;O00743-3;O00743-2	O00743;O00743-3;O00743-2	Serine/threonine-protein phosphatase 6 catalytic subunit;Serine/threonine-protein phosphatase 6 catalytic subunit, N-terminally processed	PPP6C	160
NaN	NaN	NaN	NaN	NaN	NaN					-1				1	1	1	6.4	6.4	6.4	20.658	0.0097281	1.857	9110700	1	NaN	#VALUE!	0	1	NaN	O00746	O00746	Nucleoside diphosphate kinase, mitochondrial	NME4	161
24.0799	24.1989	24.3094	24.1943	24.1923	24.4275					-1				12	12	12	17.1	17.1	17.1	113.74	0	59.499	401570000	53	0.683081	0.207453	0.0752767	1.05356	0.0368831	O00754;O00754-2	O00754;O00754-2	Lysosomal alpha-mannosidase;Lysosomal alpha-mannosidase A peptide;Lysosomal alpha-mannosidase B peptide;Lysosomal alpha-mannosidase C peptide;Lysosomal alpha-mannosidase D peptide;Lysosomal alpha-mannosidase E peptide	MAN2B1	162
26.6606	26.5454	26.5633	26.6711	26.3629	26.4454					-1				14	14	14	58.7	58.7	58.7	35.102	0	211.4	1830700000	80	0.636771	0.230796	-0.0965888	0.935242	-0.0469621	O00764;O00764-3;O00764-2	O00764;O00764-3;O00764-2	Pyridoxal kinase	PDXK	163
24.7687	24.3015	24.3521	24.7501	24.6801	24.4979					-1				3	3	3	13.9	13.9	13.9	41.522	0	19.939	268410000	21	0.551441	0.280905	0.168605	1.12397	0.0797105	O00767	O00767	Stearoyl-CoA desaturase	SCD	164
24.7426	25.2565	25.1005	24.9558	24.9297	25.0026					-1				5	5	5	27.8	27.8	27.8	32.156	0	30.144	344180000	23	0.157101	0.696465	-0.0705039	0.952305	-0.0326937	O14494;O14494-2	O14494;O14494-2	Phospholipid phosphatase 1	PLPP1	165
23.0987	23.3331	23.4615	22.939	23.3242	23.3873					-1				4	4	4	15.8	15.8	15.8	35.116	0	8.9956	104750000	16	0.688346	0.204953	-0.0809212	0.945454	-0.0395963	O14495	O14495	Phospholipid phosphatase 3	PLPP3	166
NaN	NaN	NaN	NaN	NaN	NaN					-1				2	2	2	1.4	1.4	1.4	242.04	0.00028433	3.7155	26243000	7	NaN	#VALUE!	0	1	NaN	O14497;O14497-3;O14497-2;Q8NFD5;Q8NFD5-3;Q8NFD5-1;Q8NFD5-2	O14497;O14497-3;O14497-2;Q8NFD5;Q8NFD5-3;Q8NFD5-1;Q8NFD5-2	AT-rich interactive domain-containing protein 1A;AT-rich interactive domain-containing protein 1B	ARID1A;ARID1B	167
NaN	22.6727	NaN	NaN	22.2554	NaN					-1				3	3	3	16.8	16.8	16.8	26.534	0.0021465	2.7894	45582000	10	NaN	#VALUE!	0	1	NaN	O14530;O14530-2	O14530;O14530-2	Thioredoxin domain-containing protein 9	TXNDC9	168
22.4301	22.7435	NaN	22.3674	22.9547	NaN					-1				2	2	2	40.4	40.4	40.4	12.615	0	7.0503	42768000	9	NaN	#VALUE!	0	1	NaN	O14548	O14548	Cytochrome c oxidase subunit 7A-related protein, mitochondrial	COX7A2L	169
25.2257	25.2213	25.4236	25.3153	25.5921	25.2291					-1				8	8	8	93.1	93.1	93.1	17.135	0	50.388	1092500000	83	0.192838	0.641449	0.0886243	1.06336	0.0409699	O14558	O14558	Heat shock protein beta-6	HSPB6	170
24.6376	24.6577	24.5943	24.5417	24.4041	24.4959					-1				6	6	6	22.7	22.7	22.7	33.382	0	24.403	339170000	37	0.984652	0.103597	-0.149298	0.901689	-0.0727501	O14562	O14562	Ubiquitin domain-containing protein UBFD1	UBFD1	171
NaN	NaN	NaN	NaN	NaN	NaN					-1				2	1	1	6.5	5.3	5.3	72.955	0	4.4011	46418000	4	NaN	#VALUE!	0	1	NaN	O14576;O14576-2;O14576-4;O14576-3;O14576-5	O14576;O14576-2;O14576-4;O14576-3;O14576-5	Cytoplasmic dynein 1 intermediate chain 1	DYNC1I1	172
25.1966	25.3607	25.2804	25.3381	25.5709	25.1551					-1				13	13	13	57.5	57.5	57.5	34.482	0	94.844	1032400000	74	0.269514	0.537633	0.0754592	1.0537	0.0358932	O14579;O14579-3;O14579-2	O14579;O14579-3;O14579-2	Coatomer subunit epsilon	COPE	173
NaN	NaN	NaN	NaN	NaN	NaN					-1				2	2	2	14.8	14.8	14.8	22.483	0	5.1903	19413000	9	NaN	#VALUE!	0	1	NaN	O14613	O14613	Cdc42 effector protein 2	CDC42EP2	174
25.3491	25.1987	25.2163	25.2953	25.0823	25.0794					-1				38	38	38	43.7	43.7	43.7	130.16	0	253.28	2444100000	238	1.26091	0.0548391	-0.102336	0.931523	-0.0505363	O14617;O14617-5;O14617-4;O14617-2;O14617-3	O14617;O14617-5;O14617-4;O14617-2;O14617-3	AP-3 complex subunit delta-1	AP3D1	175
23.0405	23.5599	NaN	22.8625	NaN	NaN					-1				5	5	5	24.1	24.1	24.1	29.04	0	13.269	88732000	15	NaN	#VALUE!	0	1	NaN	O14618	O14618	Copper chaperone for superoxide dismutase	CCS	176
NaN	NaN	NaN	NaN	NaN	NaN					-1				6	6	5	12.8	12.8	10.7	78.947	0.002897	2.5161	15784000	7	NaN	#VALUE!	0	1	NaN	O14641	O14641	Segment polarity protein dishevelled homolog DVL-2	DVL2	177
NaN	NaN	25.131	NaN	24.8058	NaN					-1				3	3	3	19.3	19.3	19.3	24.775	0	8.8445	179090000	21	NaN	#VALUE!	0	1	NaN	O14653;O14653-3;O14653-2	O14653;O14653-3;O14653-2	Golgi SNAP receptor complex member 2	GOSR2	178
23.3766	23.5416	23.6119	23.4646	23.4641	23.6341					-1				7	7	7	24.7	24.7	24.7	37.808	0	18.075	211790000	32	0.0750635	0.841272	0.0109329	1.00761	0.00533811	O14656;O14656-2	O14656	Torsin-1A	TOR1A	179
NaN	NaN	NaN	22.4853	22.2969	NaN					-1				5	5	5	17.6	17.6	17.6	37.978	0	10.601	58264000	21	NaN	#VALUE!	0	1	NaN	O14657	O14657	Torsin-1B	TOR1B	180
23.196	23.5556	23.4099	23.3416	23.199	23.6769					-1				10	10	10	17.1	17.1	17.1	84.141	0	22.399	186610000	33	0.0311323	0.930824	0.0187174	1.01306	0.00854339	O14672;O14672-2	O14672	Disintegrin and metalloproteinase domain-containing protein 10	ADAM10	181
23.5603	23.7503	23.5466	23.4524	NaN	NaN					-1				4	4	4	13.5	13.5	13.5	38.964	0	6.1347	63792000	13	NaN	#VALUE!	0	1	NaN	O14681;O14681-3	O14681;O14681-3	Etoposide-induced protein 2.4 homolog	EI24	182
NaN	NaN	NaN	NaN	NaN	NaN					-1				2	2	2	13.2	13.2	13.2	21.054	0.00083542	3.3148	4136700	3	NaN	#VALUE!	0	1	NaN	O14683	O14683	Tumor protein p53-inducible protein 11	TP53I11	183
NaN	NaN	NaN	NaN	NaN	NaN					-1				1	1	1	6.6	6.6	6.6	17.102	0.0070761	1.9622	43606000	7	NaN	#VALUE!	0	1	NaN	O14684	O14684	Prostaglandin E synthase	PTGES	184
24.443	NaN	24.1063	24.3556	NaN	24.3026					-1				4	4	4	4.5	4.5	4.5	141.84	0	10.818	99950000	16	NaN	#VALUE!	0	1	NaN	O14727;O14727-4;O14727-5;O14727-3;O14727-2;O14727-6	O14727;O14727-4;O14727-5;O14727-3;O14727-2	Apoptotic protease-activating factor 1	APAF1	185
23.7972	23.896	23.6838	23.773	23.8395	23.8681					-1				4	4	4	20.7	20.7	20.7	35.914	0	9.3801	141590000	19	0.160004	0.691825	0.0345605	1.02424	0.0166521	O14734	O14734	Acyl-coenzyme A thioesterase 8	ACOT8	186
24.3106	24.252	24.379	24.4419	23.6739	24.2343					-1				4	4	4	22.5	22.5	22.5	23.539	0	16.882	265640000	33	0.356092	0.440462	-0.197125	0.872287	-0.0893397	O14735;O14735-3;O14735-2	O14735;O14735-3	CDP-diacylglycerol--inositol 3-phosphatidyltransferase	CDIPT	187
22.7143	23.0103	22.57	22.5578	22.8676	NaN					-1				3	3	3	28	28	28	14.285	0	9.6133	63716000	19	NaN	#VALUE!	0	1	NaN	O14737;O14737-2	O14737;O14737-2	Programmed cell death protein 5	PDCD5	188
25.1623	25.1789	25.1356	25.1779	25.1589	25.085					-1				18	18	18	44	44	44	72.683	0	83.39	1022900000	98	0.358407	0.43812	-0.0183576	0.987356	-0.00909192	O14744;O14744-2;O14744-5;O14744-3;O14744-4	O14744;O14744-2;O14744-5;O14744-3;O14744-4	Protein arginine N-methyltransferase 5;Protein arginine N-methyltransferase 5, N-terminally processed	PRMT5	189
23.9161	24.0371	23.8072	23.9657	24.4161	24.3134					-1				8	8	8	32.7	32.7	32.7	38.868	0	41.849	312180000	34	0.826474	0.149117	0.311633	1.24111	0.145892	O14745;O14745-2	O14745	Na(+)/H(+) exchange regulatory cofactor NHE-RF1	NHERF1	190
23.7254	NaN	NaN	23.7856	NaN	23.4944					-1				4	4	4	15.9	15.9	15.9	47.878	0	9.0389	87437000	12	NaN	#VALUE!	0	1	NaN	O14763;O14763-2;O14763-3	O14763;O14763-2	Tumor necrosis factor receptor superfamily member 10B	TNFRSF10B	191
26.5324	26.5649	26.7056	26.4384	26.4096	26.8357					-1				8	8	8	24.2	24.2	24.2	61.247	0	161.87	2179800000	84	0.159884	0.692016	-0.039711	0.97285	-0.0190301	O14773;O14773-2	O14773;O14773-2	Tripeptidyl-peptidase 1	TPP1	192
NaN	NaN	NaN	NaN	NaN	NaN					-1				1	1	1	1.8	1.8	1.8	103.13	0	6.9398	10233000	3	NaN	#VALUE!	0	1	NaN	O14786	O14786	Neuropilin-1	NRP1	194
23.0353	23.0479	23.0511	23.2014	23.0133	NaN					-1				10	5	5	15.8	8.6	8.6	100.41	0	11.032	65563000	17	NaN	#VALUE!	0	1	NaN	O14787-2;O14787	O14787-2;O14787	Transportin-2	TNPO2	195
27.4057	27.5527	27.4605	27.5192	27.4852	27.573					-1				14	14	14	64.1	64.1	64.1	27.887	0	213.74	5518300000	185	0.32565	0.472444	0.0528539	1.03731	0.025655	O14818;O14818-2;O14818-4;Q8TAA3;Q8TAA3-2;Q8TAA3-5	O14818;O14818-2;O14818-4	Proteasome subunit alpha type-7	PSMA7	196
25.1813	25.1964	25.0716	25.1919	25.0069	25.0697					-1				8	8	8	38.3	38.3	38.3	38.287	0	56.777	696400000	59	0.346535	0.450262	-0.0602481	0.959099	-0.0291796	O14828;O14828-2	O14828;O14828-2	Secretory carrier-associated membrane protein 3	SCAMP3	197
23.0873	23.1164	23.0209	23.2422	23.6372	23.3006					-1				10	10	10	12.7	12.7	12.7	137.46	0	30.853	129810000	27	1.0116	0.0973644	0.318489	1.24702	0.15113	O14841	O14841	5-oxoprolinase	OPLAH	198
NaN	NaN	NaN	NaN	NaN	NaN					-1				1	1	1	1.9	1.9	1.9	81.957	0.0031356	2.4185	5900300	4	NaN	#VALUE!	0	1	NaN	O14867	O14867	Transcription regulator protein BACH1	BACH1	199
NaN	NaN	NaN	23.8078	23.856	NaN					-1				11	11	11	35.7	35.7	35.7	55.984	0	20.305	142070000	24	NaN	#VALUE!	0	1	NaN	O14879	O14879	Interferon-induced protein with tetratricopeptide repeats 3	IFIT3	200
27.3772	27.3569	26.9538	27.1989	27.1347	27.3429					-1				5	5	5	34.2	34.2	34.2	16.516	0	53.596	1676100000	57	0.00601029	0.986256	-0.00382678	0.997351	-0.00174193	O14880	O14880	Glutathione S-transferase 3, mitochondrial	MGST3	201
25.2156	25.4689	25.1762	25.3429	25.3797	25.2486					-1				3	3	3	39.5	39.5	39.5	13.735	0	39.144	324060000	22	0.202163	0.627823	0.0368462	1.02587	0.0178434	O14907	O14907	Tax1-binding protein 3	TAX1BP3	202
23.5798	23.3158	23.3605	23.316	23.5664	23.3149					-1				10	10	10	43.8	43.8	43.8	36.049	0	22.482	230920000	35	0.0421292	0.90755	-0.0195732	0.986525	-0.00910778	O14908;O14908-2;Q8TF64	O14908;O14908-2	PDZ domain-containing protein GIPC1	GIPC1	203
25.4532	25.9849	25.2498	25.2898	25.4959	25.7711					-1				7	7	6	9.4	9.4	8.3	86.563	0	12.092	427480000	28	0.0473516	0.896703	-0.0437285	0.970144	-0.0190311	O14920;O14920-4;O14920-2;O14920-3	O14920;O14920-4;O14920-2	Inhibitor of nuclear factor kappa-B kinase subunit beta	IKBKB	204
23.9591	24.1723	24.1267	24.0921	23.8515	23.5644					-1				4	4	4	26.3	26.3	26.3	21.943	0	22.914	168820000	23	0.46251	0.344739	-0.250012	0.840889	-0.113446	O14925;Q5SRD1;Q5SRD1-2	O14925;Q5SRD1;Q5SRD1-2	Mitochondrial import inner membrane translocase subunit Tim23;Mitochondrial import inner membrane translocase subunit Tim23B	TIMM23;TIMM23B	205
23.1903	23.0542	23.4401	22.7441	23.1013	22.7791					-1				3	3	3	11.2	11.2	11.2	49.54	0	19.53	96735000	22	0.630949	0.233911	-0.353341	0.782769	-0.15991	O14929;O14929-2	O14929;O14929-2	Histone acetyltransferase type B catalytic subunit	HAT1	206
24.1692	24.101	24.259	24.7925	24.7345	23.984					-1				5	5	5	61.4	61.4	61.4	17.769	0	27.23	199150000	26	0.40812	0.390733	0.327247	1.25462	0.142209	O14933;O14933-2	O14933;O14933-2	Ubiquitin/ISG15-conjugating enzyme E2 L6	UBE2L6	207
25.5163	25.542	25.5746	25.3912	25.6187	25.1425					-1				14	14	14	20.1	20.1	20.1	105.12	0	27.765	552760000	63	0.406789	0.391932	-0.160183	0.894912	-0.0745773	O14936;O14936-3;O14936-4;O14936-6;O14936-2;O14936-5	O14936;O14936-3;O14936-4;O14936-6;O14936-2	Peripheral plasma membrane protein CASK	CASK	208
23.1638	23.073	23.2296	23.0614	23.0508	22.9695					-1				7	7	7	36.4	36.4	36.4	33.01	0	29.326	154010000	34	0.682335	0.207809	-0.128267	0.91493	-0.0619687	O14972;O14972-2	O14972;O14972-2	Vacuolar protein sorting-associated protein 26C	VPS26C	211
24.6775	24.6678	24.595	24.6736	24.5928	24.7639					-1				25	25	25	27	27	27	115.28	0	216.54	1340500000	139	0.143376	0.718826	0.030002	1.02101	0.0144769	O14974;O14974-4;O14974-3;O14974-2;O14974-5	O14974;O14974-4;O14974-3;O14974-2;O14974-5	Protein phosphatase 1 regulatory subunit 12A	PPP1R12A	212
22.7081	NaN	22.2391	NaN	22.1509	22.5531					-1				7	7	7	8.3	8.3	8.3	143.19	0	17.994	51528000	16	NaN	#VALUE!	0	1	NaN	O14976;O14976-2	O14976;O14976-2	Cyclin-G-associated kinase	GAK	213
26.0793	26.207	26.4198	26.0289	26.2655	26.3115					-1				15	14	14	46.2	43.5	43.5	33.588	0	154.09	2196900000	90	0.247864	0.565114	-0.0333932	0.977119	-0.0162982	O14979-2;O14979-3;O14979	O14979-2;O14979-3;O14979	Heterogeneous nuclear ribonucleoprotein D-like	HNRNPDL	214
27.1778	27.1904	27.2054	27.1482	27.0387	27.1678					-1				38	38	38	46.7	46.7	46.7	123.38	0	323.31	4988200000	309	0.687127	0.205529	-0.0729319	0.950704	-0.0357611	O14980	O14980	Exportin-1	XPO1	215
NaN	22.5815	22.7731	23.1289	NaN	NaN					-1				6	6	6	6.6	6.6	6.6	151.61	0	10.78	48836000	14	NaN	#VALUE!	0	1	NaN	O15013;O15013-4;O15013-5;O15013-6;O15013-7	O15013;O15013-4;O15013-5;O15013-6;O15013-7	Rho guanine nucleotide exchange factor 10	ARHGEF10	216
24.0017	24.0015	24.2638	24.1052	23.8689	23.9848					-1				26	26	26	21	21	21	251.89	0	76.338	569040000	93	0.343024	0.453917	-0.102716	0.931278	-0.0486477	O15027;O15027-5;O15027-2;O15027-4;O15027-3	O15027;O15027-5;O15027-2;O15027-4;O15027-3	Protein transport protein Sec16A	SEC16A	218
24.5589	24.6081	24.7232	24.5584	24.5913	24.7582					-1				40	40	40	31.8	31.8	31.8	205.12	0	208.18	1517000000	198	0.131897	0.738079	0.00587018	1.00408	0.00291282	O15031;O60486;Q9Y4D7	O15031	Plexin-B2	PLXNB2	219
NaN	23.0743	NaN	NaN	23.2104	NaN					-1				7	7	7	9.5	9.5	9.5	118.29	0	9.177	94396000	16	NaN	#VALUE!	0	1	NaN	O15042;O15042-2;O15042-3	O15042;O15042-2;O15042-3	U2 snRNP-associated SURP motif-containing protein	U2SURP	220
24.0845	24.1976	24.1919	24.124	24.1684	24.2668					-1				20	20	20	25.6	25.6	25.6	144.73	0	69.088	672250000	92	0.346351	0.450452	0.0284138	1.01989	0.0139932	O15067	O15067	Phosphoribosylformylglycinamidine synthase	PFAS	221
NaN	22.8551	NaN	23.4223	23.1131	23.4065					-1				4	4	4	3.4	3.4	3.4	142.17	0	11.492	77621000	18	NaN	#VALUE!	0	1	NaN	O15118;O15118-2	O15118;O15118-2	NPC intracellular cholesterol transporter 1	NPC1	222
23.377	23.5777	23.5414	23.5403	23.3754	23.5043					-1				4	4	4	15.8	15.8	15.8	37.866	0	23.056	139590000	25	0.0796045	0.832522	-0.0253887	0.982556	-0.0120573	O15121	O15121	Sphingolipid delta(4)-desaturase DES1	DEGS1	223
23.8935	23.6867	23.841	23.5858	23.6229	23.4099					-1				4	4	4	12.1	12.1	12.1	37.92	0	14.419	119400000	16	0.881427	0.131393	-0.267516	0.830749	-0.126911	O15126;O15126-2	O15126;O15126-2	Secretory carrier-associated membrane protein 1	SCAMP1	224
25.3142	25.149	25.1325	25.2497	25.2094	25.3711					-1				2	2	2	9.7	9.7	9.7	36.648	0	77.876	377270000	19	0.329772	0.467981	0.0781345	1.05565	0.037422	O15127	O15127	Secretory carrier-associated membrane protein 2	SCAMP2	225
26.4084	26.4827	26.4963	26.4773	26.4502	26.3654					-1				14	13	13	52.7	46.5	46.5	40.949	0	197.94	3380800000	112	0.193675	0.640214	-0.0314426	0.978441	-0.0152808	O15143	O15143	Actin-related protein 2/3 complex subunit 1B	ARPC1B	226
27.4394	27.4111	27.3671	27.4568	27.353	27.4262					-1				20	20	20	70	70	70	34.333	0	234.75	5342300000	173	0.0584336	0.874111	0.00615374	1.00427	0.00302501	O15144	O15144	Actin-related protein 2/3 complex subunit 2	ARPC2	227
23.8445	24.2021	23.8607	23.8196	24.4553	23.8397					-1				6	6	6	31.5	31.5	31.5	20.546	0	32.594	249720000	30	0.274746	0.531195	0.0691032	1.04906	0.0330311	O15145	O15145	Actin-related protein 2/3 complex subunit 3	ARPC3	228
NaN	NaN	NaN	NaN	NaN	NaN					-1				4	4	4	18.8	18.8	18.8	39.249	0	8.7663	33496000	6	NaN	#VALUE!	0	1	NaN	O15160;O15160-2	O15160;O15160-2	DNA-directed RNA polymerases I and III subunit RPAC1	POLR1C	229
NaN	NaN	NaN	NaN	NaN	NaN					-1				2	2	2	9.4	9.4	9.4	35.049	0	22.785	66293000	6	NaN	#VALUE!	0	1	NaN	O15162;O15162-2	O15162;O15162-2	Phospholipid scramblase 1	PLSCR1	230
26.041	26.1461	25.979	26.059	26.0514	25.8962					-1				9	9	9	39.5	39.5	39.5	23.818	0	138.72	1328500000	66	0.560083	0.27537	-0.0531514	0.963829	-0.0261091	O15173;O15173-2	O15173;O15173-2	Membrane-associated progesterone receptor component 2	PGRMC2	231
23.3258	23.5537	23.151	NaN	23.5861	NaN					-1				6	6	6	14.1	14.1	14.1	77.187	0	19.682	105350000	20	NaN	#VALUE!	0	1	NaN	O15228;O15228-2	O15228;O15228-2	Dihydroxyacetone phosphate acyltransferase	GNPAT	232
NaN	NaN	NaN	NaN	NaN	NaN					-1				4	4	4	1.7	1.7	1.7	399.73	0	7.0268	27163000	8	NaN	#VALUE!	0	1	NaN	O15230;O15230-2	O15230	Laminin subunit alpha-5	LAMA5	233
NaN	NaN	NaN	NaN	NaN	NaN					-1				2	2	2	24.6	24.6	24.6	15.173	0	5.8075	44622000	9	NaN	#VALUE!	0	1	NaN	O15235	O15235	Small ribosomal subunit protein uS12m	MRPS12	234
23.2185	22.9833	23.2204	23.0473	23.2092	22.9183					-1				15	15	15	31.6	31.6	31.6	77.628	0	60.339	264280000	71	0.183581	0.655268	-0.0824483	0.944454	-0.0381926	O15254;O15254-2	O15254;O15254-2	Peroxisomal acyl-coenzyme A oxidase 3	ACOX3	236
25.8633	26.2441	25.9354	26.0164	25.929	25.7652					-1				7	7	7	37.2	37.2	37.2	22.958	0	65.385	1122200000	54	0.294648	0.507402	-0.110755	0.926103	-0.0517945	O15258	O15258	Protein RER1	RER1	237
28.2128	28.1474	28.1228	28.2947	28.1468	28.4086					-1				6	6	6	27.5	27.5	27.5	30.394	0	256.02	5570000000	147	0.541624	0.287327	0.122316	1.08848	0.0586611	O15260;O15260-2;O15260-3	O15260;O15260-2;O15260-3	Surfeit locus protein 4	SURF4	238
24.1674	NaN	NaN	24.0073	24.0839	24.1247					-1				6	6	6	16.7	16.7	16.7	52.743	0	9.8842	165020000	16	NaN	#VALUE!	0	1	NaN	O15269;O15269-2	O15269;O15269-2	Serine palmitoyltransferase 1	SPTLC1	239
22.2219	22.5114	22.2351	22.5576	22.626	22.4503					-1				6	6	6	15.8	15.8	15.8	62.924	0	11.928	60728000	19	1.13139	0.0738941	0.221826	1.16621	0.107479	O15270	O15270	Serine palmitoyltransferase 2	SPTLC2	240
22.7155	NaN	NaN	23.1521	22.5925	NaN					-1				13	13	13	18.7	18.7	18.7	116.92	0	25.78	86600000	26	NaN	#VALUE!	0	1	NaN	O15294;O15294-3;O15294-2;O15294-4	O15294;O15294-3;O15294-2;O15294-4	UDP-N-acetylglucosamine--peptide N-acetylglucosaminyltransferase 110 kDa subunit	OGT	241
24.497	24.5771	24.4834	24.7184	24.5489	24.5368					-1				13	13	13	52.4	52.4	52.4	28.082	0	52.466	805450000	61	0.420652	0.379619	0.0821775	1.05861	0.039633	O15305;O15305-2;Q92871	O15305	Phosphomannomutase 2	PMM2	242
23.2336	23.2669	23.3348	23.5169	23.2814	23.0666					-1				9	9	9	21.6	21.6	21.6	68.86	0	25	187890000	36	0.0194751	0.956148	0.00988452	1.00687	0.00457779	O15321;O15321-2	O15321;O15321-2	Transmembrane 9 superfamily member 1	TM9SF1	243
23.5147	23.6704	23.8115	23.6074	23.7948	23.7144					-1				13	13	13	39.7	39.7	39.7	59.271	0	40.155	281600000	41	0.206564	0.621493	0.0399837	1.0281	0.0193239	O15355	O15355	Protein phosphatase 1G	PPM1G	245
23.0185	22.1835	22.384	22.4507	21.9674	21.3609					-1				10	10	10	11	11	11	138.6	0	18.519	85909000	32	0.909331	0.123217	-0.602312	0.658698	-0.269661	O15357;O15357-2	O15357;O15357-2	Phosphatidylinositol 3,4,5-trisphosphate 5-phosphatase 2	INPPL1	246
25.8915	25.8793	25.9619	25.8971	25.9928	25.8641					-1				23	23	23	58.8	58.8	58.8	63.972	0	247.51	2230900000	140	0.0371797	0.917953	0.00710678	1.00494	0.00344815	O15371;O15371-3;O15371-2	O15371;O15371-3;O15371-2	Eukaryotic translation initiation factor 3 subunit D	EIF3D	247
25.4207	25.3256	25.5067	25.4999	25.4322	25.4886					-1				13	13	13	48.9	48.9	48.9	39.93	0	40.057	828250000	76	0.556201	0.277843	0.0558783	1.03949	0.0274203	O15372	O15372	Eukaryotic translation initiation factor 3 subunit H	EIF3H	248
23.6417	23.6382	23.4807	23.3897	23.5109	23.5133					-1				8	8	8	27.8	27.8	27.8	44.287	0	23.292	239180000	41	0.529422	0.295514	-0.115619	0.922986	-0.055523	O15382;O15382-2	O15382;O15382-2	Branched-chain-amino-acid aminotransferase, mitochondrial	BCAT2	249
23.8547	23.377	23.4121	23.7361	23.3956	23.6411					-1				11	11	11	19.5	19.5	19.5	93.045	0	36.479	232570000	53	0.147516	0.712007	0.0429872	1.03024	0.0204596	O15394;O15394-2	O15394	Neural cell adhesion molecule 2	NCAM2	250
NaN	NaN	NaN	NaN	NaN	NaN					-1				6	5	5	6.8	5.8	5.8	119.94	0	4.4561	50330000	8	NaN	#VALUE!	0	1	NaN	O15397;O15397-2	O15397;O15397-2	Importin-8	IPO8	251
23.3707	23.6838	23.2707	23.938	23.8682	23.6367					-1				5	5	5	24.1	24.1	24.1	29.815	0	21.145	135180000	17	1.10816	0.0779543	0.372543	1.29463	0.176512	O15400;O15400-2	O15400;O15400-2	Syntaxin-7	STX7	252
24.7879	24.7157	24.3762	24.7978	24.4401	24.5333					-1				9	9	9	19.4	19.4	19.4	49.469	0	24.073	344600000	40	0.0955724	0.802468	-0.036204	0.975218	-0.0170208	O15427	O15427	Monocarboxylate transporter 4	SLC16A3	254
NaN	NaN	24.3977	23.8023	NaN	NaN					-1				2	2	2	15.8	15.8	15.8	21.09	0.0011013	3.1455	56671000	8	NaN	#VALUE!	0	1	NaN	O15431	O15431	High affinity copper uptake protein 1;Truncated CTR1 form	SLC31A1	255
25.7418	25.8018	25.7837	25.6893	25.8543	25.877					-1				32	32	32	33.1	33.1	33.1	149.52	0	163.81	1717600000	166	0.261158	0.548078	0.0311184	1.0218	0.0152285	O15439;O15439-2;O15439-3;O15439-4	O15439;O15439-2;O15439-3;O15439-4	ATP-binding cassette sub-family C member 4	ABCC4	256
NaN	NaN	NaN	NaN	NaN	NaN					-1				2	2	2	5.2	5.2	5.2	73.168	0	3.8304	21553000	7	NaN	#VALUE!	0	1	NaN	O15484	O15484	Calpain-5	CAPN5	258
25.5159	25.5539	25.4485	25.6509	25.55	25.5842					-1				9	9	9	55.1	55.1	55.1	22.417	0	35.366	847410000	54	0.709203	0.195343	0.0889505	1.0636	0.0434666	O15498;O15498-2	O15498;O15498-2	Synaptobrevin homolog YKT6	YKT6	259
26.4717	26.6568	26.5727	26.4643	26.6105	26.3097					-1				6	6	5	57.6	57.6	52.3	16.32	0	70.397	1256700000	41	0.500954	0.315534	-0.105538	0.929458	-0.050752	O15511;O15511-2	O15511;O15511-2	Actin-related protein 2/3 complex subunit 5	ARPC5	260
23.4961	23.1079	23.0025	23.3448	23.4158	23.271					-1				29	5	5	47.3	10.9	10.9	73.153	0	16.724	140920000	23	0.359877	0.436639	0.141705	1.10321	0.0660027	O15523;O15523-2;O15523-3	O15523;O15523-2	ATP-dependent RNA helicase DDX3Y	DDX3Y	261
25.7559	25.7324	25.7113	26.18	25.8728	25.7161					-1				5	5	5	11.4	11.4	11.4	47.57	0	19.108	720990000	39	0.577888	0.264309	0.189754	1.14057	0.0893577	O15533;O15533-2;O15533-3;O15533-4	O15533;O15533-2;O15533-3;O15533-4	Tapasin	TAPBP	262
24.8825	25.0233	25.1469	24.8841	25.0375	25.0652					-1				24	24	24	39.7	39.7	39.7	90.932	0	105.97	1584700000	170	0.266199	0.541753	-0.0219409	0.984907	-0.0108078	O43143	O43143	ATP-dependent RNA helicase DHX15	DHX15	263
22.5451	22.5505	22.4644	22.6752	22.643	22.7808					-1				6	6	6	18.3	18.3	18.3	54.843	0	13.916	67298000	22	0.913938	0.121916	0.179675	1.13263	0.0868318	O43148;O43148-2	O43148;O43148-2	mRNA cap guanine-N7 methyltransferase	RNMT	264
NaN	NaN	NaN	NaN	NaN	NaN					-1				1	1	1	3.1	3.1	3.1	50.714	0.0038951	2.3401	7711700	4	NaN	#VALUE!	0	1	NaN	O43159	O43159	Ribosomal RNA-processing protein 8	RRP8	265
27.1771	27.39	27.2302	27.2634	27.6872	27.338					-1				6	6	6	62	62	62	16.694	0	68.302	1883600000	76	0.871231	0.134514	0.163731	1.12018	0.0792117	O43169	O43169	Cytochrome b5 type B	CYB5B	266
22.8984	NaN	22.832	NaN	NaN	NaN					-1				7	7	7	18.6	18.6	18.6	58.449	0	13.829	81961000	18	NaN	#VALUE!	0	1	NaN	O43172;O43172-2	O43172;O43172-2	U4/U6 small nuclear ribonucleoprotein Prp4	PRPF4	267
29.115	29.1358	29.1437	29.1267	29.1815	29.2531					-1				31	31	31	65.1	65.1	65.1	56.65	0	323.31	26286000000	408	0.718082	0.191389	0.0556399	1.03932	0.0274274	O43175	O43175	D-3-phosphoglycerate dehydrogenase	PHGDH	268
25.0157	25.0224	25.3435	24.8488	25.173	24.9069					-1				2	2	2	13.7	13.7	13.7	20.108	0	4.8382	265380000	12	0.330152	0.467571	-0.150947	0.900659	-0.0695707	O43181	O43181	NADH dehydrogenase [ubiquinone] iron-sulfur protein 4, mitochondrial	NDUFS4	269
25.4123	25.2449	25.3277	25.5575	25.382	25.1877					-1				14	14	13	47.4	47.4	44.7	54.099	0	152.37	1158400000	104	0.17837	0.663178	0.0474059	1.03341	0.0226421	O43237;O43237-2	O43237;O43237-2	Cytoplasmic dynein 1 light intermediate chain 2	DYNC1LI2	271
26.1444	26.1916	26.0787	26.1209	26.0984	26.1588					-1				30	30	30	60.7	60.7	60.7	60.977	0	184.2	4367000000	220	0.0800455	0.831677	-0.0121555	0.99161	-0.00592856	O43242;O43242-2	O43242;O43242-2	26S proteasome non-ATPase regulatory subunit 3	PSMD3	272
23.9308	23.6894	24.0259	23.8609	23.7885	23.8368					-1				6	6	6	20.6	20.6	20.6	47.343	0	34.613	200010000	35	0.230009	0.588831	-0.0533098	0.963723	-0.0255858	O43251-8;O43251-6;O43251-2;O43251-5;O43251;O43251-10;O43251-9;Q9NWB1-3;Q9NWB1;Q9NWB1-4;Q9NWB1-5;O43251-7;Q9NWB1-2;O43251-4;O43251-3;A6NFN3;A6NFN3-2	O43251-8;O43251-6;O43251-2;O43251-5;O43251;O43251-10;O43251-9;Q9NWB1-3;Q9NWB1;Q9NWB1-4;Q9NWB1-5;O43251-7;Q9NWB1-2;O43251-4;O43251-3	RNA binding protein fox-1 homolog 2;RNA binding protein fox-1 homolog 1	RBFOX2;RBFOX1	273
24.5492	24.5435	24.5458	24.7946	24.4824	24.442					-1				17	16	16	38.3	36.1	36.1	70.832	0	49.102	520550000	61	0.0809484	0.829949	0.0268377	1.01878	0.0127194	O43252	O43252	Bifunctional 3-phosphoadenosine 5-phosphosulfate synthase 1;Sulfate adenylyltransferase;Adenylyl-sulfate kinase	PAPSS1	274
23.4827	23.6416	23.3316	23.4416	23.2784	23.7001					-1				18	18	18	32.1	32.1	32.1	88.828	0	59.685	296250000	69	0.0176504	0.960173	-0.0119356	0.991761	-0.00539645	O43264;O43264-2	O43264;O43264-2	Centromere/kinetochore protein zw10 homolog	ZW10	275
22.996	23.5476	23.1511	23.2372	22.8293	NaN					-1				9	9	9	17.1	17.1	17.1	90.254	0	18.553	113000000	22	NaN	#VALUE!	0	1	NaN	O43290	O43290	U4/U6.U5 tri-snRNP-associated protein 1	SART1	276
23.9097	24.1056	24.2271	24.1376	24.0855	23.994					-1				7	7	7	10.5	10.5	10.5	67.622	0	9.3385	209750000	28	0.0197616	0.955517	-0.00838725	0.994203	-0.00393178	O43292;O43292-2	O43292;O43292-2	Glycosylphosphatidylinositol anchor attachment 1 protein	GPAA1	277
24.3921	24.2565	24.3981	24.487	24.2668	24.1865					-1				8	8	8	20.7	20.7	20.7	52.535	0	22.198	288630000	33	0.133382	0.73556	-0.0354309	0.97574	-0.0169415	O43293;O43293-2;Q9UIK4;Q9UIK4-2	O43293;O43293-2	Death-associated protein kinase 3	DAPK3	278
25.5624	25.3004	25.354	25.5544	25.426	25.4201					-1				13	13	13	45.6	45.6	45.6	49.814	0	190.21	1113400000	85	0.595278	0.253935	0.0612081	1.04334	0.0300242	O43294;O43294-2	O43294;O43294-2	Transforming growth factor beta-1-induced transcript 1 protein	TGFB1I1	279
23.1131	22.9614	NaN	NaN	23.5308	22.3158					-1				4	4	4	31.6	31.6	31.6	19.81	0	6.6761	66325000	12	NaN	#VALUE!	0	1	NaN	O43324;O43324-2	O43324;O43324-2	Eukaryotic translation elongation factor 1 epsilon-1	EEF1E1	280
27.4014	27.4248	27.4265	27.2755	27.3617	27.4303					-1				23	18	1	40.9	33.3	2.7	70.942	0	173.18	3448900000	181	0.617739	0.241135	-0.0617091	0.958128	-0.0302875	O43390;O43390-3	O43390;O43390-3	Heterogeneous nuclear ribonucleoprotein R	HNRNPR	281
NaN	NaN	NaN	NaN	NaN	NaN					-1				23	1	1	41.2	3.1	3.1	71.214	0	3.806	3670200	3	NaN	#VALUE!	0	1	NaN	O43390-2;O43390-4	O43390-2;O43390-4	Heterogeneous nuclear ribonucleoprotein R	HNRNPR	282
22.6808	22.354	NaN	NaN	NaN	NaN					-1				3	3	3	7.3	7.3	7.3	77.528	0	3.7767	110820000	7	NaN	#VALUE!	0	1	NaN	O43395;O43395-3	O43395	U4/U6 small nuclear ribonucleoprotein Prp3	PRPF3	283
25.9456	25.9432	26.0552	26.0013	25.8467	25.9042					-1				13	13	13	57.8	57.8	57.8	32.251	0	171	1481300000	75	0.38756	0.409676	-0.0639458	0.956644	-0.0310141	O43396	O43396	Thioredoxin-like protein 1	TXNL1	284
25.117	25.237	24.9522	25.0909	25.1737	24.5943					-1				11	11	11	70.4	70.4	70.4	22.237	0	102.35	785830000	65	0.535869	0.29116	-0.149097	0.901815	-0.0708331	O43399;O43399-5;O43399-7;O43399-2;O43399-4;O43399-3;O43399-6	O43399;O43399-5;O43399-7;O43399-2;O43399-4;O43399-3;O43399-6	Tumor protein D54	TPD52L2	285
23.1132	22.9903	23.4556	NaN	23.1169	23.2247					-1				5	5	5	36.2	36.2	36.2	23.773	0	18.708	97189000	22	NaN	#VALUE!	0	1	NaN	O43402;O43402-2	O43402	ER membrane protein complex subunit 8	EMC8	286
23.797	23.7867	24.0853	NaN	NaN	NaN					-1				3	3	3	11.6	11.6	11.6	37.238	0	5.0011	72523000	10	NaN	#VALUE!	0	1	NaN	O43414;O43414-3;O43414-2	O43414;O43414-3;O43414-2	ERI1 exoribonuclease 3	ERI3	287
22.7844	22.7579	22.9503	23.0044	22.5168	22.6758					-1				18	13	13	15	11.9	11.9	176.65	0	29.25	153510000	48	0.222036	0.599741	-0.0985483	0.933972	-0.0456338	O43432;O43432-3;O43432-4;O43432-2	O43432;O43432-3;O43432-4	Eukaryotic translation initiation factor 4 gamma 3	EIF4G3	288
23.0424	23.2697	23.3964	23.0295	23.0821	23.0995					-1				6	6	6	50.3	50.3	50.3	19.208	0	17.81	87358000	20	0.737985	0.182816	-0.165792	0.891439	-0.0796051	O43447;O43447-2	O43447;O43447-2	Peptidyl-prolyl cis-trans isomerase H	PPIH	289
NaN	NaN	NaN	NaN	NaN	NaN					-1				2	2	2	7.4	7.4	7.4	48.84	0	7.2367	64297000	7	NaN	#VALUE!	0	1	NaN	O43464;O43464-2;O43464-3;O43464-4	O43464;O43464-2;O43464-3;O43464-4	Serine protease HTRA2, mitochondrial	HTRA2	290
25.6078	25.6515	25.6537	25.35	25.4524	25.5742					-1				9	9	9	34.8	34.8	34.8	39.589	0	45.831	809770000	37	1.11688	0.0764047	-0.178769	0.883456	-0.0870993	O43488;Q8NHP1;O95154;Q8NHP1-3	O43488	Aflatoxin B1 aldehyde reductase member 2	AKR7A2	291
26.3949	26.4696	26.4928	26.2819	26.4201	26.5082					-1				38	38	5	48.4	48.4	9	112.59	0	268.54	3616400000	220	0.498606	0.317244	-0.0489992	0.966607	-0.0240536	O43491;O43491-3;O43491-2;Q9Y2J2;Q9Y2J2-2;Q9Y2J2-3;Q9Y2J2-4;Q9H4G0;Q9H4G0-2;Q9H4G0-4;Q9H4G0-3	O43491;O43491-3;O43491-2	Band 4.1-like protein 2	EPB41L2	292
24.2119	24.3475	NaN	23.9222	NaN	NaN					-1				34	1	1	47.9	1.4	1.4	95.541	0	8.5383	136570000	8	NaN	#VALUE!	0	1	NaN	O43491-4	O43491-4	Band 4.1-like protein 2	EPB41L2	293
23.9071	23.9722	24.1117	23.6129	23.8178	NaN					-1				5	5	5	96.7	96.7	96.7	9.6138	0	35.04	164440000	29	NaN	#VALUE!	0	1	NaN	O43504	O43504	Ragulator complex protein LAMTOR5	LAMTOR5	295
24.7503	24.9316	24.705	24.748	24.8533	24.8603					-1				9	9	9	51.5	51.5	51.5	22.092	0	86.838	450210000	44	0.123735	0.752082	0.0249023	1.01741	0.012037	O43583	O43583	Density-regulated protein	DENR	296
25.6765	25.5986	25.6187	25.495	25.3319	25.5425					-1				26	26	26	37.4	37.4	37.4	109.96	0	164.81	1882500000	148	1.06244	0.0866084	-0.174817	0.88588	-0.0850651	O43592	O43592	Exportin-T	XPOT	297
24.8563	24.9342	24.7588	24.7563	24.8967	24.7625					-1				15	15	15	38.1	38.1	38.1	51.355	0	75.428	715370000	88	0.557371	0.277095	-0.0446059	0.969555	-0.0219718	O43615	O43615	Mitochondrial import inner membrane translocase subunit TIM44	TIMM44	298
NaN	NaN	NaN	NaN	NaN	NaN					-1				2	2	2	11.7	11.7	11.7	20.274	0.0023936	2.6563	22379000	8	NaN	#VALUE!	0	1	NaN	O43617;O43617-2	O43617;O43617-2	Trafficking protein particle complex subunit 3	TRAPPC3	299
NaN	22.4641	NaN	NaN	22.8377	NaN					-1				2	2	2	12.6	12.6	12.6	25.104	0.0036563	2.4081	36741000	9	NaN	#VALUE!	0	1	NaN	O43633	O43633	Charged multivesicular body protein 2a	CHMP2A	300
23.3664	23.0871	23.2274	23.3687	22.7111	23.0907					-1				4	4	4	15.5	15.5	15.5	27.563	0	9.9378	103830000	17	0.579364	0.263412	-0.170129	0.888763	-0.0806123	O43657	O43657	Tetraspanin-6	TSPAN6	301
22.4419	22.7586	NaN	NaN	NaN	NaN					-1				4	4	4	8.9	8.9	8.9	57.193	0	5.6279	44180000	10	NaN	#VALUE!	0	1	NaN	O43660;O43660-2	O43660;O43660-2	Pleiotropic regulator 1	PLRG1	302
24.3569	24.4736	24.4578	24.2753	24.5329	24.6506					-1				6	6	6	18.8	18.8	18.8	50.75	0	12.083	278690000	24	0.26151	0.547633	0.0568409	1.04019	0.0273374	O43670;O43670-2;O43670-4;O43670-3	O43670;O43670-2;O43670-4;O43670-3	BUB3-interacting and GLEBS motif-containing protein ZNF207	ZNF207	303
NaN	27.0269	NaN	NaN	26.9512	26.7361					-1				4	4	4	24.9	24.9	24.9	21.75	0	7.4471	542670000	13	NaN	#VALUE!	0	1	NaN	O43674;O43674-2	O43674;O43674-2	NADH dehydrogenase [ubiquinone] 1 beta subcomplex subunit 5, mitochondrial	NDUFB5	304
25.1263	25.0982	25.0253	24.7723	24.9864	24.9746					-1				3	3	3	28.6	28.6	28.6	11.402	0	7.7546	302600000	18	0.690276	0.204044	-0.172171	0.887506	-0.0822766	O43676	O43676	NADH dehydrogenase [ubiquinone] 1 beta subcomplex subunit 3	NDUFB3	305
NaN	NaN	NaN	NaN	NaN	NaN					-1				1	1	1	21.2	21.2	21.2	10.921	0.0070743	1.9602	0	1	NaN	#VALUE!	0	1	NaN	O43678	O43678	NADH dehydrogenase [ubiquinone] 1 alpha subcomplex subunit 2	NDUFA2	306
NaN	NaN	NaN	NaN	NaN	NaN					-1				1	1	1	3.4	3.4	3.4	46.532	0.0018873	2.8532	15947000	5	NaN	#VALUE!	0	1	NaN	Q86U70;O43679-2;O43679;Q86U70-3;O43679-3;Q86U70-2	Q86U70;O43679-2;O43679;Q86U70-3;O43679-3;Q86U70-2	LIM domain-binding protein 1;LIM domain-binding protein 2	LDB1;LDB2	307
24.7919	25.0652	25.1139	24.8814	24.9572	25.0458					-1				9	9	9	40.9	40.9	40.9	37.154	0	60.55	854820000	58	0.16797	0.679251	-0.0288906	0.980174	-0.0140224	O43684;O43684-2	O43684;O43684-2	Mitotic checkpoint protein BUB3	BUB3	309
26.7484	27.0092	27.2545	26.7806	27.4278	27.5006					-1				61	40	39	72.4	49.8	48.6	104.85	0	323.31	14054000000	471	0.761275	0.173271	0.232276	1.17469	0.109991	O43707;O43707-2;O43707-3	O43707;O43707-2;O43707-3	Alpha-actinin-4	ACTN4	310
NaN	NaN	NaN	NaN	NaN	NaN					-1				2	2	2	15.7	15.7	15.7	24.212	0.00083799	3.376	11349000	1	NaN	#VALUE!	0	1	NaN	O43708;O43708-2;O43708-3	O43708;O43708-2;O43708-3	Maleylacetoacetate isomerase	GSTZ1	311
NaN	NaN	22.9854	23.0417	NaN	NaN					-1				5	5	5	15.1	15.1	15.1	85.852	0	11.036	59292000	12	NaN	#VALUE!	0	1	NaN	O43719	O43719	17S U2 SnRNP complex component HTATSF1	HTATSF1	312
21.7899	NaN	NaN	21.4613	NaN	NaN					-1				2	2	2	16.9	16.9	16.9	30.302	0.0031389	2.4236	11081000	6	NaN	#VALUE!	0	1	NaN	O43741;O43741-2	O43741;O43741-2	5-AMP-activated protein kinase subunit beta-2	PRKAB2	313
24.9138	24.8843	24.9285	24.9614	24.9178	24.8422					-1				27	27	27	40.6	40.6	40.6	91.35	0	159.23	1593100000	143	0.0129025	0.970728	-0.00175858	0.998782	-0.000861007	O43747;O43747-2	O43747;O43747-2	AP-1 complex subunit gamma-1	AP1G1	314
NaN	NaN	NaN	NaN	NaN	NaN					-1				1	1	1	5.2	5.2	5.2	25.455	0	5.3151	53963000	6	NaN	#VALUE!	0	1	NaN	O43759;O43759-2	O43759;O43759-2	Synaptogyrin-1	SYNGR1	315
25.0414	24.9175	24.8099	25.0935	25.1328	24.9128					-1				3	3	3	12.5	12.5	12.5	24.81	0	6.4143	417540000	21	0.904095	0.124711	0.123426	1.08932	0.06026	O43760;O43760-2	O43760;O43760-2	Synaptogyrin-2	SYNGR2	316
25.3337	25.8167	25.6354	25.5351	25.671	25.5827					-1				9	9	9	33.9	33.9	33.9	34.063	0	27.282	521730000	41	0.00301293	0.993086	0.00101407	1.0007	0.000482039	O43765	O43765	Small glutamine-rich tetratricopeptide repeat-containing protein alpha	SGTA	317
26.3584	26.4006	26.4139	26.4335	26.4897	26.374					-1				11	11	11	44.9	44.9	44.9	32.943	0	38.305	1014500000	59	0.379622	0.417232	0.0414403	1.02914	0.0203053	O43772	O43772	Mitochondrial carnitine/acylcarnitine carrier protein	SLC25A20	318
26.6988	26.6245	26.6607	26.6518	26.671	26.6695					-1				25	25	25	49.8	49.8	49.8	62.942	0	198.48	5646100000	287	0.0325711	0.927746	0.00278219	1.00193	0.00137246	O43776;O43776-2	O43776	Asparagine--tRNA ligase, cytoplasmic	NARS1	319
24.2661	24.3968	24.5036	24.1487	24.3752	24.2832					-1				27	27	27	31.8	31.8	31.8	124.95	0	109.48	999260000	124	0.763875	0.172236	-0.11978	0.920328	-0.0582186	O43795-2;O43795;Q9UBC5	O43795-2;O43795	Unconventional myosin-Ib	MYO1B	320
24.422	24.533	24.5601	24.3744	24.6711	24.7063					-1				12	12	12	61.7	61.7	61.7	26.227	0	52.842	431670000	55	0.469995	0.338848	0.0788962	1.05621	0.0382378	O43809	O43809	Cleavage and polyadenylation specificity factor subunit 5	NUDT21	321
24.907	24.8336	24.8378	24.693	24.6189	24.8117					-1				11	11	11	42.4	42.4	42.4	45.283	0	35.698	588130000	52	0.863656	0.136881	-0.151636	0.900229	-0.0735122	O43813	O43813	Glutathione S-transferase LANCL1	LANCL1	322
23.703	23.8974	23.6662	23.7862	24.077	23.662					-1				12	11	11	24.7	23.8	23.8	86.131	0	44.826	183720000	34	0.608919	0.246083	0.0861829	1.06156	0.0419769	O43815;O43815-2	O43815;O43815-2	Striatin	STRN	323
NaN	NaN	NaN	NaN	NaN	NaN					-1				2	2	2	14.7	14.7	14.7	29.81	0.0070725	1.9597	17165000	6	NaN	#VALUE!	0	1	NaN	O43819	O43819	Protein SCO2 homolog, mitochondrial	SCO2	324
24.6039	24.3348	24.2513	24.4989	24.1035	23.797					-1				18	18	18	20.5	20.5	20.5	131.7	0	30.971	363460000	70	0.909996	0.123028	-0.263515	0.833056	-0.125358	O43847;O43847-2	O43847;O43847-2	Nardilysin	NRDC	326
30.2156	30.0497	30.1244	30.0962	30.08	30.0193					-1				27	27	6	74.9	74.9	14	37.106	0	323.31	24787000000	414	0.511875	0.307698	-0.0647011	0.956143	-0.0315971	O43852;O43852-3;O43852-5;O43852-6;O43852-15;O43852-10;O43852-9;O43852-13;O43852-14;O43852-11;O43852-12	O43852;O43852-3;O43852-5;O43852-6;O43852-15;O43852-10	Calumenin	CALU	327
NaN	25.2223	24.9139	24.8924	24.8542	25.0241					-1				23	2	2	66.3	6.8	6.8	38.078	0	20.538	280130000	17	NaN	#VALUE!	0	1	NaN	O43852-4;O43852-2;O43852-8;O43852-7	O43852-4;O43852-2	Calumenin	CALU	328
24.8374	24.976	24.9266	24.8542	24.7818	24.8593					-1				16	16	7	37.7	37.7	18.7	58.951	0	99.288	1122500000	106	0.501647	0.315031	-0.0815729	0.945027	-0.0395725	O43865;O43865-2	O43865;O43865-2	S-adenosylhomocysteine hydrolase-like protein 1	AHCYL1	329
24.6801	24.8639	24.5221	24.4798	24.5219	24.568					-1				6	6	6	53.8	53.8	53.8	12.517	0	32.644	273780000	29	0.55027	0.281663	-0.165488	0.891627	-0.0783067	O43920	O43920	NADH dehydrogenase [ubiquinone] iron-sulfur protein 5	NDUFS5	330
NaN	22.6691	22.7117	NaN	22.8028	NaN					-1				2	2	2	20.7	20.7	20.7	17.42	0	4.925	46576000	11	NaN	#VALUE!	0	1	NaN	O43924	O43924	Retinal rod rhodopsin-sensitive cGMP 3,5-cyclic phosphodiesterase subunit delta	PDE6D	331
22.6599	22.8214	22.7311	NaN	NaN	NaN					-1				6	6	6	12.5	12.5	12.5	71.689	0	12.992	65890000	21	NaN	#VALUE!	0	1	NaN	O60216	O60216	Double-strand-break repair protein rad21 homolog;64-kDa C-terminal product	RAD21	332
NaN	NaN	NaN	NaN	NaN	NaN					-1				5	5	3	13.9	13.9	8.5	36.019	0	6.1028	21486000	5	NaN	#VALUE!	0	1	NaN	O60218	O60218	Aldo-keto reductase family 1 member B10	AKR1B10	333
NaN	NaN	NaN	NaN	NaN	NaN					-1				3	3	3	5.2	5.2	5.2	119.26	0	5.5329	6723300	4	NaN	#VALUE!	0	1	NaN	O60231	O60231	Pre-mRNA-splicing factor ATP-dependent RNA helicase DHX16	DHX16	334
23.9322	23.904	23.7937	23.8663	23.9855	23.6111					-1				10	10	9	36.3	36.3	32.5	40.925	0	41.458	210090000	36	0.265836	0.542206	-0.0556602	0.962154	-0.0268057	O60256;O60256-4;O60256-3;O60256-2	O60256;O60256-4;O60256-3;O60256-2	Phosphoribosyl pyrophosphate synthase-associated protein 2	PRPSAP2	335
23.9164	23.6918	23.5529	23.622	23.8801	24.0186					-1				13	13	5	12.4	12.4	6.4	121.9	0	25.973	247450000	51	0.191474	0.643467	0.119863	1.08663	0.0539413	O60264	O60264	SWI/SNF-related matrix-associated actin-dependent regulator of chromatin subfamily A member 5	SMARCA5	336
24.6437	24.4509	24.4418	24.4772	24.3244	24.4746					-1				15	15	15	18.4	18.4	18.4	146.2	0	63.693	450070000	78	0.537144	0.290306	-0.0866884	0.941682	-0.0420644	O60271;O60271-2;O60271-4;O60271-9;O60271-5;O60271-3;Q9UPT6;Q9UPT6-2	O60271;O60271-2;O60271-4;O60271-9;O60271-5;O60271-3	C-Jun-amino-terminal kinase-interacting protein 4	SPAG9	337
24.1216	24.1487	23.9371	23.8591	23.938	23.8644					-1				19	19	19	25.9	25.9	25.9	111.63	0	66.116	638660000	116	1.07226	0.084672	-0.181999	0.881481	-0.088494	O60313;O60313-2;O60313-13;O60313-9;O60313-11;O60313-10	O60313;O60313-2;O60313-13;O60313-9;O60313-11;O60313-10	Dynamin-like 120 kDa protein, mitochondrial;Dynamin-like 120 kDa protein, form S1	OPA1	339
23.1883	22.9759	23.3561	22.8194	23.0538	23.3778					-1				8	8	8	14.7	14.7	14.7	92.902	0	13.922	136510000	28	0.230338	0.588386	-0.0897395	0.939692	-0.0419246	O60341;O60341-2	O60341;O60341-2	Lysine-specific histone demethylase 1A	KDM1A	340
22.5226	22.638	NaN	NaN	NaN	NaN					-1				5	5	5	5.5	5.5	5.5	146.56	0	6.5625	42440000	11	NaN	#VALUE!	0	1	NaN	O60343;O60343-2;O60343-3;O60343-4;O60343-5	O60343;O60343-2;O60343-3	TBC1 domain family member 4	TBC1D4	341
NaN	NaN	NaN	NaN	NaN	NaN					-1				2	2	2	1.3	1.3	1.3	184.67	0.005588	2.0165	43158000	2	NaN	#VALUE!	0	1	NaN	O60346;O60346-2	O60346;O60346-2	PH domain leucine-rich repeat-containing protein phosphatase 1	PHLPP1	342
NaN	NaN	NaN	21.985	NaN	22.2772					-1				5	5	5	14.9	14.9	14.9	51.964	0	9.1431	26280000	11	NaN	#VALUE!	0	1	NaN	O60427;O60427-2	O60427;O60427-2	Acyl-CoA (8-3)-desaturase	FADS1	343
25.6953	25.6136	25.6073	25.7251	25.7087	25.6284					-1				14	14	14	33.3	33.3	33.3	54.554	0	65.486	988130000	89	0.763627	0.172335	0.0486539	1.0343	0.0240465	O60443;O60443-3;O60443-2	O60443;O60443-3	Gasdermin-E;Gasdermin-E, N-terminal;Gasdermin-E, C-terminal	GSDME	344
22.9228	23.1744	23.2428	22.8232	22.9111	23.1502					-1				7	7	7	12.5	12.5	12.5	104.83	0	19.543	169300000	32	0.9487	0.112538	-0.15184	0.900102	-0.0738606	O60462;O60462-5;O60462-4;O60462-2;O60462-3;O60462-6	O60462;O60462-5;O60462-4;O60462-2;O60462-3;O60462-6	Neuropilin-2	NRP2	345
NaN	NaN	NaN	NaN	NaN	NaN					-1				1	1	1	2.7	2.7	2.7	73.003	0.002381	2.5895	14257000	6	NaN	#VALUE!	0	1	NaN	O60476	O60476	Mannosyl-oligosaccharide 1,2-alpha-mannosidase IB	MAN1A2	346
23.0832	22.8207	22.8954	NaN	NaN	NaN					-1				12	10	10	23.9	19.8	19.8	79.187	0	16.513	112690000	26	NaN	#VALUE!	0	1	NaN	O60488;O60488-2	O60488;O60488-2	Long-chain-fatty-acid--CoA ligase 4	ACSL4	347
25.4697	25.504	25.2331	25.3309	25.5448	25.2022					-1				11	11	10	77.8	77.8	73.5	18.762	0	41.015	1004400000	68	0.303377	0.497305	-0.0429325	0.97068	-0.0209202	O60493;O60493-2;O60493-4;O60493-3	O60493;O60493-2;O60493-4	Sorting nexin-3	SNX3	348
23.2451	23.1166	22.9918	23.0232	22.4251	22.7257					-1				11	11	11	16.9	16.9	16.9	102.91	0	17.764	124900000	35	0.922554	0.119521	-0.393154	0.761463	-0.182889	O60502;O60502-4;O60502-2;O60502-3	O60502;O60502-4;O60502-2	Protein O-GlcNAcase	OGA	349
23.9187	23.8657	23.7877	23.8328	23.9815	23.7453					-1				13	13	13	23.5	23.5	23.5	75.34	0	29.475	380980000	50	0.0212845	0.952172	-0.00415103	0.997127	-0.00201379	O60504;O60504-2	O60504;O60504-2	Vinexin	SORBS3	350
27.673	27.6742	27.6534	27.6478	27.6684	27.6616					-1				28	28	1	46.4	46.4	2.6	69.602	0	323.31	9942900000	335	0.289099	0.513926	-0.00761922	0.994733	-0.00379125	O60506;O60506-2	O60506;O60506-2	Heterogeneous nuclear ribonucleoprotein Q	SYNCRIP	351
NaN	NaN	NaN	NaN	NaN	NaN					-1				28	1	1	50.4	1.8	1.8	62.656	0	3.9316	133080000	0	NaN	#VALUE!	0	1	NaN	O60506-3;O60506-4;O60506-5	O60506-3;O60506-4;O60506-5	Heterogeneous nuclear ribonucleoprotein Q	SYNCRIP	352
23.5111	23.3438	23.3086	23.4152	23.6948	23.1466					-1				7	7	7	23.5	23.5	23.5	42.188	0	19.691	186600000	34	0.0629309	0.865106	0.0310173	1.02173	0.0143525	O60507	O60507	Protein-tyrosine sulfotransferase 1	TPST1	353
NaN	NaN	NaN	NaN	NaN	NaN					-1				5	3	3	6.2	4.5	4.5	124.71	0	5.1129	18029000	8	NaN	#VALUE!	0	1	NaN	O60518	O60518	Ran-binding protein 6	RANBP6	354
22.4305	NaN	NaN	22.016	NaN	22.1885					-1				4	4	4	4.1	4.1	4.1	122.95	0	7.4973	33289000	11	NaN	#VALUE!	0	1	NaN	O60524;O60524-4;O60524-5;O60524-3;O60524-2	O60524;O60524-4;O60524-5;O60524-3	Ribosome quality control complex subunit NEMF	NEMF	355
23.4699	23.3322	NaN	NaN	NaN	23.2864					-1				8	4	4	20.5	10.2	10.2	56.98	0	11.742	85880000	11	NaN	#VALUE!	0	1	NaN	O60551	O60551	Glycylpeptide N-tetradecanoyltransferase 2	NMT2	356
26.0002	26.0466	26.0127	26.0967	26.067	26.1196					-1				32	32	32	55	55	55	84.784	0	152.73	3671800000	236	0.951968	0.111695	0.0745926	1.05306	0.0367946	O60568	O60568	Multifunctional procollagen lysine hydroxylase and glycosyltransferase LH3;Procollagen-lysine,2-oxoglutarate 5-dioxygenase 3;Procollagen glycosyltransferase	PLOD3	357
25.5177	25.7544	25.4112	25.6225	25.4346	25.6187					-1				16	16	16	16.6	16.6	16.6	141.35	0	53.043	532590000	63	0.00479442	0.989021	-0.00250626	0.998264	-0.00115955	O60610;O60610-2;O60610-3	O60610;O60610-2;O60610-3	Protein diaphanous homolog 1	DIAPH1	358
24.6273	24.971	24.7781	24.7501	24.7512	24.6483					-1				4	4	4	30.3	30.3	30.3	18.092	0	58.288	446510000	35	0.269445	0.537719	-0.0755933	0.948952	-0.0359535	O60613;O60613-2	O60613	Selenoprotein F	SELENOF	359
NaN	NaN	NaN	NaN	NaN	NaN					-1				1	1	1	6.3	6.3	6.3	28.017	0	4.2017	21581000	7	NaN	#VALUE!	0	1	NaN	O60637;O60637-3;O60637-2	O60637;O60637-3;O60637-2	Tetraspanin-3	TSPAN3	360
23.577	23.6442	23.5298	23.7023	23.5929	23.6877					-1				11	11	11	20.9	20.9	20.9	85.566	0	23.356	285920000	46	0.448113	0.356358	0.0772909	1.05504	0.0374292	O60645	O60645	Exocyst complex component 3	EXOC3	361
27.5992	27.716	27.5123	27.5701	27.5748	27.6427					-1				23	23	23	70.3	70.3	70.3	47.074	0	323.31	10338000000	312	0.0548409	0.881372	-0.0133088	0.990817	-0.00640227	O60664;O60664-4;O60664-3;O60664-2	O60664;O60664-4;O60664-3;O60664-2	Perilipin-3	PLIN3	362
24.9546	24.9006	24.8873	25.0501	24.923	24.957					-1				13	13	8	35.1	35.1	25.7	60.029	0	77.151	895830000	83	1.00101	0.0997677	0.062589	1.04434	0.0309631	O60684;O15131	O60684	Importin subunit alpha-7	KPNA6	363
27.5506	27.4631	27.4828	27.5019	27.4608	27.4347					-1				34	34	34	80.8	80.8	80.8	55.023	0	323.31	9642400000	330	0.782812	0.164888	-0.0330321	0.977364	-0.01639	O60701;O60701-2;O60701-3	O60701;O60701-2;O60701-3	UDP-glucose 6-dehydrogenase	UGDH	364
25.1327	25.028	25.0511	25.0209	25.0615	25.0918					-1				30	30	30	43.2	43.2	43.2	108.17	0	134.79	1473000000	169	0.083845	0.824432	-0.0125243	0.991356	-0.00611043	O60716;O60716-3;O60716-2;O60716-5;O60716-17;O60716-11;O60716-10;O60716-18;O60716-8;O60716-9;O60716-7;O60716-21;O60716-19;O60716-6;O60716-4;O60716-13;O60716-12;O60716-14;O60716-16;O60716-23;O60716-20;O60716-24;O60716-22;O60716-15;O60716-29;O60716-27;O60716-25;O60716-26;O60716-31;O60716-32;O60716-30;O60716-28	O60716;O60716-3;O60716-2;O60716-5;O60716-17;O60716-11;O60716-10;O60716-18;O60716-8;O60716-9;O60716-7;O60716-21;O60716-19;O60716-6;O60716-4;O60716-13;O60716-12;O60716-14;O60716-16;O60716-23;O60716-20;O60716-24;O60716-22;O60716-15;O60716-29;O60716-27;O60716-25;O60716-26;O60716-31;O60716-32;O60716-30;O60716-28	Catenin delta-1	CTNND1	365
NaN	NaN	NaN	NaN	NaN	NaN					-1				2	2	2	9.5	9.5	9.5	31.938	0.0043713	2.2164	48959000	6	NaN	#VALUE!	0	1	NaN	O60725	O60725	Protein-S-isoprenylcysteine O-methyltransferase	ICMT	366
24.7441	24.8787	24.9414	24.6663	24.5702	24.8683					-1				15	13	13	32	27.9	27.9	58.47	0	93.808	648500000	67	0.726924	0.187532	-0.153133	0.899295	-0.073703	O60749;O60749-2	O60749;O60749-2	Sorting nexin-2	SNX2	367
24.9598	24.9173	24.8014	24.8262	24.8552	24.8638					-1				12	12	12	53.1	53.1	53.1	29.634	0	70.759	757680000	79	0.284818	0.519017	-0.0444368	0.969668	-0.0215998	O60762	O60762	Dolichol-phosphate mannosyltransferase subunit 1	DPM1	368
25.8373	25.7385	25.6761	25.8637	25.6645	25.6483					-1				39	39	39	52.5	52.5	52.5	107.89	0	323.31	4890800000	302	0.321262	0.477241	-0.0251478	0.98272	-0.0123942	O60763;O60763-2;REV__P09471-2;REV__P09471;REV__Q5VZ89-5;REV__Q5VZ89-3;REV__Q5VZ89;REV__Q5VZ89-7	O60763;O60763-2	General vesicular transport factor p115	USO1	369
24.7506	24.673	24.5736	24.705	24.53	24.6383					-1				14	14	14	34.1	34.1	34.1	53.818	0	61.632	531320000	70	0.249915	0.562451	-0.0412941	0.971783	-0.0200456	O60784;O60784-2;O60784-4;O60784-3	O60784;O60784-2;O60784-4;O60784-3	Target of Myb1 membrane trafficking protein	TOM1	370
29.8082	30.2875	30.3281	30.0436	30.3619	30.221					-1				8	8	2	50	50	7.9	13.952	0	87.576	19785000000	151	0.248015	0.564917	0.0675958	1.04797	0.0322051	Q99880;Q93079;Q99877;P62807;P58876;O60814;Q5QNW6;Q99879;P57053;Q5QNW6-2;Q96A08;A0A2R8Y619	Q99880;Q93079;Q99877;P62807;P58876;O60814;Q5QNW6;Q99879;P57053;Q5QNW6-2;Q96A08	Histone H2B type 1-L;Histone H2B type 1-H;Histone H2B type 1-N;Histone H2B type 1-C/E/F/G/I;Histone H2B type 1-D;Histone H2B type 1-K;Histone H2B type 2-F;Histone H2B type 1-M;Histone H2B type F-S;Histone H2B type 1-A	H2BC13;H2BC9;H2BC15;H2BC4;H2BC5;H2BC12;H2BC18;H2BC14;H2BC12L;H2BC1	371
NaN	23.6468	NaN	23.4844	23.6972	23.7529					-1				8	8	8	20.4	20.4	20.4	70.755	0	28.478	108130000	26	NaN	#VALUE!	0	1	NaN	O60826	O60826	Coiled-coil domain-containing protein 22	CCDC22	372
NaN	NaN	22.4558	NaN	NaN	23.1292					-1				4	4	4	29.4	29.4	29.4	30.472	0	11.896	48049000	13	NaN	#VALUE!	0	1	NaN	O60828;O60828-5;O60828-4;O60828-2;O60828-3;O60828-10;O60828-9;O60828-8;O60828-7;O60828-6	O60828;O60828-5;O60828-4;O60828-2;O60828-3;O60828-10;O60828-9;O60828-8;O60828-7;O60828-6	Polyglutamine-binding protein 1	PQBP1	373
NaN	NaN	NaN	NaN	NaN	NaN					-1				1	1	1	12.8	12.8	12.8	18.273	0.00084459	3.5143	16044000	5	NaN	#VALUE!	0	1	NaN	O60830;O60830-2	O60830;O60830-2	Mitochondrial import inner membrane translocase subunit Tim17-B	TIMM17B	374
25.2797	25.046	24.8773	25.1694	25.0301	25.15					-1				3	3	3	22.5	22.5	22.5	19.258	0	18.873	268480000	19	0.146806	0.713172	0.0487868	1.03439	0.0230647	O60831	O60831	PRA1 family protein 2	PRAF2	375
24.6163	24.8242	24.897	24.6981	24.9037	24.5312					-1				16	16	16	42.2	42.2	42.2	57.673	0	49.452	664470000	68	0.159855	0.692062	-0.0681165	0.953883	-0.0316996	O60832;O60832-2	O60832;O60832-2	H/ACA ribonucleoprotein complex subunit DKC1	DKC1	376
24.9608	24.9588	25.0109	25.0366	25.0144	24.8173					-1				32	32	32	31.7	31.7	31.7	138.83	0	169.99	1508500000	148	0.079377	0.832958	-0.0207507	0.98572	-0.00994471	O60841	O60841	Eukaryotic translation initiation factor 5B	EIF5B	377
NaN	NaN	NaN	NaN	NaN	NaN					-1				1	1	1	4.6	4.6	4.6	54.371	0.0018919	2.8789	15307000	4	NaN	#VALUE!	0	1	NaN	O60861;O60861-2;O60861-1;O60861-4	O60861;O60861-2;O60861-1;O60861-4	Growth arrest-specific protein 7	GAS7	378
24.8803	24.9855	24.6779	24.0803	24.7174	NaN					-1				5	5	5	35.8	35.8	35.8	16.368	0	13.458	190200000	19	NaN	#VALUE!	0	1	NaN	O60869;O60869-2;O60869-3	O60869;O60869-2;O60869-3	Endothelial differentiation-related factor 1	EDF1	379
24.6194	24.6218	24.6531	24.5203	24.6755	24.6467					-1				14	14	14	44.2	44.2	44.2	45.745	0	57.835	769550000	86	0.133342	0.735628	-0.0172354	0.988124	-0.00843032	O60884	O60884	DnaJ homolog subfamily A member 2	DNAJA2	380
24.5111	24.526	24.6232	24.4316	24.8236	24.6073					-1				4	4	4	40.8	40.8	40.8	19.116	0	13.975	214710000	23	0.206618	0.621415	0.0674127	1.04784	0.0318504	O60888;O60888-3;O60888-2	O60888;O60888-3;O60888-2	Protein CutA	CUTA	381
22.4968	NaN	NaN	22.9316	NaN	NaN					-1				4	4	4	53.2	53.2	53.2	13.952	0	6.9674	46838000	10	NaN	#VALUE!	0	1	NaN	O60927	O60927	E3 ubiquitin-protein ligase PPP1R11	PPP1R11	382
NaN	NaN	NaN	NaN	NaN	NaN					-1				2	2	2	2.6	2.6	2.6	120.87	0	4.9284	18303000	2	NaN	#VALUE!	0	1	NaN	O75044;Q7Z6B7;P0DJJ0;P0DMP2;Q7Z6B7-2	O75044;Q7Z6B7;P0DJJ0;P0DMP2;Q7Z6B7-2	SLIT-ROBO Rho GTPase-activating protein 2;SLIT-ROBO Rho GTPase-activating protein 1;SLIT-ROBO Rho GTPase-activating protein 2C;SLIT-ROBO Rho GTPase-activating protein 2B	SRGAP2;SRGAP1;SRGAP2C;SRGAP2B	383
NaN	NaN	NaN	NaN	NaN	NaN					-1				1	1	1	4.6	4.6	4.6	46.432	0.0039083	2.388	0	1	NaN	#VALUE!	0	1	NaN	O75063	O75063	Glycosaminoglycan xylosylkinase	FAM20B	384
28.005	28.0828	27.9952	28.0849	28.0823	27.9998					-1				31	31	31	67.5	67.5	67.5	66.193	0	323.31	18842000000	505	0.40422	0.394258	0.0279903	1.01959	0.0138156	O75083;O75083-3	O75083;O75083-3	WD repeat-containing protein 1	WDR1	385
24.1485	24.2831	24.1579	24.1465	24.3934	24.7197					-1				6	6	4	11	11	8.2	63.619	0	7.9848	281940000	27	0.489013	0.32433	0.223341	1.16743	0.102813	O75084	O75084	Frizzled-7	FZD7	386
23.9882	23.9804	23.8352	24.0038	23.8082	23.807					-1				20	20	14	20.5	20.5	15.6	160.9	0	123.29	531550000	98	0.408263	0.390604	-0.0616309	0.95818	-0.0299659	O75116	O75116	Rho-associated protein kinase 2	ROCK2	387
25.2522	25.2547	25.2949	25.072	25.2607	25.1821					-1				16	16	16	38	38	38	60.13	0	117.16	1280900000	98	0.655555	0.221027	-0.095672	0.935836	-0.046568	O75131;Q86YQ8;Q96A23;Q9UBL6;Q8IYJ1;Q96FN4;Q9HCH3;Q86YQ8-2;Q9HCH3-2;Q96FN4-2;O95741;Q9UBL6-2;Q96A23-2;O95741-2	O75131	Copine-3	CPNE3	388
NaN	20.8219	20.7758	NaN	NaN	NaN					-1				5	2	2	4.8	2.2	2.2	135.25	0	13.938	10399000	11	NaN	#VALUE!	0	1	NaN	O75155;O75155-2	O75155;O75155-2	Cullin-associated NEDD8-dissociated protein 2	CAND2	389
NaN	NaN	NaN	NaN	NaN	NaN					-1				5	5	4	6.5	6.5	5.4	79.227	0	8.501	43769000	12	NaN	#VALUE!	0	1	NaN	O75157;O75157-2;Q15714;Q99576;Q99576-3;Q15714-2;Q15714-3	O75157;O75157-2	TSC22 domain family protein 2	TSC22D2	390
24.852	24.9082	24.9662	24.8743	24.8306	24.9482					-1				49	49	49	30.3	30.3	30.3	254.41	0	175.87	1339200000	224	0.311259	0.488361	-0.0244408	0.983202	-0.0120456	O75165	O75165	DnaJ homolog subfamily C member 13	DNAJC13	391
23.3936	23.1947	23.4832	23.3647	23.168	NaN					-1				3	3	3	6.1	6.1	6.1	81.871	0	10.029	93725000	14	NaN	#VALUE!	0	1	NaN	O75175	O75175	CCR4-NOT transcription complex subunit 3	CNOT3	392
26.7599	26.8145	26.8609	NaN	26.996	26.6264					-1				7	7	7	4.8	4.8	4.8	274.25	0	14.868	556450000	19	NaN	#VALUE!	0	1	NaN	O75179;O75179-6;O75179-7;O75179-2;Q8IWZ3;Q8IWZ3-6;O75179-5;O75179-3;O75179-4;Q8IWZ3-4;Q8IWZ3-5;Q8IWZ3-2	O75179;O75179-6;O75179-7;O75179-2;Q8IWZ3;Q8IWZ3-6;O75179-5;O75179-3;O75179-4;Q8IWZ3-4	Ankyrin repeat domain-containing protein 17;Ankyrin repeat and KH domain-containing protein 1	ANKRD17;ANKHD1	393
NaN	NaN	NaN	NaN	NaN	NaN					-1				2	2	1	6.4	6.4	3.4	36.087	0.0043747	2.2233	4047300	3	NaN	#VALUE!	0	1	NaN	O75190;O75190-2;O75190-3	O75190;O75190-2;O75190-3	DnaJ homolog subfamily B member 6	DNAJB6	394
NaN	NaN	NaN	NaN	NaN	NaN					-1				3	3	3	15.1	15.1	15.1	35.509	0	6.815	12306000	5	NaN	#VALUE!	0	1	NaN	O75208;O75208-2	O75208	Ubiquinone biosynthesis protein COQ9, mitochondrial	COQ9	395
24.31	24.2279	24.1756	24.1419	24.0939	24.1614					-1				6	6	6	44.1	44.1	44.1	21.007	0	45.223	421310000	50	0.817262	0.152313	-0.105434	0.929525	-0.0515154	O75223;O75223-3;O75223-2;O75223-4	O75223;O75223-3	Gamma-glutamylcyclotransferase	GGCT	396
24.6065	24.7439	24.7271	24.5897	24.5601	24.5766					-1				3	3	3	15.5	15.5	15.5	23.563	0	25.943	232540000	22	0.827746	0.14868	-0.117041	0.922077	-0.0570651	O75251;O75251-2	O75251;O75251-2	NADH dehydrogenase [ubiquinone] iron-sulfur protein 7, mitochondrial	NDUFS7	397
NaN	22.6991	22.9533	NaN	22.7598	22.6783					-1				3	3	3	6.1	6.1	6.1	59.263	0	5.4766	48224000	12	NaN	#VALUE!	0	1	NaN	O75298;O75298-3;O75298-2	O75298;O75298-3;O75298-2	Reticulon-2	RTN2	398
25.5238	25.5914	25.7305	25.4259	25.5533	25.6984					-1				18	18	18	53.3	53.3	53.3	52.545	0	102.14	1688000000	148	0.933385	0.116578	-0.0560563	0.96189	-0.0277366	O75306;O75306-2	O75306;O75306-2	NADH dehydrogenase [ubiquinone] iron-sulfur protein 2, mitochondrial	NDUFS2	399
23.0306	22.7832	22.7491	22.9342	22.8854	22.6474					-1				3	3	3	9.2	9.2	9.2	50.925	0	11.997	62574000	15	0.166856	0.680995	-0.0319525	0.978096	-0.0154575	O75312	O75312	Zinc finger protein ZPR1	ZPR1	400
25.1983	25.4497	25.3122	25.122	25.5667	25.194					-1				4	4	4	22.5	22.5	22.5	21.868	0	10.745	483040000	24	0.121756	0.755517	-0.0258172	0.982264	-0.0124576	O75340;O75340-2	O75340;O75340-2	Programmed cell death protein 6	PDCD6	402
NaN	NaN	NaN	NaN	NaN	NaN					-1				2	2	2	26.9	26.9	26.9	12.855	0	8.2262	19387000	2	NaN	#VALUE!	0	1	NaN	O75347;O75347-2	O75347;O75347-2	Tubulin-specific chaperone A	TBCA	403
27.6529	27.7033	27.7876	27.7056	27.6559	27.6364					-1				14	14	10	45.5	45.5	37.2	49.301	0	119.71	1877200000	76	0.304826	0.495649	-0.0486005	0.966874	-0.0236058	O75351;Q6PIW4;Q6PIW4-2	O75351	Vacuolar protein sorting-associated protein 4B	VPS4B	404
23.9222	24.5251	24.3104	24.043	24.7657	24.1811					-1				7	7	7	30.9	30.9	30.9	39.183	0	39.385	235540000	34	0.258699	0.55119	0.0773862	1.0551	0.0366941	O75367;O75367-3;O75367-1	O75367;O75367-3;O75367-1	Core histone macro-H2A.1	MACROH2A1	406
24.9977	25.1514	25.1052	24.9944	25.1145	24.8181					-1				7	7	7	84.2	84.2	84.2	12.774	0	67.112	781250000	61	0.45914	0.347424	-0.109062	0.927191	-0.0521942	O75368	O75368	Adapter SH3BGRL	SH3BGRL	407
24.4482	24.3397	24.4174	24.3133	24.5327	24.4234					-1				6	6	6	60.5	60.5	60.5	13.711	0	54.492	403700000	44	0.074321	0.842712	0.0213852	1.01493	0.010208	O75380	O75380	NADH dehydrogenase [ubiquinone] iron-sulfur protein 6, mitochondrial	NDUFS6	409
NaN	22.5467	22.4007	NaN	NaN	22.1645					-1				3	3	3	8.2	8.2	8.2	41.236	0.00084081	3.4594	32267000	11	NaN	#VALUE!	0	1	NaN	O75381;O75381-2	O75381;O75381-2	Peroxisomal membrane protein PEX14	PEX14	410
NaN	NaN	NaN	NaN	NaN	NaN					-1				2	2	2	15.9	15.9	15.9	26.034	0	5.208	19730000	4	NaN	#VALUE!	0	1	NaN	O75391	O75391	Sperm-associated antigen 7	SPAG7	412
26.279	26.6054	26.4122	26.2143	26.6439	26.302					-1				15	15	15	60.5	60.5	60.5	24.74	0	133.95	2397100000	124	0.387285	0.409935	-0.0454648	0.968978	-0.0222432	O75396	O75396	Vesicle-trafficking protein SEC22b	SEC22B	413
22.9428	22.9896	22.9278	22.8144	22.8734	22.8781					-1				6	6	6	9.6	9.6	9.6	108.8	0	18.662	96542000	21	1.24555	0.0568133	-0.0980905	0.934269	-0.0484533	O75400;O75400-2;O75400-3	O75400;O75400-2;O75400-3	Pre-mRNA-processing factor 40 homolog A	PRPF40A	414
NaN	NaN	NaN	NaN	NaN	NaN					-1				4	4	4	6.6	6.6	6.6	87.793	0.00084579	3.5374	13044000	7	NaN	#VALUE!	0	1	NaN	O75410;O75410-7;O75410-9;O75410-2;O75410-10;O75410-5;O75410-4;O75410-6;O75410-3;O75410-8	O75410;O75410-7;O75410-9;O75410-2;O75410-10;O75410-5;O75410-4;O75410-6;O75410-3;O75410-8	Transforming acidic coiled-coil-containing protein 1	TACC1	415
NaN	NaN	NaN	NaN	NaN	NaN					-1				1	1	1	2.5	2.5	2.5	73.449	0.00083264	3.287	10557000	5	NaN	#VALUE!	0	1	NaN	O75427	O75427	Leucine-rich repeat and calponin homology domain-containing protein 4	LRCH4	416
24.475	24.402	24.3031	24.3226	24.3205	24.3809					-1				6	6	6	35.4	35.4	35.4	29.763	0	76.746	240980000	34	0.280375	0.524355	-0.0520248	0.964582	-0.0251567	O75431;O75431-2	O75431;O75431-2	Metaxin-2	MTX2	417
25.6175	25.5588	25.5995	25.5497	25.6075	25.5436					-1				17	17	16	62.4	62.4	60.2	38.169	0	185.27	1459500000	107	0.244847	0.569053	-0.0249933	0.982825	-0.0122696	O75436;O75436-2	O75436;O75436-2	Vacuolar protein sorting-associated protein 26A	VPS26A	418
23.7887	23.8337	23.8213	23.6551	23.6707	23.8814					-1				11	11	11	33.1	33.1	33.1	54.366	0	66.422	418040000	62	0.423874	0.376813	-0.0788523	0.946811	-0.0380934	O75439	O75439	Mitochondrial-processing peptidase subunit beta	PMPCB	419
24.682	24.453	24.6245	24.4315	24.4137	24.7534					-1				9	8	8	20.9	19.4	19.4	60.103	0	20.148	350290000	43	0.171597	0.673601	-0.053592	0.963534	-0.0254022	O75475;O75475-2;O75475-3	O75475;O75475-2;O75475-3	PC4 and SFRS1-interacting protein	PSIP1	420
24.6131	24.595	24.6499	24.58	24.6298	24.7452					-1				13	10	10	43.7	34.8	34.8	39.171	0	39.612	592020000	74	0.323342	0.474961	0.0323467	1.02267	0.015879	O75477	O75477	Erlin-1	ERLIN1	421
25.6272	25.8687	25.7834	25.6206	25.6999	25.7201					-1				10	10	10	43.6	43.6	43.6	30.241	0	88.595	1329000000	84	0.627142	0.235971	-0.0796165	0.946309	-0.038884	O75489;O75489-2	O75489	NADH dehydrogenase [ubiquinone] iron-sulfur protein 3, mitochondrial	NDUFS3	422
22.9862	22.965	22.8798	23.0776	23.167	NaN					-1				4	4	4	18.7	18.7	18.7	31.3	0	12.784	72094000	13	NaN	#VALUE!	0	1	NaN	O75494;O75494-3;O75494-4;O75494-5;O75494-6;O75494-2;Q8WXF0	O75494;O75494-3;O75494-4;O75494-5;O75494-6;O75494-2	Serine/arginine-rich splicing factor 10	SRSF10	423
NaN	NaN	NaN	NaN	NaN	NaN					-1				4	4	4	10.1	10.1	10.1	41.496	0	4.0382	30331000	8	NaN	#VALUE!	0	1	NaN	O75503	O75503	Bis(monoacylglycero)phosphate synthase CLN5;Bis(monoacylglycero)phosphate synthase CLN5, secreted form	CLN5	424
25.966	25.8224	26.1932	25.9463	26.1749	26.1911					-1				4	4	4	22.7	22.7	22.7	21.993	0	26.195	834980000	33	0.337838	0.459369	0.110203	1.07938	0.0519519	O75508	O75508	Claudin-11	CLDN11	425
22.5905	23.296	23.1772	22.9318	22.9687	NaN					-1				4	4	4	56.2	56.2	56.2	10.058	0	9.6839	76383000	16	NaN	#VALUE!	0	1	NaN	O75531	O75531	Barrier-to-autointegration factor;Barrier-to-autointegration factor, N-terminally processed	BANF1	427
24.9708	24.9386	24.9817	24.9858	24.894	24.9787					-1				38	38	38	39.6	39.6	39.6	145.83	0	153.43	1495400000	196	0.222022	0.599761	-0.0108948	0.992477	-0.00539976	O75533;O75533-2	O75533	Splicing factor 3B subunit 1	SF3B1	428
25.9973	25.9684	25.9333	25.8739	25.8854	25.9669					-1				34	34	34	44.7	44.7	44.7	88.884	0	150.01	2242600000	185	0.461359	0.345654	-0.0576	0.960861	-0.0281378	O75534;O75534-2;O75534-3;O75534-4	O75534;O75534-2;O75534-3;O75534-4	Cold shock domain-containing protein E1	CSDE1	429
24.5871	24.5847	24.5655	24.5596	24.5425	24.4644					-1				11	11	11	47	47	47	34.404	0	44.013	670170000	66	0.896744	0.12684	-0.0569013	0.961327	-0.0281347	O75569;O75569-3;O75569-2	O75569;O75569-3;O75569-2	Interferon-inducible double-stranded RNA-dependent protein kinase activator A	PRKRA	430
24.4119	24.3584	24.2468	24.4462	24.4422	24.5502					-1				4	4	4	41	41	41	19.343	0	35.314	271010000	25	0.635586	0.231427	0.140483	1.10227	0.0674528	O75607	O75607	Nucleoplasmin-3	NPM3	431
NaN	NaN	NaN	NaN	NaN	NaN					-1				1	1	1	9.5	9.5	9.5	24.074	0	4.6709	18297000	5	NaN	#VALUE!	0	1	NaN	O75629	O75629	Protein CREG1	CREG1	433
24.0131	24.035	24.1302	23.7842	24.0545	24.1936					-1				50	50	50	33.1	33.1	33.1	244.5	0	207.25	1274100000	214	0.189553	0.646319	-0.0486666	0.96683	-0.0232742	O75643;O75643-2	O75643	U5 small nuclear ribonucleoprotein 200 kDa helicase	SNRNP200	434
25.1159	25.1442	25.0851	25.2662	24.9184	25.0444					-1				10	10	10	48.5	48.5	48.5	31.444	0	31.73	647590000	50	0.121829	0.75539	-0.0387332	0.973509	-0.0183694	O75663;O75663-2	O75663;O75663-2	TIP41-like protein	TIPRL	435
23.3257	NaN	23.4913	23.733	23.309	23.3367					-1				6	6	4	17.1	17.1	12.5	52.642	0	16.824	105630000	24	NaN	#VALUE!	0	1	NaN	O75688;O75688-2;O75688-4;O75688-5;O75688-3	O75688;O75688-2;O75688-4;O75688-5	Protein phosphatase 1B	PPM1B	436
24.3821	24.3674	24.417	24.1635	24.1725	24.3706					-1				27	27	27	26.8	26.8	26.8	155.2	0	163.24	919830000	147	0.980832	0.104512	-0.153274	0.899208	-0.0746269	O75694;O75694-2	O75694;O75694-2	Nuclear pore complex protein Nup155	NUP155	437
22.9063	NaN	22.6918	22.9465	22.9241	22.8623					-1				2	2	2	5.1	5.1	5.1	39.641	0	3.9945	65070000	12	NaN	#VALUE!	0	1	NaN	O75695	O75695	Protein XRP2	RP2	438
26.9322	27.1478	26.9841	27.0641	27.0256	26.8431					-1				21	21	20	52.9	52.9	49.1	46.561	0	104.87	4196100000	173	0.175102	0.668187	-0.0437775	0.970112	-0.0209662	O75718	O75718	Cartilage-associated protein	CRTAP	439
22.8943	23.1316	23.2164	23.2582	23.1925	23.1213					-1				16	13	13	28.9	23.9	23.9	74.761	0	25.634	276800000	60	0.30061	0.500484	0.109882	1.07914	0.0514729	O75746;O75746-2	O75746;O75746-2	Electrogenic aspartate/glutamate antiporter SLC25A12, mitochondrial	SLC25A12	440
NaN	NaN	NaN	NaN	NaN	NaN					-1				2	2	2	10.9	10.9	10.9	39.008	0	5.5237	15715000	4	NaN	#VALUE!	0	1	NaN	O75787;O75787-2	O75787;O75787-2	Renin receptor;Renin receptor N-terminal fragment;Renin receptor C-terminal fragment	ATP6AP2	441
NaN	NaN	NaN	NaN	NaN	NaN					-1				2	2	2	7.4	7.4	7.4	39.134	0.0023879	2.6264	7389400	1	NaN	#VALUE!	0	1	NaN	O75794	O75794	Translation initiation factor eIF2 assembly protein	CDC123	442
25.2026	25.2644	25.1828	25.1437	25.2025	25.267					-1				14	14	14	51.2	51.2	51.2	35.611	0	160.7	1351600000	103	0.0841192	0.823912	-0.012195	0.991583	-0.00595397	O75821	O75821	Eukaryotic translation initiation factor 3 subunit G	EIF3G	443
25.1391	25.2433	25.0536	25.347	25.3478	25.166					-1				10	10	10	36	36	36	29.062	0	66.103	870430000	63	1.29336	0.0508909	0.14154	1.10308	0.069614	O75822;O75822-3;O75822-2	O75822;O75822-3;O75822-2	Eukaryotic translation initiation factor 3 subunit J	EIF3J	444
NaN	NaN	NaN	NaN	NaN	NaN					-1				4	2	2	19.1	8.7	8.7	30.85	0	4.6447	342450000	7	NaN	#VALUE!	0	1	NaN	O75828	O75828	Carbonyl reductase [NADPH] 3	CBR3	445
24.6118	25.125	24.971	24.5711	25.1659	NaN					-1				5	5	5	24.8	24.8	24.8	24.428	0	16.333	238200000	19	NaN	#VALUE!	0	1	NaN	O75832;O75832-2	O75832	26S proteasome non-ATPase regulatory subunit 10	PSMD10	446
25.2116	25.2969	25.2402	25.2372	25.1185	25.1833					-1				10	10	10	26.5	26.5	26.5	54.812	0	58.564	665070000	70	0.444447	0.359379	-0.0699005	0.952704	-0.0339447	O75844	O75844	CAAX prenyl protease 1 homolog	ZMPSTE24	447
27.6899	27.8225	27.7216	27.8362	27.8751	27.8569					-1				25	25	24	58.5	58.5	56.3	46.659	0	323.31	12426000000	315	1.19484	0.0638499	0.111395	1.08027	0.0548856	O75874	O75874	Isocitrate dehydrogenase [NADP] cytoplasmic	IDH1	448
NaN	NaN	NaN	NaN	NaN	NaN					-1				3	3	3	9.6	9.6	9.6	33.814	0.0010959	3.0682	39276000	7	NaN	#VALUE!	0	1	NaN	O75880	O75880	Protein SCO1 homolog, mitochondrial	SCO1	449
23.2262	NaN	23.5541	23.2401	23.1031	NaN					-1				2	2	2	19.9	19.9	19.9	21	0	5.2447	58909000	11	NaN	#VALUE!	0	1	NaN	O75884;O75884-2	O75884;O75884-2	Serine hydrolase RBBP9	RBBP9	450
NaN	NaN	23.1381	NaN	NaN	23.0201					-1				6	5	5	14.1	12.4	12.4	58.164	0	8.6479	47204000	11	NaN	#VALUE!	0	1	NaN	O75886;O75886-2	O75886;O75886-2	Signal transducing adapter molecule 2	STAM2	451
25.6099	NaN	25.64	25.7245	25.1489	NaN					-1				7	3	3	7.2	3.2	3.2	98.828	0	25.011	328990000	13	NaN	#VALUE!	0	1	NaN	O75891;O75891-3;O75891-4;O75891-2	O75891;O75891-3;O75891-4;O75891-2	Cytosolic 10-formyltetrahydrofolate dehydrogenase	ALDH1L1	452
NaN	NaN	NaN	NaN	NaN	NaN					-1				1	1	1	3.3	3.3	3.3	55.278	0.00084412	3.5086	15549000	5	NaN	#VALUE!	0	1	NaN	O75907	O75907	Diacylglycerol O-acyltransferase 1	DGAT1	453
NaN	NaN	NaN	NaN	NaN	NaN					-1				3	3	3	8.3	8.3	8.3	64.239	0.0031405	2.4321	18363000	4	NaN	#VALUE!	0	1	NaN	O75909;O75909-1;O75909-4;O75909-2	O75909;O75909-1;O75909-4;O75909-2	Cyclin-K	CCNK	454
24.5	24.4302	24.6715	24.4482	24.8869	24.6427					-1				8	8	8	38.7	38.7	38.7	33.548	0	20.574	409480000	48	0.277026	0.528414	0.125394	1.09081	0.0578974	O75911;O75911-2	O75911	Short-chain dehydrogenase/reductase 3	DHRS3	455
26.9587	26.924	27.0087	27.0154	27.056	27.0787					-1				7	7	7	32.4	32.4	32.4	21.614	0	257.1	2301100000	43	1.18452	0.0653853	0.08623	1.06159	0.0426205	O75915	O75915	PRA1 family protein 3	ARL6IP5	456
24.2503	24.4418	24.5843	24.4843	24.5609	NaN					-1				6	6	6	31.2	31.2	31.2	29.841	0	15.031	260220000	31	NaN	#VALUE!	0	1	NaN	O75937	O75937	DnaJ homolog subfamily C member 8	DNAJC8	457
NaN	NaN	NaN	NaN	NaN	NaN					-1				2	2	2	20.2	20.2	20.2	26.711	0	4.4066	52083000	8	NaN	#VALUE!	0	1	NaN	O75940	O75940	Survival of motor neuron-related-splicing factor 30	SMNDC1	458
25.4297	25.4642	25.3779	25.3867	25.4115	25.6325					-1				22	22	22	66.3	66.3	66.3	47.355	0	125.05	1857100000	156	0.186002	0.651625	0.0530103	1.03743	0.0252327	O75955;O75955-2	O75955;O75955-2	Flotillin-1	FLOT1	460
NaN	NaN	NaN	NaN	NaN	NaN					-1				2	2	2	0.7	0.7	0.7	346.9	0.0031496	2.4518	8306400	3	NaN	#VALUE!	0	1	NaN	O75962;O75962-5;O75962-2;O75962-4	O75962;O75962-5;O75962-2;O75962-4	Triple functional domain protein	TRIO	461
NaN	NaN	NaN	NaN	NaN	NaN					-1				1	1	1	12.6	12.6	12.6	11.428	0.0023955	2.6642	73684000	6	NaN	#VALUE!	0	1	NaN	O75964	O75964	ATP synthase subunit g, mitochondrial	ATP5MG	462
24.0624	23.9064	23.9834	23.8406	24.0244	24.0214					-1				26	26	26	26.4	26.4	26.4	152.93	0	127.03	849780000	133	0.070341	0.85047	-0.0219396	0.984908	-0.0104346	O75976;O75976-2	O75976;O75976-2	Carboxypeptidase D	CPD	463
25.1019	25.1338	25.18	25.1279	25.1104	25.0628					-1				12	12	12	49.3	49.3	49.3	37.432	0	110.59	717490000	67	0.337377	0.459857	-0.038154	0.9739	-0.0186843	O76003	O76003	Glutaredoxin-3	GLRX3	464
24.2995	24.5161	24.6169	24.32	24.6432	24.6421					-1				14	14	14	28.4	28.4	28.4	54.972	0	34.441	593570000	71	0.619975	0.239897	0.0575714	1.04071	0.0282934	O76021;O76021-2	O76021	Ribosomal L1 domain-containing protein 1	RSL1D1	465
24.6541	24.5339	24.3776	24.443	24.3896	24.4524					-1				19	19	19	24.2	24.2	24.2	100.29	0	75.036	827510000	117	0.40662	0.392085	-0.0935141	0.937237	-0.0448215	O76024	O76024	Wolframin	WFS1	466
NaN	22.6087	NaN	22.328	NaN	22.5218					-1				5	5	5	9.6	9.6	9.6	69.223	0	4.6532	55137000	14	NaN	#VALUE!	0	1	NaN	O76031	O76031	ATP-dependent Clp protease ATP-binding subunit clpX-like, mitochondrial	CLPX	467
NaN	NaN	NaN	NaN	NaN	NaN					-1				2	2	2	4.8	4.8	4.8	46.405	0	3.8582	50619000	8	NaN	#VALUE!	0	1	NaN	O76062;O76062-2	O76062;O76062-2	Delta(14)-sterol reductase TM7SF2	TM7SF2	468
23.9513	23.99	24.0415	23.9259	23.9127	23.9066					-1				7	7	7	39.8	39.8	39.8	37.84	0	40.947	226280000	30	0.888285	0.129335	-0.0792103	0.946576	-0.0389883	O76071	O76071	Probable cytosolic iron-sulfur protein assembly protein CIAO1	CIAO1	469
26.1741	26.3403	26.3477	26.1588	26.1708	26.148					-1				39	39	39	48.9	48.9	48.9	99.984	0	323.31	5782900000	299	0.812367	0.15404	-0.128178	0.914986	-0.0623089	O76074;O76074-2	O76074;O76074-2	cGMP-specific 3,5-cyclic phosphodiesterase	PDE5A	470
28.3483	28.4116	28.3718	28.3296	28.2515	28.2054					-1				25	25	25	51	51	51	74.605	0	154.85	3535000000	155	0.854736	0.139722	-0.115046	0.923353	-0.0561691	O76094;O76094-2	O76094;O76094-2	Signal recognition particle subunit SRP72	SRP72	471
24.8271	24.997	24.9297	24.7162	24.6686	24.8571					-1				15	15	14	60.7	60.7	57.9	31.121	0	128.49	626590000	90	0.781268	0.165475	-0.170657	0.888438	-0.0820596	O94760;O94760-2	O94760;O94760-2	N(G),N(G)-dimethylarginine dimethylaminohydrolase 1	DDAH1	472
NaN	NaN	NaN	NaN	NaN	NaN					-1				3	3	3	22.5	22.5	22.5	34.624	0	4.1285	19206000	7	NaN	#VALUE!	0	1	NaN	O94766-2;O94766	O94766-2;O94766	Galactosylgalactosylxylosylprotein 3-beta-glucuronosyltransferase 3	B3GAT3	473
NaN	NaN	NaN	22.4346	NaN	22.2405					-1				6	6	5	10.5	10.5	9	75.022	0	5.8706	35559000	11	NaN	#VALUE!	0	1	NaN	O94776;O94776-2	O94776;O94776-2	Metastasis-associated protein MTA2	MTA2	474
22.6947	22.8154	22.7729	22.6638	22.5702	22.8431					-1				7	6	6	10.2	9.3	9.3	112.13	0	38.958	84675000	23	0.269629	0.537491	-0.0686022	0.953561	-0.0327771	O94804	O94804	Serine/threonine-protein kinase 10	STK10	475
22.9545	22.9617	22.7856	23.3719	23.2987	22.8836					-1				16	8	8	28.6	15.1	15.1	76.93	0	33.553	123540000	28	1.01062	0.0975843	0.284112	1.21766	0.135555	O94808	O94808	Glutamine--fructose-6-phosphate aminotransferase [isomerizing] 2	GFPT2	476
24.9746	24.9523	24.8314	24.762	24.8022	24.8485					-1				21	21	21	45.7	45.7	45.7	67.454	0	163.8	1426900000	128	0.629051	0.234936	-0.115182	0.923266	-0.0556822	O94826	O94826	Mitochondrial import receptor subunit TOM70	TOMM70	477
26.0316	25.8738	25.9105	26.03	25.8191	25.7737					-1				32	32	31	42.4	42.4	41.1	113.01	0	215.28	3855000000	266	0.613634	0.243425	-0.0643539	0.956374	-0.0315564	O94855;O94855-2	O94855;O94855-2	Protein transport protein Sec24D	SEC24D	478
24.2839	24.2101	24.205	24.1819	23.9115	24.2025					-1				24	24	23	37.9	37.9	37	89.594	0	126.39	844380000	116	0.581029	0.262404	-0.134363	0.911072	-0.0643817	O94874;O94874-2;O94874-3	O94874;O94874-2;O94874-3	E3 UFM1-protein ligase 1	UFL1	479
22.7257	22.533	22.5702	NaN	22.5665	22.3152					-1				5	5	5	13.1	13.1	13.1	54.862	0	9.3339	73895000	27	NaN	#VALUE!	0	1	NaN	O94888	O94888	UBX domain-containing protein 7	UBXN7	481
NaN	NaN	NaN	NaN	NaN	NaN					-1				1	1	1	2.3	2.3	2.3	87.109	0.0031438	2.4341	0	1	NaN	#VALUE!	0	1	NaN	O94901;O94901-9;O94901-6;O94901-5	O94901;O94901-9;O94901-6;O94901-5	SUN domain-containing protein 1	SUN1	482
24.507	24.6094	24.5535	24.6709	24.6348	24.3915					-1				10	10	10	44	44	44	30.344	0	43.23	508940000	43	0.0306025	0.93196	0.00910632	1.00633	0.0043479	O94903	O94903	Pyridoxal phosphate homeostasis protein	PLPBP	483
23.5791	23.532	23.7781	23.5722	23.6794	23.7247					-1				14	14	14	16.6	16.6	16.6	106.92	0	41.395	239870000	47	0.167957	0.679271	0.0290591	1.02035	0.0141017	O94906;O94906-2	O94906;O94906-2	Pre-mRNA-processing factor 6	PRPF6	485
23.8502	24.025	23.7782	23.9756	23.9298	23.8929					-1				8	8	8	25	25	25	55.016	0	86.795	280350000	41	0.243768	0.570469	0.0483093	1.03405	0.0233174	O94919	O94919	Endonuclease domain-containing 1 protein	ENDOD1	486
26.138	25.7941	25.6911	26.0529	26.1605	25.9054					-1				25	25	5	54.3	54.3	12.9	73.46	0	265.34	2644000000	180	0.469596	0.33916	0.165154	1.12129	0.0774412	O94925;O94925-2	O94925	Glutaminase kidney isoform, mitochondrial;Glutaminase kidney isoform, mitochondrial 68 kDa chain;Glutaminase kidney isoform, mitochondrial 65 kDa chain	GLS	487
25.0892	24.7888	24.9675	24.9317	25.2076	25.1836					-1				23	3	3	52.2	5.9	5.9	65.459	0	39.591	305810000	29	0.351265	0.445384	0.159101	1.11659	0.0733593	O94925-3	O94925-3	Glutaminase kidney isoform, mitochondrial;Glutaminase kidney isoform, mitochondrial 68 kDa chain;Glutaminase kidney isoform, mitochondrial 65 kDa chain	GLS	488
NaN	NaN	NaN	NaN	NaN	NaN					-1				2	2	2	4.3	4.3	4.3	69.413	0.004144	2.3128	4569300	2	NaN	#VALUE!	0	1	NaN	O94955	O94955	Rho-related BTB domain-containing protein 3	RHOBTB3	489
25.2773	25.1999	25.1266	25.2053	25.1125	25.1898					-1				31	20	1	44.4	31.4	1.4	103.96	0	132.94	1108000000	125	0.242947	0.571548	-0.0320822	0.978008	-0.0156664	O94973	O94973	AP-2 complex subunit alpha-2	AP2A2	490
27.5375	27.4499	27.4602	27.5305	27.4199	27.477					-1				40	40	40	42.3	42.3	42.3	133.01	0	323.31	8726300000	299	0.175845	0.667045	-0.00675138	0.995331	-0.00335302	O94979;O94979-9;O94979-3;O94979-2;O94979-8;O94979-6;O94979-10;O94979-4;O94979-7;O94979-5;Q9NQW1;Q9NQW1-2;Q9NQW1-4;Q9NQW1-5	O94979;O94979-9;O94979-3;O94979-2;O94979-8;O94979-6;O94979-10;O94979-4;O94979-7;O94979-5	Protein transport protein Sec31A	SEC31A	491
NaN	NaN	NaN	NaN	NaN	NaN					-1				1	1	1	16.1	16.1	16.1	13.693	0.0060837	2.0013	2456200	2	NaN	#VALUE!	0	1	NaN	O95059	O95059	Ribonuclease P protein subunit p14	RPP14	492
26.5097	26.2754	25.9906	26.7331	26.4262	26.4017					-1				4	4	4	19.8	19.8	19.8	32.011	0	38.27	711870000	28	1.1094	0.077732	0.261752	1.19893	0.125989	O95070	O95070	Protein YIF1A	YIF1A	493
NaN	NaN	NaN	NaN	NaN	NaN					-1				3	3	3	4.8	4.8	4.8	125.87	0	7.9059	40754000	10	NaN	#VALUE!	0	1	NaN	O95104;O95104-2;O95104-3;Q9UPN6;Q9UPN6-2	O95104;O95104-2;O95104-3;Q9UPN6;Q9UPN6-2	SR-related and CTD-associated factor 4;SR-related and CTD-associated factor 8	SCAF4;SCAF8	494
NaN	NaN	NaN	NaN	NaN	NaN					-1				2	2	2	29.7	29.7	29.7	15.489	0	4.5893	39454000	11	NaN	#VALUE!	0	1	NaN	O95139	O95139	NADH dehydrogenase [ubiquinone] 1 beta subcomplex subunit 6	NDUFB6	495
NaN	NaN	NaN	NaN	NaN	NaN					-1				8	8	7	15.1	15.1	14.1	86.401	0	10.931	70559000	14	NaN	#VALUE!	0	1	NaN	O95140;O95140-2	O95140	Mitofusin-2	MFN2	496
NaN	22.314	22.1134	22.0037	NaN	22.1611					-1				7	7	7	9.5	9.5	9.5	146.18	0	12.603	51241000	16	NaN	#VALUE!	0	1	NaN	O95155;O95155-2;O95155-4;O95155-3	O95155;O95155-2;O95155-4;O95155-3	Ubiquitin conjugation factor E4 B	UBE4B	497
24.1818	23.9127	24.1405	24.5136	24.2989	24.048					-1				6	6	6	23.9	23.9	23.9	34.114	0	12.833	202250000	28	0.519862	0.302091	0.208527	1.15551	0.0969302	O95159	O95159	Zinc finger protein-like 1	ZFPL1	498
22.7433	22.7967	22.534	22.517	22.4391	22.6514					-1				7	7	7	8	8	8	150.25	0	10.264	87280000	20	0.412488	0.386823	-0.155471	0.897839	-0.0725949	O95163	O95163	Elongator complex protein 1	ELP1	499
23.4117	23.4089	23.2311	23.0342	23.506	NaN					-1				4	4	4	27.4	27.4	27.4	21.766	0	8.472	120420000	17	NaN	#VALUE!	0	1	NaN	O95169;O95169-3;O95169-2	O95169;O95169-3;O95169-2	NADH dehydrogenase [ubiquinone] 1 beta subcomplex subunit 8, mitochondrial	NDUFB8	500
25.7014	25.8291	25.7143	25.5306	25.8005	25.631					-1				21	21	21	38.3	38.3	38.3	83.353	0	130.19	1375400000	113	0.821908	0.150693	-0.0942364	0.936768	-0.0461622	O95202;O95202-2;O95202-3	O95202	Mitochondrial proton/calcium exchanger protein	LETM1	502
NaN	NaN	NaN	NaN	NaN	NaN					-1				2	2	2	3.4	3.4	3.4	68.481	0	4.1449	13545000	5	NaN	#VALUE!	0	1	NaN	O95208;O95208-2;O95208-3	O95208;O95208-2;O95208-3	Epsin-2	EPN2	503
NaN	NaN	NaN	NaN	NaN	NaN					-1				2	2	2	10.3	10.3	10.3	39.007	0.002386	2.6195	19754000	5	NaN	#VALUE!	0	1	NaN	O95210	O95210	Starch-binding domain-containing protein 1	STBD1	504
23.5873	23.6026	23.792	23.6495	23.8813	23.7709					-1				6	6	6	20.3	20.3	20.3	37.404	0	8.6603	192630000	24	0.449696	0.355062	0.106609	1.07669	0.0510254	O95218;O95218-2	O95218;O95218-2	Zinc finger Ran-binding domain-containing protein 2	ZRANB2	505
23.0268	NaN	23.0835	23.2294	23.0378	22.7214					-1				6	6	6	16.7	16.7	16.7	51.908	0	14.831	99120000	20	NaN	#VALUE!	0	1	NaN	O95219;O95219-2	O95219;O95219-2	Sorting nexin-4	SNX4	506
23.8203	23.8104	23.912	23.7155	23.7542	23.535					-1				5	5	5	16.9	16.9	16.9	51.466	0	42.19	140820000	29	0.668979	0.214299	-0.179274	0.883147	-0.0853765	O95232;O95232-2	O95232	Luc7-like protein 3	LUC7L3	507
NaN	NaN	NaN	NaN	NaN	NaN					-1				2	2	2	10	10	10	28.612	0	4.8513	59279000	9	NaN	#VALUE!	0	1	NaN	O95249;O95249-2	O95249;O95249-2	Golgi SNAP receptor complex member 1	GOSR1	508
24.5673	NaN	23.9746	24.378	NaN	NaN					-1				5	5	5	12.4	12.4	12.4	59.031	0	11.777	223510000	31	NaN	#VALUE!	0	1	NaN	O95260-2;O95260	O95260-2;O95260	Arginyl-tRNA--protein transferase 1	ATE1	509
25.5966	25.4683	25.3935	25.358	25.4012	25.115					-1				8	7	7	39.5	39.5	39.5	27.228	0	21.462	550240000	35	1.02104	0.0952708	-0.194768	0.873713	-0.0943258	O95292;O95292-2	O95292	Vesicle-associated membrane protein-associated protein B/C	VAPB	510
23.4645	NaN	22.913	23.3366	23.6327	23.6187					-1				3	3	3	13.4	13.4	13.4	29.082	0	6.177	92630000	15	NaN	#VALUE!	0	1	NaN	O95297;O95297-2;O95297-4;O95297-3	O95297;O95297-2;O95297-4	Myelin protein zero-like protein 1	MPZL1	511
25.7826	25.8272	26.116	25.6801	25.8825	25.7594					-1				10	10	1	36.9	36.9	3.4	40.75	0	67.328	838080000	56	0.421627	0.378768	-0.134546	0.910956	-0.0634647	O95299	O95299	NADH dehydrogenase [ubiquinone] 1 alpha subcomplex subunit 10, mitochondrial	NDUFA10	512
26.8491	26.7365	26.8986	26.7568	26.8034	26.7941					-1				22	21	21	42.8	42.8	42.8	63.083	0	198.5	5178200000	200	0.28793	0.515312	-0.0432714	0.970452	-0.0210544	O95302;O95302-3;O95302-2;Q75LS8	O95302;O95302-3	Peptidyl-prolyl cis-trans isomerase FKBP9	FKBP9	513
NaN	22.914	22.9782	23.0582	22.784	NaN					-1				2	2	2	5.7	5.7	5.7	54.284	0	6.0319	63219000	12	NaN	#VALUE!	0	1	NaN	O95319;O95319-5;O95319-2;O95319-4;O95319-3	O95319;O95319-5;O95319-2;O95319-4;O95319-3	CUGBP Elav-like family member 2	CELF2	514
25.0256	25.2828	25.0633	25.1405	25.469	24.9984					-1				11	11	11	60.1	60.1	60.1	27.547	0	35.467	747040000	57	0.395337	0.402405	0.0787474	1.0561	0.0379559	O95336	O95336	6-phosphogluconolactonase	PGLS	515
23.7992	23.7927	23.8514	23.9415	23.8306	23.5342					-1				21	21	21	37.4	37.4	37.4	77.959	0	51.055	396190000	75	0.111334	0.773866	-0.0456575	0.968848	-0.0213445	O95352;O95352-2;O95352-3	O95352;O95352-2;O95352-3	Ubiquitin-like modifier-activating enzyme ATG7	ATG7	517
22.8622	22.6385	22.4436	22.9107	23.0497	22.7894					-1				5	5	5	14.5	14.5	14.5	63.954	0	10.249	80332000	21	0.860167	0.137985	0.268464	1.20452	0.127136	O95361;O95361-2	O95361;O95361-2	Tripartite motif-containing protein 16	TRIM16	518
23.7937	23.8181	23.9605	NaN	23.791	NaN					-1				6	6	6	37.2	37.2	37.2	24.737	0	13.526	111010000	21	NaN	#VALUE!	0	1	NaN	O95372	O95372	Acyl-protein thioesterase 2	LYPLA2	519
25.577	25.3934	25.4247	25.599	25.3778	25.3498					-1				23	23	22	30.3	30.3	29.4	119.52	0	199.64	2122400000	194	0.298871	0.502492	-0.0228704	0.984272	-0.0112762	O95373	O95373	Importin-7	IPO7	520
NaN	NaN	NaN	NaN	NaN	NaN					-1				2	2	2	7.9	7.9	7.9	57.818	0.00028353	3.6617	8956600	3	NaN	#VALUE!	0	1	NaN	O95376	O95376	E3 ubiquitin-protein ligase ARIH2	ARIH2	521
NaN	NaN	NaN	NaN	NaN	NaN					-1				3	3	3	20.7	20.7	20.7	23.003	0	27.413	64988000	9	NaN	#VALUE!	0	1	NaN	O95379;O95379-3;O95379-2;O95379-4	O95379;O95379-3;O95379-2;O95379-4	Tumor necrosis factor alpha-induced protein 8	TNFAIP8	522
26.1664	26.0562	26.1398	26.2237	26.0862	26.0925					-1				23	23	23	56.1	56.1	56.1	59.851	0	200.17	3949100000	210	0.148234	0.71083	0.013375	1.00931	0.00658441	O95394;O95394-3;O95394-4	O95394;O95394-3;O95394-4	Phosphoacetylglucosamine mutase	PGM3	523
NaN	NaN	NaN	NaN	NaN	NaN					-1				3	3	3	9.6	9.6	9.6	49.669	0	7.0583	7299000	6	NaN	#VALUE!	0	1	NaN	O95396	O95396	Adenylyltransferase and sulfurtransferase MOCS3;Molybdopterin-synthase adenylyltransferase;Molybdopterin-synthase sulfurtransferase	MOCS3	524
NaN	NaN	NaN	NaN	NaN	NaN					-1				1	1	1	6.5	6.5	6.5	14.295	0.0024109	2.7622	3816600000	14	NaN	#VALUE!	0	1	NaN	O95399;O95399-2	O95399;O95399-2	Urotensin-2	UTS2	525
21.967	NaN	NaN	NaN	22.2464	22.5243					-1				2	2	2	10.6	10.6	10.6	37.646	0.00083126	3.245	31380000	11	NaN	#VALUE!	0	1	NaN	O95400	O95400	CD2 antigen cytoplasmic tail-binding protein 2	CD2BP2	526
NaN	NaN	NaN	NaN	NaN	NaN					-1				1	1	1	12.8	12.8	12.8	13.645	0.00028361	3.6825	69479000	5	NaN	#VALUE!	0	1	NaN	O95415;O95415-2	O95415;O95415-2	Membrane protein BRI3	BRI3	527
NaN	NaN	NaN	NaN	NaN	NaN					-1				4	4	4	3.7	3.7	3.7	247.74	0	4.4644	47662000	4	NaN	#VALUE!	0	1	NaN	O95425;O95425-2;O95425-4;O95425-3	O95425;O95425-2;O95425-4;O95425-3	Supervillin	SVIL	528
25.5167	25.4144	25.4806	25.2207	25.3979	25.1882					-1				8	8	8	32	32	32	38.274	0	35.047	503280000	50	0.792469	0.161262	-0.201638	0.869563	-0.0963591	O95433;O95433-2	O95433;O95433-2	Activator of 90 kDa heat shock protein ATPase homolog 1	AHSA1	529
NaN	NaN	NaN	NaN	NaN	NaN					-1				2	2	2	3.3	3.3	3.3	73.45	0.0085642	1.9257	113200000	4	NaN	#VALUE!	0	1	NaN	O95453;O95453-4;O95453-2;O95453-3	O95453;O95453-4;O95453-2;O95453-3	Poly(A)-specific ribonuclease PARN	PARN	530
23.7872	23.6872	23.4488	23.3689	NaN	23.7743					-1				5	5	5	25.7	25.7	25.7	32.854	0	10.71	130090000	22	NaN	#VALUE!	0	1	NaN	O95456;O95456-2	O95456;O95456-2	Proteasome assembly chaperone 1	PSMG1	531
25.4802	25.182	25.2383	25.3891	25.4874	25.3911					-1				14	14	14	32	32	32	63.523	0	29.663	548290000	63	0.39742	0.400479	0.122333	1.08849	0.0578275	O95470	O95470	Sphingosine-1-phosphate lyase 1	SGPL1	532
NaN	NaN	NaN	NaN	NaN	NaN					-1				1	1	1	9.4	9.4	9.4	28.377	0.0018934	2.8851	9916000	4	NaN	#VALUE!	0	1	NaN	O95476	O95476	CTD nuclear envelope phosphatase 1	CTDNEP1	533
24.8772	24.7276	24.5829	24.7114	24.5793	24.6821					-1				22	22	20	26.3	26.3	24.9	119.75	0	75.282	788860000	111	0.309415	0.490439	-0.0716565	0.951545	-0.0343584	O95486;O95486-2	O95486	Protein transport protein Sec24A	SEC24A	535
23.9939	23.8346	24.0119	23.9664	23.5876	23.9925					-1				14	12	12	15.5	14.2	14.2	137.42	0	31.265	305690000	49	0.49593	0.319205	-0.0979843	0.934338	-0.0472317	O95487;O95487-3;O95487-2	O95487;O95487-3;O95487-2	Protein transport protein Sec24B	SEC24B	536
NaN	NaN	NaN	NaN	NaN	NaN					-1				1	1	1	1.3	1.3	1.3	163.35	0.00215	2.8099	6439900	3	NaN	#VALUE!	0	1	NaN	O95490;O95490-2;O95490-3;O95490-4;O95490-5;O95490-7;O95490-6	O95490;O95490-2;O95490-3;O95490-4;O95490-5;O95490-7;O95490-6	Adhesion G protein-coupled receptor L2	ADGRL2	537
25.066	24.9595	25.0739	25.1126	25.0571	25.2197					-1				7	7	7	43.7	43.7	43.7	27.873	0	22.794	661490000	37	1.10859	0.0778771	0.0966574	1.06929	0.0476456	O95571	O95571	Persulfide dioxygenase ETHE1, mitochondrial	ETHE1	538
25.7453	25.6917	25.5555	25.8032	25.7465	25.5735					-1				30	30	28	51.7	51.7	47.6	80.419	0	237.15	3033400000	192	1.11393	0.0769254	0.0435149	1.03062	0.0216189	O95573	O95573	Fatty acid CoA ligase Acsl3	ACSL3	539
NaN	22.4191	NaN	22.5991	NaN	NaN					-1				5	5	5	16.7	16.7	16.7	48.076	0	7.3055	41850000	11	NaN	#VALUE!	0	1	NaN	O95630;O95630-2	O95630;O95630-2	STAM-binding protein	STAMBP	540
23.7712	23.9732	23.589	23.6529	23.4087	23.8315					-1				12	12	12	29.8	29.8	29.8	68.856	0	37.244	206350000	35	0.226394	0.593753	-0.146756	0.903279	-0.0657092	O95671;O95671-2;O95671-3	O95671;O95671-2;O95671-3	Probable bifunctional dTTP/UTP pyrophosphatase/methyltransferase protein;dTTP/UTP pyrophosphatase;N-acetylserotonin O-methyltransferase-like protein	ASMTL	541
24.3764	NaN	24.0533	NaN	24.0652	NaN					-1				3	3	3	12.8	12.8	12.8	51.417	0	33.064	125320000	14	NaN	#VALUE!	0	1	NaN	O95674	O95674	Phosphatidate cytidylyltransferase 2	CDS2	542
NaN	NaN	NaN	NaN	NaN	NaN					-1				3	2	2	14.2	10.5	10.5	24.267	0.0010971	3.093	18942000	6	NaN	#VALUE!	0	1	NaN	O95716	O95716	Ras-related protein Rab-3D	RAB3D	543
NaN	NaN	NaN	NaN	NaN	NaN					-1				1	1	1	5.4	5.4	5.4	28.97	0	7.7608	0	1	NaN	#VALUE!	0	1	NaN	O95721	O95721	Synaptosomal-associated protein 29	SNAP29	544
25.7169	25.7045	25.76	25.6417	25.4635	25.6019					-1				15	15	11	35.5	35.5	27.3	58.022	0	67.605	663860000	63	1.0932	0.0806863	-0.158069	0.896224	-0.0771879	O95747	O95747	Serine/threonine-protein kinase OSR1	OXSR1	545
NaN	NaN	NaN	NaN	NaN	NaN					-1				1	1	1	4	4	4	34.87	0.0085513	1.9174	31815000	3	NaN	#VALUE!	0	1	NaN	O95749;O95749-2	O95749;O95749-2	Geranylgeranyl pyrophosphate synthase	GGPS1	546
23.0494	NaN	22.6757	NaN	NaN	NaN					-1				7	5	5	17.2	14.5	14.5	59.689	0	24.652	63252000	11	NaN	#VALUE!	0	1	NaN	O95758;O95758-2;O95758-4;O95758-1;O95758-6;O95758-5;O95758-7	O95758;O95758-2;O95758-4;O95758-1;O95758-6;O95758-5;O95758-7	Polypyrimidine tract-binding protein 3	PTBP3	547
NaN	NaN	NaN	NaN	NaN	NaN					-1				2	2	2	9.8	9.8	9.8	26.654	0.0055951	2.0386	4923800	2	NaN	#VALUE!	0	1	NaN	O95772;O95772-2	O95772;O95772-2	STARD3 N-terminal-like protein	STARD3NL	548
NaN	NaN	NaN	NaN	NaN	NaN					-1				1	1	1	16.7	16.7	16.7	10.403	0.0028955	2.5079	15052000	4	NaN	#VALUE!	0	1	NaN	O95777	O95777	U6 snRNA-associated Sm-like protein LSm8	LSM8	549
26.0167	25.945	25.9604	25.9592	25.9231	25.8687					-1				42	42	31	53.8	53.8	42.3	107.54	0	242.87	4286100000	253	0.977028	0.105432	-0.0570647	0.961218	-0.0282476	O95782;O95782-2	O95782;O95782-2	AP-2 complex subunit alpha-1	AP2A1	550
NaN	NaN	NaN	24.0758	24.4826	NaN					-1				11	11	11	12.6	12.6	12.6	106.6	0	19.964	91580000	18	NaN	#VALUE!	0	1	NaN	O95786;O95786-2	O95786;O95786-2	Antiviral innate immune response receptor RIG-I	RIGI	551
24.1815	24.2745	24.3233	24.4164	24.2497	24.3767					-1				15	15	14	40.2	40.2	38.8	63.182	0	37.374	475820000	56	0.429748	0.371751	0.0878353	1.06277	0.0422912	O95793;O95793-2;O95793-3	O95793;O95793-2;O95793-3	Double-stranded RNA-binding protein Staufen homolog 1	STAU1	552
25.1599	25.6505	25.3591	25.2033	25.7716	25.3135					-1				9	9	9	54.5	54.5	54.5	23.772	0	98.503	1038600000	63	0.303728	0.496903	0.0396201	1.02784	0.0193446	O95816;O95816-2	O95816;O95816-2	BAG family molecular chaperone regulator 2	BAG2	553
24.3754	23.9539	23.8733	24.1249	23.9822	23.8526					-1				13	13	13	31.7	31.7	31.7	61.594	0	37.311	326790000	53	0.351079	0.445575	-0.0809689	0.945422	-0.0388164	O95817	O95817	BAG family molecular chaperone regulator 3	BAG3	554
22.5164	22.6799	22.5405	23.0687	22.7765	22.7409					-1				12	3	3	12.4	5.2	5.2	142.1	0	6.8046	66876000	17	0.753382	0.176449	0.283105	1.21681	0.132423	O95819;O95819-5;O95819-4;O95819-2;O95819-6;O95819-3	O95819;O95819-5;O95819-4;O95819-2;O95819-6;O95819-3	Mitogen-activated protein kinase kinase kinase kinase 4	MAP4K4	555
23.4765	23.1445	23.3615	NaN	23.0664	23.1155					-1				3	3	3	15.2	15.2	15.2	38.696	0	13.277	82892000	16	NaN	#VALUE!	0	1	NaN	O95825;O95825-2	O95825	Quinone oxidoreductase-like protein 1	CRYZL1	556
26.2983	26.4075	26.347	26.215	26.1676	26.2615					-1				20	20	20	41.1	41.1	41.1	66.9	0	155.74	2241400000	127	0.922918	0.119421	-0.136233	0.909892	-0.0663955	O95831;O95831-3;O95831-2;O95831-5;O95831-4	O95831;O95831-3;O95831-2;O95831-5	Apoptosis-inducing factor 1, mitochondrial	AIFM1	557
NaN	NaN	NaN	NaN	NaN	NaN					-1				3	3	3	6.2	6.2	6.2	92.069	0	6.2418	21901000	6	NaN	#VALUE!	0	1	NaN	O95834-3;O95834;O95834-2	O95834-3;O95834;O95834-2	Echinoderm microtubule-associated protein-like 2	EML2	558
NaN	NaN	NaN	NaN	NaN	NaN					-1				1	1	1	10.3	10.3	10.3	22.147	0.0095071	1.8728	64918000	5	NaN	#VALUE!	0	1	NaN	O95857	O95857	Tetraspanin-13	TSPAN13	559
24.2128	24.3655	24.2935	24.3905	24.2761	24.2825					-1				11	11	11	46.1	46.1	46.1	33.392	0	54.506	434870000	49	0.110086	0.776093	0.0257498	1.01801	0.0123842	O95861;O95861-3;O95861-4;O95861-2	O95861;O95861-3;O95861-4;O95861-2	3(2),5-bisphosphate nucleotidase 1	BPNT1	560
25.0854	25.0443	25.0615	24.976	24.9927	25.0455					-1				14	13	13	67.4	64.6	64.6	29.644	0	120.62	813570000	65	0.789055	0.162534	-0.0590185	0.959917	-0.0291128	O95865	O95865	Putative hydrolase DDAH2	DDAH2	562
23.4903	23.3919	23.3094	23.4301	23.4579	23.1835					-1				6	6	6	17	17	17	63.243	0	17.285	148280000	26	0.259244	0.550498	-0.0400715	0.972607	-0.0194871	O95870;O95870-2	O95870;O95870-2	Phosphatidylserine lipase ABHD16A	ABHD16A	563
25.8028	25.9374	25.7462	25.8375	25.875	25.5698					-1				7	7	7	62.8	62.8	62.8	19.206	0	55.442	899300000	63	0.41951	0.380619	-0.0680497	0.953927	-0.033018	O95881	O95881	Thioredoxin domain-containing protein 12	TXNDC12	565
NaN	NaN	NaN	NaN	NaN	NaN					-1				2	2	2	2.4	2.4	2.4	106.46	0.0046201	2.187	21444000	5	NaN	#VALUE!	0	1	NaN	O95980	O95980	Reversion-inducing cysteine-rich protein with Kazal motifs	RECK	566
23.2177	23.2669	NaN	NaN	NaN	NaN					-1				3	3	2	23.8	23.8	19.8	19.471	0	12.871	64514000	13	NaN	#VALUE!	0	1	NaN	O95989	O95989	Diphosphoinositol polyphosphate phosphohydrolase 1	NUDT3	567
NaN	NaN	NaN	NaN	NaN	NaN					-1				2	2	2	18.5	18.5	18.5	26.251	0.0036554	2.407	22169000	5	NaN	#VALUE!	0	1	NaN	O95999	O95999	B-cell lymphoma/leukemia 10	BCL10	568
NaN	NaN	NaN	NaN	NaN	NaN					-1				2	2	2	16.9	16.9	16.9	20.776	0	3.9618	57614000	8	NaN	#VALUE!	0	1	NaN	O96000;O96000-2	O96000;O96000-2	NADH dehydrogenase [ubiquinone] 1 beta subcomplex subunit 10	NDUFB10	569
23.79	23.7385	23.4487	23.8045	23.8011	23.4553					-1				9	9	9	14.2	14.2	14.2	76.096	0	41.209	227930000	34	0.597243	0.252788	0.0278721	1.01951	0.013815	O96005;O96005-4;O96005-3	O96005;O96005-4;O96005-3	Putative lipid scramblase CLPTM1	CLPTM1	570
NaN	NaN	NaN	NaN	NaN	NaN					-1				2	2	2	18.6	18.6	18.6	20.944	0.0024051	2.7376	2442100	2	NaN	#VALUE!	0	1	NaN	O96007	O96007	Molybdopterin synthase catalytic subunit	MOCS2	571
NaN	NaN	NaN	NaN	NaN	NaN					-1				5	5	5	29.7	29.7	29.7	28.431	0	5.9962	43816000	14	NaN	#VALUE!	0	1	NaN	O96011;O96011-2	O96011;O96011-2	Peroxisomal membrane protein 11B	PEX11B	573
24.283	24.2274	24.3515	23.9722	24.0252	24.324					-1				9	9	9	36.4	36.4	36.4	47.46	0	66.547	348080000	66	0.794249	0.160602	-0.180189	0.882587	-0.0865254	O96019;O96019-2	O96019;O96019-2	Actin-like protein 6A	ACTL6A	574
26.9271	26.9815	26.6446	26.9454	26.9699	26.9024					-1				6	6	6	56	56	56	15.33	0	79.461	1780600000	66	0.387564	0.409672	0.0881901	1.06304	0.042292	P00167;P00167-2;P00167-3	P00167;P00167-2;P00167-3	Cytochrome b5	CYB5A	575
30.3141	30.2203	30.1847	30.3287	30.0276	30.0435					-1				29	29	28	83.1	83.1	79.5	36.688	0	323.31	49761000000	552	0.638616	0.229818	-0.106431	0.928883	-0.0516071	P00338;P00338-3;P00338-4;P00338-2;P00338-5;P07864;Q6ZMR3	P00338;P00338-3;P00338-4;P00338-2;P00338-5	L-lactate dehydrogenase A chain	LDHA	576
29.5851	29.6532	29.6109	29.6184	30.1211	29.8932					-1				42	42	38	76.4	76.4	72.9	54.861	0	323.31	64779000000	827	0.759867	0.173833	0.261127	1.19841	0.12283	P00352	P00352	Aldehyde dehydrogenase 1A1	ALDH1A1	577
27.5856	27.812	27.7202	27.5395	27.6554	27.6651					-1				24	24	24	53.9	53.9	53.9	61.397	0	191.11	8089800000	281	0.866107	0.136111	-0.0859381	0.942172	-0.0422211	P00367;P00367-3;P00367-2;P49448	P00367;P00367-3;P00367-2;P49448	Glutamate dehydrogenase 1, mitochondrial;Glutamate dehydrogenase 2, mitochondrial	GLUD1;GLUD2	578
27.8656	27.7841	27.6984	27.6844	27.6562	27.8031					-1				23	23	23	80.1	80.1	80.1	34.234	0	323.31	11755000000	401	0.285028	0.518767	-0.0681375	0.953869	-0.0326366	P00387;P00387-2;P00387-3	P00387;P00387-2;P00387-3	NADH-cytochrome b5 reductase 3	CYB5R3	579
26.9244	27.0953	26.9448	26.8398	26.7533	26.7972					-1				19	19	19	67.4	67.4	67.4	56.256	0	276.74	3340800000	143	0.879244	0.132055	-0.191409	0.87575	-0.0921365	P00390;P00390-2;P00390-3;P00390-4;P00390-5	P00390;P00390-2;P00390-3;P00390-4;P00390-5	Glutathione reductase, mitochondrial	GSR	580
26.6217	26.6232	26.8669	26.6259	26.3871	NaN					-1				4	4	4	13.6	13.6	13.6	57.041	0	38.244	713970000	27	NaN	#VALUE!	0	1	NaN	P00395	P00395	Cytochrome c oxidase subunit 1	MT-CO1	581
27.3568	27.3642	27.3625	27.2651	27.2844	27.3629					-1				8	8	8	44.9	44.9	44.9	25.565	0	116.47	2817700000	89	0.728016	0.187061	-0.0570806	0.961207	-0.0281336	P00403	P00403	Cytochrome c oxidase subunit 2	MT-CO2	582
NaN	NaN	NaN	NaN	NaN	NaN					-1				2	2	2	9.6	9.6	9.6	29.95	0	5.5325	218380000	8	NaN	#VALUE!	0	1	NaN	P00414	P00414	Cytochrome c oxidase subunit 3	MT-CO3	583
25.9795	26.0688	25.8794	26.0183	25.7596	26.0305					-1				15	15	15	68.5	68.5	68.5	32.118	0	76.434	904150000	86	0.0962711	0.801178	-0.0397517	0.972822	-0.0185881	P00491	P00491	Purine nucleoside phosphorylase	PNP	585
25.4473	25.4506	25.7635	25.3786	25.4543	25.4937					-1				13	13	12	79.4	79.4	76.1	24.579	0	101.69	1237000000	86	0.514483	0.305856	-0.111575	0.925577	-0.053595	P00492	P00492	Hypoxanthine-guanine phosphoribosyltransferase	HPRT1	586
26.5886	26.7011	26.6126	26.5332	26.5153	26.6148					-1				23	23	23	61.4	61.4	61.4	47.517	0	190.83	4625200000	196	0.5401	0.288337	-0.079649	0.946288	-0.0387474	P00505;P00505-2	P00505;P00505-2	Aspartate aminotransferase, mitochondrial	GOT2	587
23.8828	23.7746	NaN	23.7117	23.8475	23.4107					-1				7	7	7	8	8	8	134.28	0	17.891	139040000	25	NaN	#VALUE!	0	1	NaN	P00533;P00533-4;P00533-3;P00533-2	P00533;P00533-4;P00533-3;P00533-2	Epidermal growth factor receptor	EGFR	588
29.9535	29.7415	29.6842	29.9407	29.4712	29.5015					-1				37	37	37	83.2	83.2	83.2	44.614	0	323.31	50361000000	599	0.753754	0.176297	-0.155298	0.897947	-0.0748211	P00558;P00558-2;P07205	P00558;P00558-2	Phosphoglycerate kinase 1	PGK1	589
26.1999	26.1899	26.118	26.1556	26.0301	25.9609					-1				10	10	10	56.2	56.2	56.2	21.635	0	70.937	1729700000	84	1.05969	0.0871586	-0.120372	0.91995	-0.0590618	P00568;Q9Y6K8;Q9Y6K8-2;Q9Y6K8-3	P00568	Adenylate kinase isoenzyme 1	AK1	590
24.5462	24.6494	24.7119	24.4781	24.4385	24.4541					-1				14	14	14	37	37	37	62.916	0	88.178	611410000	67	1.05345	0.0884199	-0.178908	0.883371	-0.0869729	P00750;P00750-3;P00750-4;P00750-2	P00750;P00750-3;P00750-4	Tissue-type plasminogen activator;Tissue-type plasminogen activator chain A;Tissue-type plasminogen activator chain B	PLAT	591
23.6271	23.8872	23.9264	23.7282	23.3193	23.9037					-1				12	12	12	49.3	49.3	49.3	40.764	0	27.946	393930000	55	0.292105	0.510382	-0.163159	0.893067	-0.0739797	P00813	P00813	Adenosine deaminase	ADA	592
25.5863	25.9981	25.7342	26.0018	25.9789	25.3784					-1				2	2	2	8.4	8.4	8.4	24.817	0	10.01	329490000	17	0.0189454	0.957314	0.0134888	1.00939	0.00606716	P00846	P00846	ATP synthase subunit a	MT-ATP6	593
NaN	NaN	NaN	NaN	NaN	NaN					-1				5	5	4	5.2	5.2	4.5	163.29	0.00056481	3.5596	36992000	8	NaN	#VALUE!	0	1	NaN	P01023;P20742;P20742-2	P01023	Alpha-2-macroglobulin	A2M	595
24.7159	24.4618	24.3642	24.7666	24.2495	24.1162					-1				4	4	4	29	29	29	23.171	0	21.173	272790000	24	0.54628	0.284263	-0.13649	0.90973	-0.0651761	P01033	P01033	Metalloproteinase inhibitor 1	TIMP1	596
NaN	NaN	NaN	NaN	NaN	NaN					-1				3	3	3	30.8	30.8	30.8	15.799	0	7.74	52286000	10	NaN	#VALUE!	0	1	NaN	P01034	P01034	Cystatin-C	CST3	597
24.4517	24.3867	24.2806	24.2283	24.512	24.3459					-1				8	8	5	52.4	52.4	27	21.229	0	58.645	417770000	49	0.0322348	0.928464	-0.0109158	0.992462	-0.00517918	P01111;P01112;P01112-2	P01111;P01112;P01112-2	GTPase NRas;GTPase HRas;GTPase HRas, N-terminally processed	NRAS;HRAS	598
23.5477	23.4271	23.0599	23.2231	NaN	23.0339					-1				5	5	5	7.9	7.9	7.9	95.375	0	14.763	107910000	20	NaN	#VALUE!	0	1	NaN	P01130;P01130-2;P01130-3;P01130-6;P01130-4;P01130-5	P01130;P01130-2;P01130-3;P01130-6;P01130-4;P01130-5	Low-density lipoprotein receptor	LDLR	599
NaN	NaN	NaN	NaN	NaN	NaN					-1				1	1	1	4.9	4.9	4.9	44.325	0.0041205	2.2339	5105900	1	NaN	#VALUE!	0	1	NaN	P01137	P01137	Transforming growth factor beta-1 proprotein;Latency-associated peptide;Transforming growth factor beta-1	TGFB1	600
24.9725	NaN	25.1481	25.0494	NaN	25.2948					-1				2	2	2	25.5	25.5	25.5	11.981	0	3.9136	185070000	12	NaN	#VALUE!	0	1	NaN	P01308;F8WCM5	P01308;F8WCM5	Insulin;Insulin B chain;Insulin A chain;Insulin, isoform 2	INS;INS-IGF2	601
NaN	22.4915	NaN	22.336	NaN	NaN					-1				2	2	2	32.7	32.7	32.7	11.765	0.0016278	2.9396	25718000	4	NaN	#VALUE!	0	1	NaN	P01834	P01834	Immunoglobulin kappa constant	IGKC	602
26.8292	26.9544	27.0392	27.1999	27.2419	27.1577					-1				10	7	4	30.9	22.7	12.4	40.46	0	166.24	1738200000	58	1.13557	0.0731863	0.258917	1.19658	0.124829	P01889	P01889	HLA class I histocompatibility antigen, B alpha chain	HLA-B	603
24.7576	24.9574	NaN	25.4744	NaN	NaN					-1				8	1	1	29.8	4.7	4.7	40.891	0	3.772	192290000	11	NaN	#VALUE!	0	1	NaN	P01893;P13747	P01893	Putative HLA class I histocompatibility antigen, alpha chain H	HLA-H	604
29.7324	29.6749	29.9306	29.5592	29.7159	29.858					-1				77	77	75	74.8	74.8	74.8	138.91	0	323.31	79355000000	987	0.414827	0.384745	-0.0682576	0.953789	-0.0331052	P02452;CON__Q862S4	P02452	Collagen alpha-1(I) chain	COL1A1	605
30.4599	30.456	30.686	30.2346	30.4533	30.5936					-1				86	86	64	72	72	61.9	138.56	0	323.31	98184000000	1120	0.61924	0.240303	-0.106848	0.928615	-0.0517505	P02461;P02461-2	P02461;P02461-2	Collagen alpha-1(III) chain	COL3A1	606
23.9864	24.0038	23.9858	24.0189	23.9254	23.6852					-1				7	7	7	8	8	8	160.61	0	27.736	291610000	43	0.444434	0.35939	-0.115538	0.923038	-0.0550723	P02462;P29400;P29400-2	P02462	Collagen alpha-1(IV) chain;Arresten	COL4A1	607
28.5499	28.7253	28.8065	28.4462	28.9021	28.8564					-1				55	55	5	71.5	71.5	14.2	74.139	0	323.31	35317000000	667	0.17816	0.663499	0.0409851	1.02882	0.0196939	P02545;P02545-3;P02545-6;P02545-5;P02545-4	P02545;P02545-3;P02545-6;P02545-5;P02545-4	Prelamin-A/C;Lamin-A/C	LMNA	608
27.4768	27.8358	28.0172	27.2888	28.1279	27.8746					-1				52	2	2	71.3	4.7	4.7	65.134	0	64.544	1737700000	30	0.0265136	0.940776	-0.0128396	0.99114	-0.00596352	P02545-2	P02545-2	Prelamin-A/C;Lamin-A/C	LMNA	609
NaN	NaN	NaN	NaN	NaN	NaN					-1				1	1	1	16.2	16.2	16.2	10.852	0	21.122	26799000	3	NaN	#VALUE!	0	1	NaN	P02656	P02656	Apolipoprotein C-III	APOC3	610
27.1423	26.9795	27.1036	27.3758	27.1874	27.0805					-1				78	78	1	49.3	49.3	1.4	272.32	0	323.31	12619000000	593	0.638998	0.229616	0.139451	1.10149	0.0669921	P02751;P02751-7;P02751-11;P02751-13;P02751-12;P02751-16;P02751-2	P02751;P02751-7;P02751-11;P02751-13;P02751-12	Fibronectin;Anastellin;Ugl-Y1;Ugl-Y2;Ugl-Y3	FN1	611
NaN	NaN	NaN	NaN	NaN	NaN					-1				78	1	1	51.3	1	1	259.21	0	6.2604	88207000	10	NaN	#VALUE!	0	1	NaN	P02751-3;P02751-1;P02751-14;P02751-8;P02751-17;P02751-5;P02751-6;P02751-9;P02751-10;P02751-4	P02751-3;P02751-1;P02751-14;P02751-8;P02751-17;P02751-5;P02751-6;P02751-9;P02751-10;P02751-4	Fibronectin;Anastellin;Ugl-Y1;Ugl-Y2;Ugl-Y3	FN1	612
NaN	23.04	23.8243	23.6777	23.2819	23.7804					-1				2	2	2	16.4	16.4	16.4	23.01	0	7.4865	77157000	12	NaN	#VALUE!	0	1	NaN	P02753	P02753	Retinol-binding protein 4;Plasma retinol-binding protein(1-182);Plasma retinol-binding protein(1-181);Plasma retinol-binding protein(1-179);Plasma retinol-binding protein(1-176)	RBP4	613
26.122	26.1548	26.3928	26.2075	26.1832	26.3054					-1				40	40	40	65.6	65.6	65.6	77.049	0	323.31	5445700000	291	0.0567604	0.877485	0.00887489	1.00617	0.00432745	P02787	P02787	Serotransferrin	TF	615
26.2559	26.4544	26.3985	26.3454	26.5504	26.0384					-1				10	10	10	50.3	50.3	50.3	20.019	0	82.625	2182200000	101	0.132463	0.737118	-0.0581684	0.960483	-0.027043	P02792	P02792	Ferritin light chain	FTL	616
27.2777	27.2875	27.2355	27.2197	27.1906	26.9766					-1				12	12	12	64.5	64.5	64.5	21.225	0	90.746	3715600000	119	0.812089	0.154138	-0.137959	0.908804	-0.0669212	P02794	P02794	Ferritin heavy chain;Ferritin heavy chain, N-terminally processed	FTH1	617
24.123	24.2338	24.4825	24.166	24.3104	23.915					-1				3	3	3	8.8	8.8	8.8	35.66	0	8.1723	180430000	15	0.259866	0.54971	-0.149309	0.901682	-0.0675803	P03886	P03886	NADH-ubiquinone oxidoreductase chain 1	MT-ND1	619
NaN	NaN	NaN	NaN	NaN	NaN					-1				1	1	1	2.6	2.6	2.6	38.96	0.0095048	1.8697	70196000	7	NaN	#VALUE!	0	1	NaN	P03891	P03891	NADH-ubiquinone oxidoreductase chain 2	MT-ND2	620
23.8376	23.6389	23.4744	23.603	23.0741	23.1551					-1				5	5	5	14.4	14.4	14.4	51.58	0	15.163	179280000	28	1.19518	0.0637999	-0.372886	0.772236	-0.17765	P03905	P03905	NADH-ubiquinone oxidoreductase chain 4	MT-ND4	621
24.4176	24.6663	24.181	24.2489	24.4472	24.3791					-1				6	6	6	13.9	13.9	13.9	67.026	0	33.256	260350000	32	0.168815	0.67793	-0.0632509	0.957105	-0.0296748	P03915	P03915	NADH-ubiquinone oxidoreductase chain 5	MT-ND5	622
NaN	NaN	NaN	NaN	NaN	NaN					-1				1	1	1	8	8	8	18.622	0	5.3828	138280000	13	NaN	#VALUE!	0	1	NaN	P03923	P03923	NADH-ubiquinone oxidoreductase chain 6	MT-ND6	623
25.1469	25.1809	25.3465	25.0879	25.1868	25.1609					-1				21	21	21	46.5	46.5	46.5	59.755	0	151.27	2012600000	145	0.533503	0.29275	-0.079553	0.946351	-0.0386888	P04040	P04040	Catalase	CAT	624
24.3776	24.7307	24.3519	24.2994	24.4594	24.4209					-1				10	10	10	26.1	26.1	26.1	59.716	0	63.938	434490000	66	0.353657	0.442938	-0.0934645	0.937269	-0.0445382	P04062;P04062-4;P04062-2;P04062-5;P04062-3	P04062;P04062-4;P04062-2;P04062-5;P04062-3	Lysosomal acid glucosylceramidase	GBA1	625
NaN	NaN	NaN	NaN	NaN	NaN					-1				1	1	1	2.4	2.4	2.4	53.688	0.0099552	1.8221	15358000	5	NaN	#VALUE!	0	1	NaN	P04066	P04066	Tissue alpha-L-fucosidase	FUCA1	626
29.8152	29.761	29.7569	29.878	29.7295	29.6439					-1				38	38	35	86	86	76.4	39.42	0	323.31	58560000000	610	0.189893	0.645813	-0.027202	0.981322	-0.0132642	P04075;P04075-2;P05062	P04075;P04075-2	Fructose-bisphosphate aldolase A	ALDOA	627
27.0468	27.151	27.3104	27.1077	27.4258	27.1981					-1				5	5	5	79.6	79.6	79.6	11.139	0	79.972	2577400000	55	0.24073	0.574474	0.0744559	1.05296	0.0352543	P04080	P04080	Cystatin-B	CSTB	628
30.6418	30.7321	30.6287	30.7491	30.9764	30.7462					-1				35	35	35	76	76	76	38.714	0	323.31	79135000000	578	1.14802	0.0711181	0.156385	1.11449	0.076506	P04083	P04083	Annexin A1;Annexin Ac2-26	ANXA1	629
NaN	25.101	24.9838	NaN	25.1203	25.0665					-1				2	2	2	9.5	9.5	9.5	27.661	0	16.023	280010000	16	NaN	#VALUE!	0	1	NaN	P04156	P04156	Major prion protein	PRNP	630
28.4873	28.4935	28.2237	28.3963	27.9824	27.7862					-1				14	14	14	68	68	68	24.75	0	206.76	7842800000	173	0.935876	0.115911	-0.346526	0.786476	-0.162725	P04179;P04179-4;P04179-2;P04179-3	P04179;P04179-4;P04179-2;P04179-3	Superoxide dismutase [Mn], mitochondrial	SOD2	631
25.2085	25.1162	24.9805	25.2848	25.149	24.9186					-1				15	15	15	49	49	49	48.534	0	74.347	1327700000	88	0.132133	0.737678	0.0156829	1.01093	0.00768468	P04181;P04181-2	P04181;P04181-2	Ornithine aminotransferase, mitochondrial;Ornithine aminotransferase, hepatic form;Ornithine aminotransferase, renal form	OAT	632
25.2275	25.292	25.1688	NaN	NaN	NaN					-1				2	2	2	16.1	16.1	16.1	17.935	0.00028321	3.6345	245580000	14	NaN	#VALUE!	0	1	NaN	P04216	P04216	Thy-1 membrane glycoprotein	THY1	633
NaN	NaN	NaN	NaN	NaN	NaN					-1				25	1	1	57.7	4.5	4.5	49.585	0.00056545	3.6062	25372000	1	NaN	#VALUE!	0	1	NaN	P04350	P04350	Tubulin beta-4A chain	TUBB4A	636
32.5614	32.6206	32.608	32.6882	32.6586	32.8692					-1				28	28	2	86.9	86.9	10.7	36.053	0	323.31	213900000000	1921	0.795224	0.160242	0.141986	1.10342	0.068761	P04406;O14556	P04406	Glyceraldehyde-3-phosphate dehydrogenase	GAPDH	637
24.3962	24.5138	24.4153	24.3256	24.3102	24.1645					-1				8	8	8	23.3	23.3	23.3	51.657	0	18.763	233330000	28	1.07944	0.0832837	-0.175011	0.885761	-0.0852075	P04424;P04424-3;P04424-2	P04424;P04424-3;P04424-2	Argininosuccinate lyase	ASL	639
27.9955	27.9119	28.026	28.0754	28.1096	28.0842					-1				18	18	11	55.3	55.3	29.9	41.394	0	323.31	6557600000	194	0.910318	0.122937	0.111952	1.08069	0.0547882	P04439-2;P04439;P30511;P17693-6;P17693-2;P30511-2;P30511-3	P04439-2;P04439	HLA class I histocompatibility antigen, A alpha chain	HLA-A	640
NaN	NaN	NaN	NaN	NaN	NaN					-1				3	1	1	54.1	32.8	32.8	6.0142	0	37.485	267090000	6	NaN	#VALUE!	0	1	NaN	P04732;P04732-2	P04732	Metallothionein-1E	MT1E	642
27.777	27.6976	27.7467	27.7271	27.7701	27.6947					-1				36	36	36	64.9	64.9	64.9	68.569	0	323.31	15355000000	454	0.0788055	0.834055	-0.00979424	0.993234	-0.00479838	P04843	P04843	Dolichyl-diphosphooligosaccharide--protein glycosyltransferase subunit 1	RPN1	644
28.0174	27.9957	28.0372	27.9035	27.9001	28.0035					-1				25	25	25	54	54	54	69.283	0	323.31	13100000000	352	1.1017	0.0791225	-0.0810954	0.94534	-0.0400614	P04844;P04844-2	P04844;P04844-2	Dolichyl-diphosphooligosaccharide--protein glycosyltransferase subunit 2	RPN2	645
27.0491	27.0464	27.002	26.9936	27.0829	26.9966					-1				20	20	12	66.8	66.8	42	40.45	0	323.31	4489600000	204	0.102506	0.789758	-0.00809479	0.994405	-0.00399424	P04899;P04899-6;P04899-3;P04899-5;P04899-2;P04899-4;P09471-2	P04899;P04899-6;P04899-3;P04899-5;P04899-2;P04899-4	Guanine nucleotide-binding protein G(i) subunit alpha-2	GNAI2	646
NaN	NaN	NaN	NaN	NaN	NaN					-1				5	1	1	35.4	8.5	8.5	14.105	0.0031381	2.4226	52098000	7	NaN	#VALUE!	0	1	NaN	Q93077;Q7L7L0;P04908;Q71UI9-5	Q93077;Q7L7L0;P04908	Histone H2A type 1-C;Histone H2A type 3;Histone H2A type 1-B/E	H2AC6;H2AC25;H2AC4	647
NaN	NaN	NaN	NaN	NaN	NaN					-1				1	1	1	20.3	20.3	20.3	13.81	0	101.48	96420000	7	NaN	#VALUE!	0	1	NaN	P04921;P04921-2;P04921-3	P04921;P04921-2;P04921-3	Glycophorin-C	GYPC	648
23.6547	23.6163	23.6589	23.8735	24.2835	23.9441					-1				4	4	4	17.8	17.8	17.8	35.061	0	13.517	168430000	24	0.967526	0.107764	0.390409	1.31076	0.182458	P05026;P05026-2	P05026;P05026-2	Sodium/potassium-transporting ATPase subunit beta-1	ATP1B1	650
23.1851	23.0169	22.999	23.0415	22.927	23.0047					-1				11	11	11	19.2	19.2	19.2	86.942	0	38.612	177620000	45	0.649592	0.224083	-0.0759271	0.948732	-0.0371527	P05067;P05067-9;P05067-8;P05067-11;P05067-7;P05067-3;P05067-5;P05067-10;P05067-4;P05067-6;P05067-2;Q06481-4;Q06481;Q06481-5;Q06481-2;Q06481-3;Q06481-6	P05067;P05067-9;P05067-8;P05067-11;P05067-7;P05067-3;P05067-5;P05067-10;P05067-4;P05067-6	Amyloid-beta precursor protein;N-APP;Soluble APP-alpha;Soluble APP-beta;C99;Amyloid-beta protein 42;Amyloid-beta protein 40;C83;P3(42);P3(40);C80;Gamma-secretase C-terminal fragment 59;Gamma-secretase C-terminal fragment 57;Gamma-secretase C-terminal fragment 50;C31	APP	651
27.529	27.561	27.4905	27.4861	27.6508	27.5915					-1				30	26	26	60	56.7	56.7	56.381	0	323.31	9042900000	343	0.40041	0.397732	0.0492833	1.03475	0.0240854	P05091;P05091-2;O94788;O94788-4;O94788-2;O94788-3	P05091;P05091-2	Aldehyde dehydrogenase, mitochondrial	ALDH2	652
22.2842	NaN	NaN	22.3723	NaN	NaN					-1				2	2	2	3.8	3.8	3.8	87.057	0.0043724	2.2187	15679000	3	NaN	#VALUE!	0	1	NaN	P05106;P05106-2;P05106-3	P05106;P05106-2;P05106-3	Integrin beta-3	ITGB3	653
NaN	NaN	NaN	NaN	NaN	NaN					-1				2	2	2	23.7	23.7	23.7	10.834	0	4.9658	8854600	4	NaN	#VALUE!	0	1	NaN	P05109	P05109	Protein S100-A8	S100A8	654
26.0905	26.1216	26.2744	NaN	26.2149	25.9533					-1				5	5	5	56	56	56	10.659	0	21.855	450260000	20	NaN	#VALUE!	0	1	NaN	P05114	P05114	Non-histone chromosomal protein HMG-14	HMGN1	655
24.8155	23.5664	22.7765	24.639	22.2941	21.1807					-1				15	15	15	48.7	48.7	48.7	46.596	0	76.868	337490000	43	0.847911	0.141935	-1.01485	0.49488	-0.417724	P05120	P05120	Plasminogen activator inhibitor 2	SERPINB2	656
24.7452	24.1374	23.8647	24.695	24.098	23.947					-1				10	10	10	35.1	35.1	35.1	45.059	0	32.752	381500000	49	0.017754	0.959944	-0.00240835	0.998332	-0.00117913	P05121;P05121-2	P05121;P05121-2	Plasminogen activator inhibitor 1	SERPINE1	657
27.2987	27.4364	27.4056	27.329	27.4277	27.3336					-1				18	7	7	47	19.5	19.5	32.852	0	54.508	2538100000	49	0.200496	0.630237	-0.0167917	0.988428	-0.00827243	P05141;Q9H0C2	P05141	ADP/ATP translocase 2;ADP/ATP translocase 2, N-terminally processed	SLC25A5	658
NaN	NaN	NaN	NaN	NaN	NaN					-1				1	1	1	2	2	2	55.154	0.0099651	1.8264	3952300	1	NaN	#VALUE!	0	1	NaN	P05155;P05155-2;P05155-3	P05155;P05155-2;P05155-3	Plasma protease C1 inhibitor	SERPING1	659
NaN	NaN	NaN	NaN	NaN	NaN					-1				6	5	5	13.6	11.3	11.3	65.75	0	9.9642	21751000	8	NaN	#VALUE!	0	1	NaN	P05156	P05156	Complement factor I;Complement factor I heavy chain;Complement factor I light chain	CFI	660
25.1704	24.6083	25.4147	26.4168	26.3426	25.2754					-1				7	7	7	41.2	41.2	41.2	17.887	0	55.207	1058500000	44	0.631682	0.233517	0.947135	1.92804	0.369803	P05161	P05161	Ubiquitin-like protein ISG15	ISG15	661
23.4148	23.4728	23.6073	23.2261	23.4211	23.2605					-1				14	14	14	37.5	37.5	37.5	58.215	0	46.583	329160000	66	0.828204	0.148524	-0.195716	0.873139	-0.0938583	P05166;P05166-2	P05166;P05166-2	Propionyl-CoA carboxylase beta chain, mitochondrial	PCCB	663
26.01	26.1076	26.1383	26.1398	26.1658	26.0287					-1				23	23	23	67.9	67.9	67.9	36.112	0	272.2	2802600000	171	0.126112	0.747977	0.0261326	1.01828	0.0126186	P05198	P05198	Eukaryotic translation initiation factor 2 subunit 1	EIF2S1	664
27.3869	27.2074	27.5963	27.316	27.574	27.2144					-1				3	3	3	16.7	16.7	16.7	9.3926	0	11.42	1171700000	26	0.0425069	0.906762	-0.0287501	0.980269	-0.0129675	P05204;Q15651;Q15651-2	P05204;Q15651;Q15651-2	Non-histone chromosomal protein HMG-17;High mobility group nucleosome-binding domain-containing protein 3	HMGN2;HMGN3	665
23.9079	23.8407	23.6731	23.8739	23.9433	23.4171					-1				9	9	9	20.9	20.9	20.9	57.825	0	23.047	235820000	32	0.214157	0.610721	-0.0624644	0.957627	-0.0296812	P05362	P05362	Intercellular adhesion molecule 1	ICAM1	666
26.3128	26.1391	26.4341	26.1118	26.3003	25.97					-1				3	3	3	79.8	79.8	79.8	11.514	0	49.183	600380000	38	0.344963	0.451894	-0.16796	0.8901	-0.0770021	P05386	P05386	Large ribosomal subunit protein P1	RPLP1	667
28.7802	28.8642	28.8131	28.8	28.7191	28.6481					-1				17	17	17	59.9	59.9	59.9	34.273	0	216.8	10431000000	206	0.61925	0.240298	-0.0967401	0.935144	-0.0469942	P05388;P05388-2;Q8NHW5	P05388;P05388-2;Q8NHW5	Large ribosomal subunit protein uL10;Putative ribosomal protein uL10-like	RPLP0;RPLP0P6	669
23.679	23.6301	NaN	NaN	NaN	NaN					-1				3	3	3	18	18	18	14.858	0	4.4208	83820000	9	NaN	#VALUE!	0	1	NaN	P05413	P05413	Fatty acid-binding protein, heart	FABP3	670
26.673	26.7393	26.7797	26.6168	26.8292	26.6938					-1				28	28	28	56.1	56.1	56.1	46.836	0	170.12	4076700000	202	0.10856	0.778825	-0.017423	0.987996	-0.00848114	P05455	P05455	Lupus La protein	SSB	671
27.4543	27.3088	27.2348	27.4762	27.3947	27.4481					-1				26	26	26	38	38	38	88.414	0	257.61	6432700000	215	0.704604	0.197422	0.107013	1.077	0.052043	P05556;P05556-2;P05556-5;P05556-4;P05556-3	P05556;P05556-2;P05556-5;P05556-4;P05556-3	Integrin beta-1	ITGB1	672
26.0232	26.2476	NaN	25.7832	NaN	26.0038					-1				2	2	2	8.2	8.2	8.2	21.932	0	33.747	333170000	14	NaN	#VALUE!	0	1	NaN	P08590;P05976;P05976-2	P08590;P05976;P05976-2	Myosin light chain 3;Myosin light chain 1/3, skeletal muscle isoform	MYL3;MYL1	674
28.3442	28.2579	28.4757	28.1814	28.277	28.3033					-1				27	27	26	32.4	32.4	31.6	144.91	0	218.73	3561800000	169	0.632912	0.232856	-0.105366	0.929569	-0.0510914	P05997	P05997	Collagen alpha-2(V) chain	COL5A2	675
24.9003	24.898	24.9763	24.8751	24.6981	24.8692					-1				10	10	10	41.1	41.1	41.1	40.786	0	56.714	635270000	56	0.797632	0.159356	-0.11075	0.926106	-0.0540123	P06132	P06132	Uroporphyrinogen decarboxylase	UROD	676
23.0155	NaN	23.707	NaN	NaN	NaN					-1				4	4	4	13.5	13.5	13.5	48.766	0	6.2399	52850000	14	NaN	#VALUE!	0	1	NaN	P06280	P06280	Alpha-galactosidase A	GLA	677
25.1915	25.6062	25.7463	NaN	NaN	NaN					-1				3	3	3	24.3	24.3	24.3	12.203	0	20.811	266730000	12	NaN	#VALUE!	0	1	NaN	P06454;P06454-2	P06454;P06454-2	Prothymosin alpha;Prothymosin alpha, N-terminally processed;Thymosin alpha-1	PTMA	680
NaN	NaN	NaN	NaN	NaN	NaN					-1				6	5	5	24.2	21.5	21.5	34.095	0.0021529	2.822	33053000	10	NaN	#VALUE!	0	1	NaN	P06493;P06493-2	P06493;P06493-2	Cyclin-dependent kinase 1	CDK1	681
28.9839	29.1072	29.0432	28.8755	29.0178	29.0858					-1				28	28	28	72.8	72.8	72.8	56.559	0	323.31	39192000000	661	0.409034	0.389911	-0.0517063	0.964795	-0.0252536	P06576	P06576	ATP synthase subunit beta, mitochondrial	ATP5F1B	682
25.3964	25.9145	26.0957	25.4452	26.3508	25.5908					-1				4	4	4	43.3	43.3	43.3	10.18	0	28.722	597070000	20	0.00746262	0.982963	-0.00658099	0.995449	-0.00289515	P06703	P06703	Protein S100-A6	S100A6	683
26.1494	26.0152	26.1785	26.0979	26.1807	26.0648					-1				7	7	7	39.6	39.6	39.6	25.097	0	24.006	1212900000	54	0.000360061	0.999171	9.91821e-05	1.00007	4.75779e-05	P06730;P06730-2;P06730-3	P06730;P06730-2;P06730-3	Eukaryotic translation initiation factor 4E	EIF4E	684
NaN	NaN	NaN	NaN	NaN	NaN					-1				3	2	2	8.1	6	6	43.101	0.0021488	2.8087	10567000	5	NaN	#VALUE!	0	1	NaN	P06732	P06732	Creatine kinase M-type	CKM	685
30.9501	31.1002	30.9809	31.1309	30.9682	31.0957					-1				41	41	38	82.5	82.5	74	47.168	0	323.31	130510000000	1057	0.204341	0.624682	0.0545082	1.03851	0.0260159	P06733;P06733-2	P06733;P06733-2	Alpha-enolase	ENO1	686
27.7136	27.5772	27.5666	27.6328	27.3234	27.2783					-1				38	32	31	51.1	43.9	42.6	97.147	0	284.4	2851200000	199	1.07712	0.0837298	-0.207639	0.865953	-0.100591	P06737;P06737-2	P06737;P06737-2	Glycogen phosphorylase, liver form	PYGL	687
28.2249	28.1768	28.1161	28.2752	28.0372	28.0725					-1				26	26	20	58.8	58.8	45.9	63.146	0	323.31	13171000000	328	0.297705	0.503843	-0.0443077	0.969755	-0.0215628	P06744;P06744-2	P06744;P06744-2	Glucose-6-phosphate isomerase	GPI	688
30.3109	30.3295	30.4238	30.239	30.3821	30.4299					-1				17	17	17	56.5	56.5	56.5	32.575	0	323.31	29296000000	327	0.038891	0.914343	-0.00441806	0.996942	-0.00216961	P06748;P06748-2;P06748-3	P06748;P06748-2;P06748-3	Nucleophosmin	NPM1	689
30.0605	30.1733	29.8682	29.9962	30.2023	29.9577					-1				35	35	17	77	77	41.1	29.032	0	323.31	31717000000	400	0.139433	0.725382	0.018062	1.0126	0.00883346	P06753-2;P06753-5;P06753-3;P06753-6;P06753-4;P06753-7	P06753-2;P06753-5;P06753-3;P06753-6;P06753-4			690
25.4304	25.2187	25.1143	25.3975	25.0364	24.9845					-1				30	30	30	35.4	35.4	35.4	116.04	0	131.88	1563000000	184	0.922405	0.119563	-0.11497	0.923402	-0.0562535	P06756;P06756-3;P06756-2	P06756;P06756-3;P06756-2	Integrin alpha-V;Integrin alpha-V heavy chain;Integrin alpha-V light chain	ITGAV	691
25.8624	26.5557	26.3521	26.1229	26.3608	26.165					-1				8	2	2	50	7.9	7.9	13.95	0	7.8156	591340000	14	0.0898582	0.813096	-0.0404962	0.97232	-0.018831	P33778;Q16778;P23527;P06899;Q8N257;Q6DRA6;Q6DN03	P33778;Q16778;P23527;P06899;Q8N257	Histone H2B type 1-B;Histone H2B type 2-E;Histone H2B type 1-O;Histone H2B type 1-J;Histone H2B type 3-B	H2BC3;H2BC21;H2BC17;H2BC11;H2BC26	693
24.6293	24.7569	24.6294	24.7105	23.7185	23.7244					-1				14	14	14	37.7	37.7	37.7	45.266	0	74.805	502630000	59	0.65601	0.220795	-0.620741	0.650337	-0.263801	P07093-3;P07093-2;P07093	P07093-3;P07093-2;P07093	Glia-derived nexin	SERPINE2	694
25.571	25.7219	25.509	25.4978	25.4757	25.2816					-1				19	19	19	54.3	54.3	54.3	52.948	0	134.26	1921900000	144	1.09833	0.0797389	-0.182246	0.88133	-0.0886929	P07099	P07099	Epoxide hydrolase 1	EPHX1	695
25.8315	25.9369	25.8342	25.6379	25.7827	25.2908					-1				5	5	5	70.1	70.1	70.1	10.044	0	21.743	610220000	22	0.859342	0.138248	-0.297078	0.813899	-0.139889	P07108;P07108-5;P07108-3;P07108-2;P07108-4;P07108-6	P07108;P07108-5;P07108-3;P07108-2;P07108-4	Acyl-CoA-binding protein	DBI	696
29.0345	29.0716	28.9758	28.9617	28.9648	29.0411					-1				21	20	20	62.9	59.3	59.3	36.638	0	323.31	22806000000	265	0.26411	0.544365	-0.0380993	0.973937	-0.0185612	P07195	P07195	L-lactate dehydrogenase B chain	LDHB	697
25.5703	25.6679	25.5833	25.6643	25.6854	25.4837					-1				12	12	12	65	65	65	22.088	0	111.25	1383100000	81	0.0222598	0.950036	0.00398191	1.00276	0.00193646	P07203;P07203-2	P07203	Glutathione peroxidase 1	GPX1	698
30.6564	30.5382	30.5773	30.6485	30.5208	30.4633					-1				50	50	50	81.5	81.5	81.5	57.116	0	323.31	108890000000	915	0.516655	0.30433	-0.0464128	0.968341	-0.0228197	P07237	P07237	Protein disulfide-isomerase	P4HB	699
23.9423	23.957	24.1041	23.8023	23.8298	23.7561					-1				5	5	5	27.3	27.3	27.3	20.863	0	11.376	224250000	24	0.986217	0.103225	-0.205039	0.867515	-0.0989793	P07305;P07305-2	P07305;P07305-2	Histone H1.0;Histone H1.0, N-terminally processed	H1-0	700
28.0158	28.1009	28.1522	28.0557	28.0526	28.2096					-1				17	17	17	50.7	50.7	50.7	44.552	0	190.6	6934800000	189	0.175847	0.667042	0.0163345	1.01139	0.00803584	P07339	P07339	Cathepsin D;Cathepsin D light chain;Cathepsin D heavy chain	CTSD	701
31.3824	31.4033	31.3297	31.3865	31.5489	31.4242					-1				48	48	48	86.7	86.7	86.7	38.604	0	323.31	177520000000	958	0.726229	0.187833	0.0813917	1.05804	0.0398716	P07355;P07355-2;A6NMY6	P07355;P07355-2;A6NMY6	Annexin A2;Putative annexin A2-like protein	ANXA2;ANXA2P2	702
26.5796	26.5638	26.698	26.5471	26.497	26.4753					-1				37	37	37	54.2	54.2	54.2	81.889	0	286.11	4390100000	280	0.681566	0.208178	-0.107323	0.928309	-0.0521358	P07384	P07384	Calpain-1 catalytic subunit	CAPN1	703
31.0921	31.1021	30.9523	31.0162	31.114	31.0307					-1				29	7	6	64.4	20.5	17.1	49.67	0	252.07	45920000000	261	0.0343569	0.923939	0.00481987	1.00335	0.00235728	P07437	P07437	Tubulin beta chain	TUBB	704
25.0168	25.0721	25.2003	25.14	25.076	25.113					-1				9	9	9	27.9	27.9	27.9	39.746	0	17.723	572040000	45	0.0717899	0.847637	0.0132923	1.00926	0.00644955	P07585;P07585-4;P07585-2;P07585-3;P21810	P07585	Decorin	DCN	705
23.658	23.4064	23.4276	23.6467	23.3209	23.3846					-1				10	10	10	25	25	25	58.112	0	23.595	146860000	32	0.78925	0.162461	-0.0466309	0.968195	-0.0230673	P07602;P07602-2;P07602-3	P07602;P07602-2;P07602-3	Prosaposin;Saposin-A;Saposin-B-Val;Saposin-B;Saposin-C;Saposin-D	PSAP	706
25.7183	25.9064	25.8347	25.7908	25.7236	25.7672					-1				17	17	17	35.4	35.4	35.4	63.137	0	61.127	2034000000	108	0.295731	0.506138	-0.059267	0.959752	-0.0285791	P07686	P07686	Beta-hexosaminidase subunit beta;Beta-hexosaminidase subunit beta chain B;Beta-hexosaminidase subunit beta chain A	HEXB	707
24.9557	25.2914	24.9566	24.9725	24.8822	24.609					-1				7	7	7	38.7	38.7	38.7	37.564	0	48.407	483420000	58	0.688994	0.204647	-0.246671	0.842839	-0.115649	P07711;P07711-3;Q5NE16	P07711;P07711-3	Procathepsin L;Cathepsin L;Cathepsin L heavy chain;Cathepsin L light chain	CTSL	708
31.1074	31.1712	30.9428	31.2186	31.1827	31.0538					-1				15	15	15	96.4	96.4	96.4	15.054	0	315.61	46843000000	501	0.84268	0.143655	0.0779209	1.0555	0.0383238	P07737;CON__P02584	P07737	Profilin-1	PFN1	709
NaN	NaN	NaN	NaN	NaN	NaN					-1				1	1	1	7.3	7.3	7.3	30.005	0	5.9815	8131600	2	NaN	#VALUE!	0	1	NaN	P07738	P07738	Bisphosphoglycerate mutase	BPGM	710
25.5927	25.6295	25.7645	25.6213	25.6703	25.6247					-1				9	9	9	71.7	71.7	71.7	19.608	0	108.31	1222600000	68	0.138844	0.726367	-0.0234477	0.983879	-0.0113919	P07741;P07741-2	P07741;P07741-2	Adenine phosphoribosyltransferase	APRT	711
27.062	26.9693	27.0316	27.0474	26.9178	26.9165					-1				75	75	75	62	62	62	170.59	0	323.31	13424000000	638	0.754915	0.175827	-0.0604076	0.958993	-0.029767	P07814	P07814	Bifunctional glutamate/proline--tRNA ligase;Glutamate--tRNA ligase;Proline--tRNA ligase	EPRS1	712
29.3602	29.6397	29.5721	29.2796	29.2957	29.3559					-1				18	18	18	51.6	51.6	51.6	37.821	0	323.31	16976000000	242	0.971352	0.106819	-0.213587	0.86239	-0.102882	P07858	P07858	Cathepsin B;Cathepsin B light chain;Cathepsin B heavy chain	CTSB	713
28.7423	28.7344	28.7665	28.7737	28.6874	28.831					-1				50	32	32	58.6	41.1	41.1	84.659	0	323.31	20694000000	457	0.173534	0.670604	0.0163167	1.01137	0.00802565	P07900;P07900-2;Q14568;Q58FG0;Q58FG1	P07900;P07900-2	Heat shock protein HSP 90-alpha	HSP90AA1	714
NaN	NaN	NaN	NaN	NaN	NaN					-1				13	1	1	42.5	10.1	10.1	33.67	0.00083172	3.2694	0	1	NaN	#VALUE!	0	1	NaN	P07910;P07910-3;O60812;B7ZW38;B2RXH8;P0DMR1	P07910;P07910-3	Heterogeneous nuclear ribonucleoproteins C1/C2	HNRNPC	715
26.3228	26.4683	26.536	26.3042	26.8437	26.4995					-1				13	13	1	39.9	39.9	6.1	32.337	0	64.008	2674600000	117	0.292188	0.510284	0.106787	1.07683	0.0500307	P07910-2;P07910-4	P07910-2;P07910-4	Heterogeneous nuclear ribonucleoproteins C1/C2	HNRNPC	716
25.9674	25.6673	25.7388	25.915	25.7217	25.8411					-1				50	50	50	39.4	39.4	39.4	198.04	0	323.31	3971500000	301	0.278406	0.526737	0.0347424	1.02437	0.0169829	P07942	P07942	Laminin subunit beta-1	LAMB1	717
23.7611	23.7063	23.7326	23.7179	23.9242	NaN					-1				8	8	4	20.6	20.6	13.6	60.801	0	16.156	189130000	26	NaN	#VALUE!	0	1	NaN	P07947;P07948;P08631;P07948-2;P08631-3;P08631-2;P08631-4	P07947	Tyrosine-protein kinase Yes	YES1	718
26.4177	26.5524	26.5572	26.3109	26.4027	26.4943					-1				19	19	19	51.8	51.8	51.8	54.636	0	323.31	4037100000	179	1.29056	0.0512201	-0.106441	0.928877	-0.0525621	P07954;P07954-2	P07954;P07954-2	Fumarate hydratase, mitochondrial	FH	720
28.846	28.7585	29.0071	28.6886	28.8217	28.7853					-1				61	61	61	69	69	69	129.31	0	323.31	30476000000	663	0.46011	0.346649	-0.105313	0.929603	-0.0504787	P08123	P08123	Collagen alpha-2(I) chain	COL1A2	722
29.2781	29.1252	29.1278	29.2439	29.2727	29.1716					-1				59	59	59	78.2	78.2	78.2	75.872	0	323.31	52079000000	949	0.371946	0.424672	0.0523408	1.03695	0.0254996	P08133;P08133-2	P08133;P08133-2	Annexin A6	ANXA6	723
26.5118	27.1047	26.9413	27.1523	27.194	27.2981					-1				10	3	3	56	17.6	17.6	22.006	0	17.291	825850000	25	0.822166	0.150603	0.362182	1.28537	0.167745	P08134;P62745	P08134	Rho-related GTP-binding protein RhoC	RHOC	724
23.8345	23.866	NaN	23.77	24.0558	NaN					-1				5	5	5	21	21	21	41.4	0	10.441	131250000	17	NaN	#VALUE!	0	1	NaN	P08174;P08174-2;P08174-4;P08174-3;P08174-5;P08174-6;P08174-7	P08174;P08174-2;P08174-4;P08174-3;P08174-5;P08174-6;P08174-7	Complement decay-accelerating factor	CD55	725
26.7455	26.5931	26.5083	26.7248	26.752	26.6911					-1				26	26	26	45.7	45.7	45.7	67.993	0	279.08	4836100000	181	0.624323	0.237507	0.107023	1.077	0.0518467	P08195;P08195-3;P08195-2;P08195-5;P08195-4	P08195;P08195-3;P08195-2;P08195-5;P08195-4	Amino acid transporter heavy chain SLC3A2	SLC3A2	726
24.1305	24.1568	24.1347	23.9516	23.983	24.1668					-1				12	12	12	24.7	24.7	24.7	74.731	0	35.375	356470000	68	0.578545	0.263909	-0.106833	0.928624	-0.0516235	P08236;P08236-2;P08236-3	P08236;P08236-2;P08236-3	Beta-glucuronidase	GUSB	727
24.7998	24.7486	24.754	24.6492	24.7551	24.6178					-1				24	21	21	39.9	36.4	36.4	85.182	0	115.47	987760000	118	0.691375	0.203528	-0.0934181	0.937299	-0.0455665	P08237;P08237-3;P08237-2	P08237;P08237-3;P08237-2	ATP-dependent 6-phosphofructokinase, muscle type	PFKM	728
29.7549	29.833	29.8023	29.8305	29.8457	29.8742					-1				53	51	30	63.1	63.1	45.6	83.263	0	323.31	59756000000	833	0.921486	0.119816	0.0534013	1.03771	0.0264316	P08238;Q58FF7	P08238	Heat shock protein HSP 90-beta	HSP90AB1	729
24.6942	24.7273	24.5406	24.4978	24.6211	24.4944					-1				16	16	16	29.6	29.6	29.6	69.81	0	58.477	746840000	69	0.932952	0.116694	-0.11632	0.922538	-0.0569178	P08240;P08240-2	P08240;P08240-2	Signal recognition particle receptor subunit alpha	SRPRA	730
27.3321	27.3069	27.216	27.3972	27.3837	27.3567					-1				29	29	29	59.9	59.9	59.9	64.369	0	323.31	7449700000	308	1.24405	0.0570099	0.0942389	1.0675	0.0465718	P08243;P08243-2;P08243-3	P08243;P08243-2;P08243-3	Asparagine synthetase [glutamine-hydrolyzing]	ASNS	731
NaN	NaN	NaN	NaN	NaN	NaN					-1				3	3	3	14.6	14.6	14.6	25.851	0.0011001	3.1241	11179000	4	NaN	#VALUE!	0	1	NaN	P08294	P08294	Extracellular superoxide dismutase [Cu-Zn]	SOD3	732
23.4439	23.0486	23.2493	23.4336	23.3886	23.5315					-1				6	6	6	26.9	26.9	26.9	39.33	0	14.183	126340000	22	0.697545	0.200657	0.203974	1.15187	0.0967425	P08397;P08397-2;P08397-4;P08397-3	P08397;P08397-2;P08397-4;P08397-3	Porphobilinogen deaminase	HMBS	733
26.3324	26.5853	26.6462	26.2097	26.6258	26.6806					-1				34	34	34	51.6	51.6	51.6	85.513	0	317.02	3898000000	236	0.100729	0.792996	-0.0159709	0.988991	-0.00777787	P08473	P08473	Neprilysin	MME	734
25.6681	25.6766	25.7782	25.6374	25.6964	25.6959					-1				20	20	20	55.4	55.4	55.4	43.295	0	126.04	1815100000	115	0.395653	0.402112	-0.0310739	0.978692	-0.0153114	P08559;P08559-4;P08559-3;P08559-2;P29803	P08559;P08559-4;P08559-3;P08559-2	Pyruvate dehydrogenase E1 component subunit alpha, somatic form, mitochondrial	PDHA1	735
25.8235	25.903	25.7724	25.7873	25.8452	25.5812					-1				11	11	11	37.8	37.8	37.8	35.422	0	114.09	1397500000	81	0.724215	0.188706	-0.0951029	0.936205	-0.0464265	P08574	P08574	Cytochrome c1, heme protein, mitochondrial	CYC1	736
23.6052	23.8108	NaN	23.5684	23.9138	24.0195					-1				4	3	3	23.1	20	20	25.486	0	6.4715	129970000	19	NaN	#VALUE!	0	1	NaN	P08579	P08579	U2 small nuclear ribonucleoprotein B	SNRPB2	737
25.248	25.2774	25.2059	25.128	25.3393	25.1689					-1				9	9	9	24.3	24.3	24.3	51.556	0	71.019	746960000	54	0.216289	0.60773	-0.0317192	0.978254	-0.0154532	P08621;P08621-2;P08621-3;P08621-4	P08621;P08621-2;P08621-3	U1 small nuclear ribonucleoprotein 70 kDa	SNRNP70	738
23.1234	NaN	23.2473	22.9328	22.7753	NaN					-1				3	3	2	10.4	10.4	8.3	55.674	0	9.4537	57475000	15	NaN	#VALUE!	0	1	NaN	P08651;P08651-4;P08651-5;P08651-3;P08651-6;P08651-2	P08651;P08651-4;P08651-5;P08651-3;P08651-6;P08651-2	Nuclear factor 1 C-type	NFIC	740
28.3265	28.3388	28.391	28.2262	28.3504	28.1772					-1				10	10	10	60	60	60	15.55	0	235.53	7466800000	116	0.583089	0.261163	-0.100863	0.932475	-0.0488426	P08708	P08708	Small ribosomal subunit protein eS17	RPS17	742
26.5295	26.3004	26.484	26.5612	26.4636	26.6					-1				14	7	7	44.6	23.4	23.4	40.532	0	38.695	1126700000	49	0.941261	0.114482	0.103645	1.07448	0.0508448	P08754;P19087;P09471;A8MTJ3;P11488	P08754	Guanine nucleotide-binding protein G(i) subunit alpha-3	GNAI3	743
31.0204	31.2025	31.0826	31.0663	31.1319	31.1579					-1				32	32	32	84.1	84.1	84.1	35.936	0	323.31	61509000000	520	0.130073	0.741186	0.01688	1.01177	0.00825613	P08758	P08758	Annexin A5	ANXA5	744
28.6897	28.8473	28.8401	28.7153	28.7835	28.5342					-1				17	17	17	63.4	63.4	63.4	32.854	0	323.31	13017000000	239	0.436179	0.366287	-0.114696	0.923577	-0.0546431	P08865;A0A8I5KQE6	P08865;A0A8I5KQE6	Small ribosomal subunit protein uS2;Small ribosomal subunit protein uS2B	RPSA;RPSA2	745
27.3983	27.3797	27.4126	27.4839	27.301	27.4605					-1				5	5	5	17.6	17.6	17.6	25.636	0	29.488	1483800000	56	0.125961	0.748237	0.0182838	1.01275	0.00892026	P08962;P08962-3;P08962-2	P08962;P08962-3;P08962-2	CD63 antigen	CD63	746
23.0581	23.2222	22.968	22.9731	23.1004	23.0566					-1				6	6	6	22.4	22.4	22.4	38.632	0	8.71	151780000	29	0.217935	0.605431	-0.0393963	0.973062	-0.0190793	P09001	P09001	Large ribosomal subunit protein uL3m	MRPL3	747
25.3271	25.096	25.2494	25.0358	25.3934	25.3044					-1				7	7	6	37.2	37.2	34.8	31.279	0	17.753	508660000	43	0.0380644	0.916085	0.0203451	1.0142	0.00937201	P09012	P09012	U1 small nuclear ribonucleoprotein A	SNRPA	748
23.5922	23.4884	NaN	NaN	NaN	NaN					-1				4	4	4	34.8	34.8	34.8	17.254	0	4.401	61266000	11	NaN	#VALUE!	0	1	NaN	P09038-2;P09038;P09038-3;P09038-1	P09038-2;P09038;P09038-3;P09038-1	Fibroblast growth factor 2	FGF2	749
24.9811	24.9551	24.9726	24.8624	24.3329	24.63					-1				17	14	13	57.8	45.2	43.3	47.268	0	105.6	846170000	98	0.881649	0.131326	-0.361224	0.778504	-0.168351	P09104;P09104-2	P09104;P09104-2	Gamma-enolase	ENO2	750
23.6702	24.5874	NaN	24.1597	23.2361	24.0032					-1				4	4	4	36.8	36.8	36.8	16.156	0	17.63	155840000	16	NaN	#VALUE!	0	1	NaN	P09132;P09132-2	P09132	Signal recognition particle 19 kDa protein	SRP19	752
29.5526	29.6478	29.6248	29.5808	29.644	29.4777					-1				15	15	15	70	70	70	23.356	0	323.31	15255000000	295	0.278443	0.526692	-0.0409597	0.972008	-0.0199423	P09211	P09211	Glutathione S-transferase P	GSTP1	753
24.7304	24.9632	24.9206	24.9298	24.724	24.8113					-1				9	9	9	56.6	56.6	56.6	25.789	0	134.7	629190000	48	0.131247	0.739185	-0.0497004	0.966137	-0.0233326	P09417;P09417-2	P09417;P09417-2	Dihydropteridine reductase	QDPR	755
28.4759	28.6739	28.648	28.5248	28.5384	28.5391					-1				18	18	12	72.6	72.6	54	24.893	0	208.73	9297200000	184	0.426151	0.374843	-0.0652097	0.955806	-0.0316926	P09429;B2RPK0	P09429;B2RPK0	High mobility group protein B1;Putative high mobility group protein B1-like 1	HMGB1;HMGB1P1	756
NaN	NaN	NaN	NaN	NaN	NaN					-1				2	2	2	15.6	15.6	15.6	15.85	0	11.163	43821000	7	NaN	#VALUE!	0	1	NaN	P09455;P09455-3;P09455-2	P09455;P09455-3;P09455-2	Retinol-binding protein 1	RBP1	757
28.0009	27.7031	27.7399	27.9778	27.7465	27.6946					-1				16	16	16	59.7	59.7	59.7	34.632	0	222.66	8242100000	217	0.105639	0.784081	-0.0083313	0.994242	-0.00411089	P09486	P09486	SPARC	SPARC	758
NaN	NaN	NaN	NaN	NaN	NaN					-1				21	1	0	64.9	5.3	0	26.68	0	9.9011	156970000	5	NaN	#VALUE!	0	1	NaN	P09493-2	P09493-2	Tropomyosin alpha-1 chain	TPM1	759
27.8332	27.6691	27.2867	27.8413	27.9734	27.2626					-1				34	21	0	76.8	56.3	0	32.876	0	219.46	7795600000	198	0.34189	0.455103	0.096096	1.06888	0.0456608	P09493-3;P09493-10;P09493-4	P09493-3;P09493-10;P09493-4	Tropomyosin alpha-1 chain	TPM1	760
NaN	NaN	NaN	NaN	NaN	NaN					-1				19	1	1	51.8	4.9	4.9	28.385	0	10.426	175880000	9	NaN	#VALUE!	0	1	NaN	P09493-5	P09493-5	Tropomyosin alpha-1 chain	TPM1	761
25.551	25.4305	24.9328	25.4611	25.7662	25.184					-1				30	6	0	74.3	14.8	0	32.816	0	45.355	737380000	41	0.480551	0.330711	0.165699	1.12171	0.0777904	P09493-8	P09493-8	Tropomyosin alpha-1 chain	TPM1	762
NaN	NaN	NaN	NaN	NaN	NaN					-1				32	1	0	71.5	3.2	0	32.736	0	4.1578	50222000	6	NaN	#VALUE!	0	1	NaN	P09493-9;P09493	P09493-9;P09493	Tropomyosin alpha-1 chain	TPM1	763
25.0693	25.453	25.2244	25.1479	25.6245	24.9797					-1				6	6	6	24.8	24.8	24.8	23.662	0	133.05	445280000	35	0.00435107	0.990031	0.00177828	1.00123	0.000836394	P09496-2;P09496;P09496-4;P09496-3;P09496-5	P09496-2;P09496;P09496-4;P09496-3;P09496-5	Clathrin light chain A	CLTA	764
24.9025	24.8998	24.9959	25.0859	25.1149	24.7914					-1				7	7	7	29.9	29.9	29.9	23.181	0	15.168	498180000	37	0.168275	0.678774	0.0647214	1.04588	0.0303156	P09497-2;P09497	P09497-2;P09497	Clathrin light chain B	CLTB	765
26.1452	26.1608	26.1625	26.0771	26.0965	26.3087					-1				19	19	19	59.2	59.2	59.2	35.882	0	156.17	2021400000	118	0.0203244	0.95428	0.00458272	1.00318	0.00221302	P09525;P09525-3;P09525-2	P09525;P09525-3;P09525-2	Annexin A4	ANXA4	766
25.4363	25.3769	25.5807	25.515	25.6326	25.3345					-1				19	19	19	46.3	46.3	46.3	47.578	0	128.49	1030300000	93	0.0654687	0.860065	0.0293783	1.02057	0.0136835	P09543;P09543-2	P09543;P09543-2	2,3-cyclic-nucleotide 3-phosphodiesterase	CNP	767
27.2931	26.994	27.068	26.9754	26.9757	27.1465					-1				12	12	12	14.9	14.9	14.9	123.97	0	29.121	1047200000	57	0.262514	0.546369	-0.0858269	0.942244	-0.0404991	P09619;P09619-2	P09619	Platelet-derived growth factor receptor beta	PDGFRB	768
26.2582	26.3015	26.2954	26.1395	26.2801	26.3749					-1				17	17	17	44	44	44	54.177	0	175.93	3492500000	143	0.120327	0.758007	-0.0201874	0.986105	-0.00981287	P09622;P09622-3;P09622-2	P09622;P09622-3;P09622-2	Dihydrolipoyl dehydrogenase, mitochondrial	DLD	769
28.6362	28.6898	28.7154	28.561	28.7125	28.8223					-1				22	22	22	51.1	51.1	51.1	38.746	0	323.31	18923000000	344	0.117739	0.762537	0.018184	1.01268	0.00885903	P09651;P09651-3;P09651-2;A0A2R8Y4L2;Q32P51	P09651;P09651-3;P09651-2;A0A2R8Y4L2;Q32P51	Heterogeneous nuclear ribonucleoprotein A1;Heterogeneous nuclear ribonucleoprotein A1, N-terminally processed;Heterogeneous nuclear ribonucleoprotein A1-like 3;Heterogeneous nuclear ribonucleoprotein A1-like 2	HNRNPA1;HNRNPA1L3;HNRNPA1L2	770
23.812	24.1693	23.914	23.7183	24.0877	23.8896					-1				5	5	5	22.4	22.4	22.4	28.415	0	29.779	188130000	29	1.04834	0.0894664	-0.0665487	0.95492	-0.0329226	P09661	P09661	U2 small nuclear ribonucleoprotein A	SNRPA1	771
25.1573	25.2826	25.3143	25.0109	25.2004	25.085					-1				35	35	35	44	44	44	113.08	0	152.47	2331800000	230	1.15618	0.0697943	-0.152624	0.899613	-0.0747211	P09874	P09874	Poly [ADP-ribose] polymerase 1;Poly [ADP-ribose] polymerase 1, processed C-terminus;Poly [ADP-ribose] polymerase 1, processed N-terminus	PARP1	772
23.1766	NaN	23.2791	24.7947	24.2541	22.643					-1				11	11	11	28.9	28.9	28.9	55.36	0	29.746	221820000	36	NaN	#VALUE!	0	1	NaN	P09914;P09914-2	P09914;P09914-2	Interferon-induced protein with tetratricopeptide repeats 1	IFIT1	773
29.2821	29.536	29.3193	29.4926	29.5511	29.3381					-1				20	20	20	91.9	91.9	91.9	24.824	0	323.31	22780000000	279	0.476168	0.334066	0.0814552	1.05808	0.0394547	P09936	P09936	Ubiquitin carboxyl-terminal hydrolase isozyme L1	UCHL1	774
26.0309	25.9217	26.1095	25.9896	25.8341	25.9012					-1				28	28	28	57.3	57.3	57.3	69.284	0	323.31	3701000000	212	0.81662	0.152539	-0.112397	0.92505	-0.0548335	P09960;P09960-4;P09960-2;P09960-3	P09960;P09960-4;P09960-2;P09960-3	Leukotriene A-4 hydrolase	LTA4H	775
28.6075	28.7833	28.4473	28.3082	28.1228	28.1325					-1				15	12	12	49.7	40.1	40.1	39.455	0	260.81	3465000000	124	1.16044	0.069113	-0.424921	0.74488	-0.200632	P09972	P09972	Fructose-bisphosphate aldolase C	ALDOC	776
NaN	25.6027	NaN	NaN	NaN	25.0758					-1				4	2	2	31.2	18.8	18.8	13.509	0	13.724	159390000	13	NaN	#VALUE!	0	1	NaN	Q71UI9;P0C0S5;Q71UI9-3;Q71UI9-4;Q71UI9-2	Q71UI9;P0C0S5;Q71UI9-3;Q71UI9-4;Q71UI9-2	Histone H2A.V;Histone H2A.Z	H2AZ2;H2AZ1	777
29.1782	29.8004	29.6651	29.535	30.0037	29.7798					-1				6	6	2	35.4	35.4	13.8	14.095	0	93.289	9781600000	56	1.06429	0.0862402	0.224894	1.16869	0.108608	Q6FI13;P0C0S8;Q99878;Q9BTM1;Q16777;Q96KK5;P20671;Q9BTM1-2	Q6FI13;P0C0S8;Q99878;Q9BTM1;Q16777;Q96KK5;P20671;Q9BTM1-2	Histone H2A type 2-A;Histone H2A type 1;Histone H2A type 1-J;Histone H2A.J;Histone H2A type 2-C;Histone H2A type 1-H;Histone H2A type 1-D	H2AC18;H2AC11;H2AC14;H2AJ;H2AC20;H2AC12;H2AC7	778
27.1908	27.2013	27.2082	27.2186	27.2014	27.2997					-1				27	24	15	48	44.6	28.2	70.051	0	263.49	7530900000	237	0.553941	0.279292	0.0398178	1.02798	0.0196429	P0DMV8;P0DMV9;P0DMV8-2	P0DMV8;P0DMV9;P0DMV8-2	Heat shock 70 kDa protein 1A;Heat shock 70 kDa protein 1B	HSPA1A;HSPA1B	779
NaN	NaN	NaN	NaN	NaN	NaN					-1				2	2	2	16.3	16.3	16.3	19.393	0	4.9584	20540000	8	NaN	#VALUE!	0	1	NaN	P10109	P10109	Adrenodoxin, mitochondrial	FDX1	781
25.8078	25.8054	25.8629	25.8355	25.8061	25.7588					-1				18	18	18	46.7	46.7	46.7	60.67	0	175.1	1913200000	109	0.226024	0.594259	-0.025233	0.982662	-0.0123679	P10155;P10155-5;P10155-3;P10155-4;P10155-2	P10155;P10155-5;P10155-3;P10155-4	RNA-binding protein RO60	RO60	782
25.5197	25.52	25.3931	25.3116	25.3	25.4952					-1				8	8	6	41.7	41.7	29.4	23.48	0	52.351	1072500000	56	0.38609	0.411065	-0.108641	0.927461	-0.0516008	P10301	P10301	Ras-related protein R-Ras	RRAS	784
24.2651	24.2237	24.4668	24.5985	24.7039	24.5256					-1				9	3	3	31.1	11.5	11.5	40.648	0	24.393	270630000	36	0.845572	0.142701	0.290816	1.22333	0.136952	P10321;P10321-2	P10321;P10321-2	HLA class I histocompatibility antigen, C alpha chain	HLA-C	785
NaN	NaN	NaN	22.4062	NaN	22.4856					-1				5	5	5	9.6	9.6	9.6	67.585	0	12.298	38587000	17	NaN	#VALUE!	0	1	NaN	P10398;P10398-2;P04049;P15056;P04049-2	P10398	Serine/threonine-protein kinase A-Raf	ARAF	786
28.8121	28.9103	29.0704	28.739	28.9819	29.0496					-1				14	14	5	41.1	41.1	17.8	21.865	0	60.424	10199000000	107	0.0575873	0.875816	-0.00748507	0.994825	-0.00366504	P10412;Q02539;P22492	P10412	Histone H1.4	H1-4	787
22.6044	NaN	NaN	22.2989	NaN	NaN					-1				3	3	3	6.4	6.4	6.4	46.155	0	3.8436	41416000	13	NaN	#VALUE!	0	1	NaN	P10589;P24468;P24468-3;P24468-2;P10588	P10589;P24468;P24468-3;P24468-2	COUP transcription factor 1;COUP transcription factor 2	NR2F1;NR2F2	789
28.9838	29.1629	29.0535	29.0636	28.9686	28.984					-1				11	11	11	65.7	65.7	65.7	11.737	0	130.54	11202000000	177	0.284172	0.51979	-0.0613441	0.958371	-0.0295033	P10599;P10599-2	P10599;P10599-2	Thioredoxin	TXN	790
24.9236	25.3646	25.269	25.195	25.6012	25.2774					-1				7	7	7	15.2	15.2	15.2	54.465	0	126.02	861430000	52	0.764155	0.172125	0.172158	1.12674	0.0826697	P10619;P10619-2	P10619;P10619-2	Lysosomal protective protein;Lysosomal protective protein 32 kDa chain;Lysosomal protective protein 20 kDa chain	CTSA	791
25.9864	26.3102	26.1549	26.2108	26.4837	26.162					-1				4	4	4	27.1	27.1	27.1	17.598	0	53.476	882030000	38	0.754546	0.175976	0.134999	1.09809	0.0653548	P10620;P10620-2	P10620;P10620-2	Microsomal glutathione S-transferase 1	MGST1	792
25.9646	25.7592	25.9796	25.9641	25.9277	26.1091					-1				17	17	17	48.8	48.8	48.8	42.981	0	92.273	1865700000	113	0.716839	0.191938	0.0991713	1.07116	0.0483498	P10644;P10644-2;P31321	P10644;P10644-2	cAMP-dependent protein kinase type I-alpha regulatory subunit	PRKAR1A	793
NaN	22.3214	NaN	21.9282	NaN	NaN					-1				4	4	4	26.8	26.8	26.8	28.627	0	15.239	37172000	14	NaN	#VALUE!	0	1	NaN	P10746	P10746	Uroporphyrinogen-III synthase	UROS	794
26.3749	26.5304	26.378	26.3378	26.3905	26.491					-1				15	15	15	77	77	77	31.462	0	153.53	2814100000	131	0.0976123	0.798707	-0.0213413	0.985316	-0.0102927	P10768	P10768	S-formylglutathione hydrolase	ESD	795
30.546	30.5889	30.5342	30.5469	30.5304	30.5786					-1				54	54	53	65.6	65.6	65.6	72.332	0	323.31	119040000000	1112	0.0475523	0.896288	-0.00439898	0.996956	-0.00216717	P11021	P11021	Endoplasmic reticulum chaperone BiP	HSPA5	797
25.8698	25.484	25.5837	25.8132	25.5926	25.5787					-1				49	49	49	40.3	40.3	40.3	177.6	0	323.31	3259800000	276	0.108828	0.778345	0.0156835	1.01093	0.00765501	P11047	P11047	Laminin subunit gamma-1	LAMC1	798
23.9034	23.993	24.0419	23.9526	23.9121	23.9721					-1				9	9	9	20.8	20.8	20.8	48.344	0	18.133	307620000	41	0.299589	0.501662	-0.0338364	0.976819	-0.0165733	P11117;P11117-2	P11117	Lysosomal acid phosphatase	ACP2	799
23.3069	NaN	22.9225	NaN	22.8305	22.7057					-1				2	2	2	5.8	5.8	5.8	53.924	0	11.162	45860000	9	NaN	#VALUE!	0	1	NaN	P11169;Q8TDB8;Q8TDB8-2;Q8TDB8-4;Q8TDB8-5	P11169;Q8TDB8;Q8TDB8-2;Q8TDB8-4;Q8TDB8-5	Solute carrier family 2, facilitated glucose transporter member 3;Solute carrier family 2, facilitated glucose transporter member 14	SLC2A3;SLC2A14	801
24.1665	24.1521	24.0914	23.9711	24.1281	23.9606					-1				12	12	12	34.4	34.4	34.4	52.221	0	27.495	427810000	53	0.839728	0.144635	-0.116737	0.922271	-0.0569453	P11172;P11172-3;P11172-2;P11172-4	P11172;P11172-3;P11172-2	Uridine 5-monophosphate synthase;Orotate phosphoribosyltransferase;Orotidine 5-phosphate decarboxylase	UMPS	802
25.175	25.3019	25.2404	25.1559	25.2472	25.1552					-1				11	11	11	42.9	42.9	42.9	39.233	0	40.822	1264700000	82	0.963006	0.108892	-0.0530103	0.963923	-0.0262546	P11177;P11177-2;P11177-3	P11177;P11177-2;P11177-3	Pyruvate dehydrogenase E1 component subunit beta, mitochondrial	PDHB	803
23.5556	23.5511	23.5926	23.2643	23.4096	23.4656					-1				6	6	6	17.8	17.8	17.8	53.516	0	14.225	147540000	31	1.1494	0.0708925	-0.186582	0.878685	-0.0909042	P11182	P11182	Lipoamide acyltransferase component of branched-chain alpha-keto acid dehydrogenase complex, mitochondrial	DBT	804
NaN	NaN	NaN	NaN	NaN	NaN					-1				12	1	1	15.9	2.3	2.3	97.091	0.00028441	3.7159	77689000	2	NaN	#VALUE!	0	1	NaN	P11217;P11217-2	P11217;P11217-2	Glycogen phosphorylase, muscle form	PYGM	806
25.0317	24.9865	25.2968	24.9531	25.2276	24.8003					-1				8	3	3	51.9	18.4	18.4	23.567	0	27.589	352020000	21	0.18437	0.654079	-0.111344	0.925725	-0.0503011	P11233	P11233	Ras-related protein Ral-A	RALA	807
24.9191	24.9361	24.9536	24.8215	25.0047	25.0291					-1				10	10	5	53.4	53.4	19.9	23.408	0	24.842	484390000	47	0.091787	0.809493	0.0155328	1.01082	0.00755267	P11234;P11234-2;P11234-3	P11234;P11234-2;P11234-3	Ras-related protein Ral-B	RALB	808
27.4047	27.472	27.272	27.5634	27.5315	27.527					-1				6	6	6	14.1	14.1	14.1	44.882	0	120.68	3305800000	68	0.967787	0.107699	0.157726	1.11553	0.0766989	P11279;P11279-2	P11279;P11279-2	Lysosome-associated membrane glycoprotein 1	LAMP1	810
24.5533	24.483	24.4061	24.5324	24.6453	24.7922					-1				13	13	13	38	38	38	46.588	0	47.43	626420000	66	0.562816	0.273643	0.175837	1.12962	0.0830337	P11310;P11310-2	P11310;P11310-2	Medium-chain specific acyl-CoA dehydrogenase, mitochondrial	ACADM	811
25.2319	25.3004	25.2885	25.1368	25.3206	25.4178					-1				22	22	22	31	31	31	90.725	0	73.607	1171900000	113	0.0936835	0.805966	0.0181274	1.01264	0.00877925	P11387;Q969P6;Q969P6-2	P11387	DNA topoisomerase 1	TOP1	812
28.2598	28.3995	28.3581	28.2889	28.5401	28.353					-1				45	45	45	87.2	87.2	87.2	59.256	0	323.31	21227000000	500	0.470864	0.338171	0.0549227	1.0388	0.0268704	P11413;P11413-3;P11413-2	P11413;P11413-3;P11413-2	Glucose-6-phosphate 1-dehydrogenase	G6PD	813
24.9805	25.1644	25.2107	25.1551	25.3231	25.2327					-1				33	33	33	36.9	36.9	36.9	129.63	0	244.7	1590600000	204	0.871798	0.134339	0.118469	1.08558	0.0578337	P11498;P11498-2	P11498	Pyruvate carboxylase, mitochondrial	PC	814
NaN	22.5177	NaN	23.4386	NaN	NaN					-1				5	4	4	2	1.8	1.8	426.74	0	10.21	48092000	14	NaN	#VALUE!	0	1	NaN	P11532;P11532-11;P11532-4;P11532-12;P11532-2;P11532-3;P11532-14;P11532-15;P11532-18;P11532-5;P11532-13;P11532-17;P11532-6;P11532-7;P11532-8;P11532-9;P11532-16	P11532;P11532-11;P11532-4;P11532-12;P11532-2;P11532-3;P11532-14;P11532-15;P11532-18;P11532-5;P11532-13;P11532-17;P11532-6;P11532-7;P11532-8;P11532-9;P11532-16	Dystrophin	DMD	815
24.9695	24.9228	24.9901	24.978	24.7393	25.0606					-1				31	31	31	42.4	42.4	42.4	101.53	0	140.21	1910100000	184	0.159014	0.693403	-0.0348237	0.976151	-0.0167708	P11586	P11586	C-1-tetrahydrofolate synthase, cytoplasmic;Methylenetetrahydrofolate dehydrogenase;Methenyltetrahydrofolate cyclohydrolase;Formyltetrahydrofolate synthetase;C-1-tetrahydrofolate synthase, cytoplasmic, N-terminally processed	MTHFD1	816
24.7185	24.4255	24.4673	24.5139	24.324	24.1788					-1				50	50	50	29.1	29.1	29.1	274.37	0	236.37	2101800000	262	1.1741	0.066973	-0.198224	0.871623	-0.096504	P11717	P11717	Cation-independent mannose-6-phosphate receptor	IGF2R	817
27.4733	27.4781	27.5848	27.5341	27.3609	27.3339					-1				20	20	20	54.5	54.5	54.5	39.724	0	279.23	6067100000	192	0.426809	0.374275	-0.10243	0.931463	-0.0490029	P11766	P11766	Alcohol dehydrogenase class-3	ADH5	818
NaN	23.7067	23.409	23.298	23.7947	23.4261					-1				6	5	5	26.1	23.4	23.4	33.729	0	10.96	101550000	20	NaN	#VALUE!	0	1	NaN	P11802;P11802-2	P11802;P11802-2	Cyclin-dependent kinase 4	CDK4	819
23.9781	24.1738	23.8208	23.9664	24.0786	23.9897					-1				13	6	5	53.1	26.1	22	34.769	0	49.026	272350000	33	0.0882761	0.816063	0.0206261	1.0144	0.00992621	P11908;P11908-2	P11908;P11908-2	Ribose-phosphate pyrophosphokinase 2	PRPS2	820
27.4963	27.5967	27.4034	27.4974	27.5761	27.6014					-1				27	27	16	44.5	44.5	27.7	70.67	0	323.31	7528800000	232	0.316928	0.482028	0.059522	1.04212	0.0287614	P11940;P11940-2;Q9H361;Q4VXU2;Q4VXU2-2;Q96DU9;Q96DU9-2	P11940;P11940-2	Polyadenylate-binding protein 1	PABPC1	821
25.7487	25.7022	25.9506	25.6785	25.7898	25.6124					-1				11	11	11	62.1	62.1	62.1	28.768	0	169.89	1318900000	71	0.318496	0.480291	-0.106924	0.928566	-0.050334	P12004	P12004	Proliferating cell nuclear antigen	PCNA	822
NaN	NaN	NaN	NaN	NaN	NaN					-1				1	1	1	26.6	26.6	26.6	12.155	0	4.3083	107340000	7	NaN	#VALUE!	0	1	NaN	P12074	P12074	Cytochrome c oxidase subunit 6A1, mitochondrial	COX6A1	824
26.1898	26.2778	26.287	26.1792	26.198	26.2702					-1				23	23	18	53.4	53.4	43.8	57.41	0	131.48	1967800000	127	0.60651	0.247451	-0.0357062	0.975554	-0.017658	P12081;P12081-4;P12081-3;P12081-2	P12081;P12081-4;P12081-3;P12081-2	Histidine--tRNA ligase, cytoplasmic	HARS1	825
28.3989	28.0904	28.1554	28.3084	28.0529	28.1483					-1				41	41	41	48.6	48.6	48.6	108.53	0	323.31	19878000000	473	0.685934	0.206094	-0.0450166	0.969279	-0.0222372	P12109	P12109	Collagen alpha-1(VI) chain	COL6A1	826
27.2967	27.0666	27.1095	27.3319	26.9965	27.1005					-1				34	34	9	38.7	38.7	8.4	108.58	0	323.31	8176900000	297	0.168302	0.678731	-0.0146497	0.989897	-0.00721471	P12110;P12110-3	P12110;P12110-3	Collagen alpha-2(VI) chain	COL6A2	827
28.8291	28.6883	28.7147	28.8295	28.619	28.7601					-1				164	164	22	62.3	62.3	10.1	343.67	0	323.31	61721000000	1590	0.077573	0.836425	-0.00782458	0.994591	-0.00384809	P12111;P12111-2;P12111-5;P12111-3	P12111;P12111-2	Collagen alpha-3(VI) chain	COL6A3	829
NaN	NaN	NaN	NaN	NaN	NaN					-1				143	1	1	64.9	0.4	0.4	278.2	0.0068406	1.9957	231400000	2	NaN	#VALUE!	0	1	NaN	P12111-4	P12111-4	Collagen alpha-3(VI) chain	COL6A3	830
24.1661	24.2029	24.0383	24.1917	24.1717	24.1597					-1				16	5	5	46.6	17.1	17.1	33.064	0	20.093	412550000	37	0.320551	0.478023	0.0385666	1.02709	0.018863	P12235	P12235	ADP/ATP translocase 1	SLC25A4	831
28.7156	28.8763	28.8032	28.7467	28.8683	28.8211					-1				18	18	4	49.3	49.3	13.1	32.866	0	106.32	16074000000	189	0.44828	0.356221	0.0136573	1.00951	0.00678966	P12236	P12236	ADP/ATP translocase 3;ADP/ATP translocase 3, N-terminally processed	SLC25A6	832
25.7445	25.8429	25.784	25.7498	25.712	25.8185					-1				22	22	21	48.8	48.8	47.3	55.804	0	211.48	3164500000	181	0.213487	0.611664	-0.0303682	0.97917	-0.0148068	P12268	P12268	Inosine-5-monophosphate dehydrogenase 2	IMPDH2	833
24.6791	24.7372	24.7747	24.6446	24.7263	24.7522					-1				59	59	59	34.2	34.2	34.2	267.29	0	323.31	2052500000	302	1.09882	0.0796489	-0.0226606	0.984416	-0.0112918	P12270;P12270-2	P12270	Nucleoprotein TPR	TPR	834
25.2608	25.3377	25.5199	25.3124	25.2811	25.4138					-1				17	17	16	60.4	60.4	58.3	42.644	0	229.89	1693300000	132	0.292826	0.509535	-0.0370585	0.97464	-0.0181077	P12277	P12277	Creatine kinase B-type	CKB	835
23.0518	23.4777	23.199	23.2404	23.1263	NaN					-1				4	4	4	11.2	11.2	11.2	50.47	0	10.106	105370000	21	NaN	#VALUE!	0	1	NaN	P12694;P12694-2	P12694;P12694-2	2-oxoisovalerate dehydrogenase subunit alpha, mitochondrial	BCKDHA	837
NaN	NaN	NaN	26.9507	27.1005	NaN					-1				69	1	1	77.6	2.5	2.5	103.06	0	54.871	769300000	16	NaN	#VALUE!	0	1	NaN	P12814;Q08043	P12814	Alpha-actinin-1	ACTN1	838
28.8155	28.8968	28.9877	28.8258	29.1018	29.1074					-1				70	70	2	76.3	76.3	3	105.57	0	323.31	48092000000	1077	0.730259	0.186098	0.111632	1.08045	0.0542865	P12814-3;P12814-2;P12814-4	P12814-3;P12814-2;P12814-4	Alpha-actinin-1	ACTN1	839
NaN	NaN	NaN	23.9139	23.5846	NaN					-1				7	6	4	4.1	3.7	2.7	223.14	0	8.0329	79907000	14	NaN	#VALUE!	0	1	NaN	P12882;Q9Y623;P13535;Q9UKX2;P11055;P13533;Q9UKX3;Q9H6N6	P12882;Q9Y623;P13535;Q9UKX2;P11055	Myosin-1;Myosin-4;Myosin-8;Myosin-2;Myosin-3	MYH1;MYH4;MYH8;MYH2;MYH3	840
NaN	NaN	NaN	NaN	NaN	NaN					-1				7	3	3	15.3	8.2	8.2	59.834	0	7.4448	36161000	9	NaN	#VALUE!	0	1	NaN	P12931;P12931-2;P12931-3	P12931;P12931-2;P12931-3	Proto-oncogene tyrosine-protein kinase Src	SRC	841
24.3174	24.4863	24.479	24.4455	24.2381	24.6344					-1				14	14	14	35.3	35.3	35.3	54.548	0	111.95	618260000	83	0.0285002	0.936483	0.0117232	1.00816	0.00550322	P12955;P12955-2;P12955-3	P12955;P12955-2;P12955-3	Xaa-Pro dipeptidase	PEPD	842
26.9473	26.9715	27.0432	26.9256	27.0334	26.9819					-1				40	40	40	65.8	65.8	65.8	82.704	0	323.31	8532600000	373	0.0634167	0.864138	-0.00704638	0.995128	-0.00346033	P13010	P13010	X-ray repair cross-complementing protein 5	XRCC5	844
26.8292	27.0287	27.0731	26.8862	26.8972	27.0089					-1				13	13	13	55.6	55.6	55.6	19.576	0	59.982	3056500000	102	0.309285	0.490586	-0.0461667	0.968506	-0.022464	P13073	P13073	Cytochrome c oxidase subunit 4 isoform 1, mitochondrial	COX4I1	845
26.1583	26.1921	26.1348	26.0918	26.2176	26.226					-1				6	6	6	15.1	15.1	15.1	44.955	0	31.003	899440000	54	0.124855	0.750145	0.0166925	1.01164	0.00815962	P13473-2;P13473;P13473-3	P13473-2;P13473;P13473-3	Lysosome-associated membrane glycoprotein 2	LAMP2	846
27.2149	27.1602	27.2039	27.2524	27.266	27.2055					-1				24	24	24	79.2	79.2	79.2	49.973	0	323.31	8729500000	262	0.593626	0.254902	0.048282	1.03403	0.0237777	P13489	P13489	Ribonuclease inhibitor	RNH1	847
NaN	NaN	NaN	NaN	NaN	NaN					-1				2	2	2	2	2	2	111.25	0.0055965	2.0413	0	2	NaN	#VALUE!	0	1	NaN	P13497;P13497-4;P13497-5;P13497-2;P13497-6	P13497;P13497-4;P13497-5;P13497-2;P13497-6	Bone morphogenetic protein 1	BMP1	848
24.1478	23.944	NaN	NaN	24.1138	NaN					-1				6	6	6	6.9	6.9	6.9	114.9	0	9.8488	87941000	19	NaN	#VALUE!	0	1	NaN	P13612;P13612-2	P13612	Integrin alpha-4	ITGA4	849
29.3865	29.4375	29.3938	29.436	29.4291	29.3535					-1				62	62	61	70.3	70.3	69.1	95.337	0	323.31	66070000000	974	0.0026099	0.994009	0.000222524	1.00015	0.00010982	P13639	P13639	Elongation factor 2	EEF2	850
28.5064	28.4882	28.5166	28.4744	28.3943	28.3728					-1				56	56	56	63.9	63.9	63.9	72.932	0	323.31	25741000000	633	0.962707	0.108966	-0.0898978	0.939589	-0.0442327	P13667	P13667	Protein disulfide-isomerase A4	PDIA4	852
28.3861	28.1321	28.1764	28.3726	28.1495	28.1022					-1				35	35	1	66.1	66.1	3.2	61.049	0	323.31	20965000000	476	0.322348	0.476049	-0.023407	0.983906	-0.0115481	P13674	P13674	Prolyl 4-hydroxylase subunit alpha-1	P4HA1	853
28.234	28.2435	28.2013	28.2279	28.1106	28.1					-1				10	10	10	58.7	58.7	58.7	19.595	0	106.58	7851000000	148	0.768661	0.170349	-0.0801366	0.945968	-0.0393187	P13693;P13693-2;Q56UQ5	P13693;P13693-2	Translationally-controlled tumor protein	TPT1	855
23.0162	23.4371	23.032	22.7435	22.9791	23.1665					-1				4	4	4	18.5	18.5	18.5	36.294	0	10.133	113150000	19	0.427209	0.373931	-0.198716	0.871326	-0.0913632	P13716;P13716-2	P13716;P13716-2	Delta-aminolevulinic acid dehydratase	ALAD	856
28.3977	28.2042	28.2072	28.4146	28.3859	28.3474					-1				53	53	53	77.5	77.5	77.5	70.81	0	323.31	21179000000	487	0.823481	0.150148	0.112918	1.08141	0.0550951	P13797;P13797-3;P13797-2;P13796;Q14651	P13797;P13797-3;P13797-2	Plastin-3	PLS3	858
25.1312	25.4151	25.2239	25.1986	25.164	25.2419					-1				18	18	18	34.7	34.7	34.7	81.224	0	88.365	1185100000	101	0.198787	0.632722	-0.0552508	0.962427	-0.0263232	P13798	P13798	Acylamino-acid-releasing enzyme	APEH	859
27.2991	27.2744	27.3046	27.2638	27.2825	27.2497					-1				17	17	17	70.3	70.3	70.3	35.079	0	210.43	4929200000	149	0.554425	0.278981	-0.0273749	0.981204	-0.0135613	P13804;P13804-2	P13804;P13804-2	Electron transfer flavoprotein subunit alpha, mitochondrial	ETFA	860
24.2181	24.1713	24.065	24.2378	23.6808	23.727					-1				15	15	15	28.5	28.5	28.5	83.785	0	61.937	510960000	73	0.664532	0.216505	-0.269586	0.829558	-0.12532	P13807;P13807-2;P54840	P13807;P13807-2	Glycogen [starch] synthase, muscle	GYS1	861
25.7168	25.899	25.6601	25.7713	25.5653	25.8258					-1				20	20	17	62.6	62.6	52.5	45.518	0	138.69	1534300000	105	0.0830759	0.825894	-0.0378494	0.974106	-0.0175932	P13861;P13861-2	P13861;P13861-2	cAMP-dependent protein kinase type II-alpha regulatory subunit	PRKAR2A	862
NaN	NaN	NaN	NaN	NaN	NaN					-1				5	1	1	17.7	3.2	3.2	46.986	0.0023791	2.5789	38416000	2	NaN	#VALUE!	0	1	NaN	P13929;P13929-3;P13929-2	P13929;P13929-3;P13929-2	Beta-enolase	ENO3	863
23.2019	NaN	23.109	22.9747	NaN	23.2384					-1				5	5	5	39.4	39.4	39.4	28.38	0	18.472	88758000	17	NaN	#VALUE!	0	1	NaN	P13984	P13984	General transcription factor IIF subunit 2	GTF2F2	864
26.2612	26.0331	26.1913	26.1586	26.2919	26.1951					-1				4	4	4	25	25	25	14.177	0	25.323	1449800000	40	0.174886	0.668519	0.0532735	1.03762	0.0252815	P13987;P13987-2	P13987;P13987-2	CD59 glycoprotein	CD59	865
26.0682	25.9123	25.9731	25.9412	26.156	26.2347					-1				10	10	10	50.6	50.6	50.6	37.895	0	80.653	1242800000	69	0.37222	0.424405	0.126109	1.09135	0.0592983	P13995;P13995-2	P13995;P13995-2	Bifunctional methylenetetrahydrofolate dehydrogenase/cyclohydrolase, mitochondrial;NAD-dependent methylenetetrahydrofolate dehydrogenase;Methenyltetrahydrofolate cyclohydrolase	MTHFD2	866
27.8298	28.2009	28.1036	28.2418	27.9527	27.8832					-1				3	3	3	35.7	35.7	35.7	12.476	0	50.455	2153400000	52	0.0277445	0.938114	-0.0189056	0.986981	-0.00853297	P14174	P14174	Macrophage migration inhibitory factor	MIF	867
23.154	23.4519	23.3938	23.4947	23.3995	23.4975					-1				6	6	6	13.6	13.6	13.6	83.133	0	12.977	146630000	26	0.430489	0.371117	0.130713	1.09483	0.0618242	P14210;P14210-3;P14210-5;P14210-2;P14210-4;P14210-6	P14210;P14210-3	Hepatocyte growth factor;Hepatocyte growth factor alpha chain;Hepatocyte growth factor beta chain	HGF	868
28.2326	28.1916	28.2405	28.1019	28.1594	28.1485					-1				28	28	28	53.4	53.4	53.4	59.425	0	323.31	14805000000	342	1.01151	0.0973845	-0.084926	0.942833	-0.0418635	P14314;P14314-2	P14314;P14314-2	Glucosidase 2 subunit beta	PRKCSH	869
26.7598	26.8145	26.7212	26.9563	26.7585	26.5651					-1				11	11	11	31.7	31.7	31.7	48.275	0	83.488	1867200000	83	0.0154291	0.965097	-0.00518099	0.996415	-0.0024614	P14324;P14324-2	P14324;P14324-2	Farnesyl pyrophosphate synthase	FDPS	870
NaN	NaN	NaN	NaN	NaN	NaN					-1				2	2	2	27.7	27.7	27.7	9.3959	0	5.0336	87650000	9	NaN	#VALUE!	0	1	NaN	P14406	P14406	Cytochrome c oxidase subunit 7A2, mitochondrial	COX7A2	871
NaN	NaN	NaN	NaN	NaN	NaN					-1				7	7	6	8.1	8.1	7.3	136.38	0	8.6735	44800000	10	NaN	#VALUE!	0	1	NaN	P14543;P14543-2	P14543;P14543-2	Nidogen-1	NID1	872
28.2994	28.4729	28.4694	28.4147	28.4268	28.2982					-1				21	21	21	71.7	71.7	71.7	36.573	0	185.28	5063700000	166	0.141658	0.721676	-0.0339864	0.976718	-0.0163166	P14550	P14550	Aldo-keto reductase family 1 member A1	AKR1A1	873
31.3044	31.2976	31.2215	31.3433	31.2764	31.2012					-1				54	54	5	84.4	84.4	9.4	57.936	0	323.31	198060000000	1502	0.0135534	0.969274	-0.000864665	0.999401	-0.000428075	P14618;P14618-3;P30613;P30613-2	P14618;P14618-3	Pyruvate kinase PKM	PKM	874
25.627	25.9228	26.0036	26.022	25.8969	25.7779					-1				54	5	5	84.9	10	10	58.061	0	19.958	1110200000	53	0.0870953	0.818285	0.0478077	1.03369	0.0219006	P14618-2	P14618-2	Pyruvate kinase PKM	PKM	875
29.8682	29.8539	29.8924	29.8522	29.8527	29.8729					-1				66	66	64	70	70	68.2	92.468	0	323.31	83095000000	1169	0.792986	0.16107	-0.0122496	0.991545	-0.00610765	P14625;Q58FF3	P14625	Endoplasmin	HSP90B1	876
25.1403	25.6116	25.5101	25.4528	25.605	25.6661					-1				5	5	5	21.7	21.7	21.7	24.61	0	8.1397	467860000	27	0.626199	0.236484	0.153983	1.11264	0.0736025	P14678;P63162;P14678-2;P14678-3;P63162-2	P14678;P63162;P14678-2;P14678-3;P63162-2	Small nuclear ribonucleoprotein-associated proteins B and B;Small nuclear ribonucleoprotein-associated protein N	SNRPB;SNRPN	877
24.9491	24.8635	24.8879	24.9389	24.8063	24.8015					-1				23	23	23	29.3	29.3	29.3	117.97	0	63.454	814940000	112	0.832573	0.147037	-0.0512594	0.965093	-0.0253486	P14735;P14735-2	P14735	Insulin-degrading enzyme	IDE	878
27.0113	26.934	27.0855	26.8394	27.0584	26.9572					-1				21	21	21	49.4	49.4	49.4	64.132	0	323.31	5466100000	231	0.228794	0.590481	-0.0586135	0.960186	-0.0280135	P14866;P14866-2	P14866;P14866-2	Heterogeneous nuclear ribonucleoprotein L	HNRNPL	880
26.7004	26.8181	26.7371	26.7732	26.6576	26.7153					-1				33	33	33	70.5	70.5	70.5	57.136	0	304.06	5309800000	239	0.191356	0.643641	-0.0365397	0.974991	-0.0176713	P14868;P14868-2	P14868;P14868-2	Aspartate--tRNA ligase, cytoplasmic	DARS1	881
26.1946	26.0187	26.2417	25.9234	26.1126	26.1063					-1				31	31	27	57.2	57.2	52.9	81.744	0	269.49	2731900000	182	0.365561	0.430962	-0.104259	0.930283	-0.0494933	P14923	P14923	Junction plakoglobin	JUP	883
23.1471	NaN	23.6212	23.5101	NaN	NaN					-1				3	3	3	31.5	31.5	31.5	13.53	0	9.1264	73759000	11	NaN	#VALUE!	0	1	NaN	P14927;P14927-2	P14927;P14927-2	Cytochrome b-c1 complex subunit 7	UQCRB	884
26.2161	26.7394	26.5881	26.1309	26.5283	26.7183					-1				4	4	4	38.6	38.6	38.6	14.719	0	15.299	785720000	26	0.19767	0.634352	-0.055378	0.962342	-0.0263745	P15090;P02689	P15090	Fatty acid-binding protein, adipocyte	FABP4	885
29.008	28.9813	28.7862	29.0826	28.7827	28.5074					-1				23	23	22	83.2	83.2	80.7	35.853	0	323.31	24412000000	330	0.473314	0.336268	-0.134223	0.91116	-0.0637046	P15121	P15121	Aldo-keto reductase family 1 member B1	AKR1B1	886
23.0416	NaN	NaN	NaN	NaN	23.0632					-1				4	4	4	6.5	6.5	6.5	45.302	0	3.7794	56772000	10	NaN	#VALUE!	0	1	NaN	P15151;P15151-3;P15151-2;P15151-4	P15151;P15151-3;P15151-2;P15151-4	Poliovirus receptor	PVR	888
25.5691	25.5328	25.4718	25.5982	25.5228	25.5494					-1				26	26	13	43.6	43.6	23.3	68.6	0	192.14	1813700000	144	0.479779	0.3313	0.0322488	1.0226	0.0159225	P15170-2;P15170-3;P15170	P15170-2;P15170-3;P15170	Eukaryotic peptide chain release factor GTP-binding subunit ERF3A	GSPT1	889
24.479	24.3913	24.6494	24.5126	24.2658	24.3194					-1				7	7	7	27.2	27.2	27.2	44.881	0	37.744	394560000	39	0.504181	0.313198	-0.140635	0.90712	-0.0668024	P15289-2;P15289	P15289-2;P15289	Arylsulfatase A;Arylsulfatase A component B;Arylsulfatase A component C	ARSA	890
24.6209	24.5858	24.5641	24.7151	24.5979	24.3173					-1				11	11	11	65.7	65.7	65.7	26.182	0	89.34	732260000	61	0.159187	0.693127	-0.0468483	0.968049	-0.0222796	P15374	P15374	Ubiquitin carboxyl-terminal hydrolase isozyme L3	UCHL3	892
NaN	23.2108	23.4364	NaN	NaN	NaN					-1				4	4	1	11.7	11.7	3.5	41.358	0.00083149	3.2676	67387000	9	NaN	#VALUE!	0	1	NaN	P15529-4;P15529-2;P15529-7;P15529-6;P15529-3;P15529-5;P15529-16	P15529-4;P15529-2;P15529-7;P15529-6;P15529-3;P15529-5;P15529-16	Membrane cofactor protein	CD46	893
27.9331	28.2344	28.1227	27.9865	28.3539	28.1208					-1				14	14	14	42.7	42.7	42.7	30.867	0	118.89	8330800000	168	0.609743	0.245616	0.0569967	1.0403	0.0280072	P15559;P15559-2;P15559-3	P15559;P15559-2;P15559-3	NAD(P)H dehydrogenase [quinone] 1	NQO1	894
25.4652	25.4229	25.6337	25.4542	25.465	25.4206					-1				14	14	14	31.2	31.2	31.2	62.081	0	86.985	1473800000	100	0.286522	0.516985	-0.0606696	0.958819	-0.0291994	P15586;P15586-2	P15586;P15586-2	N-acetylglucosamine-6-sulfatase	GNS	895
23.3298	23.4491	23.6924	23.5345	23.6721	23.3746					-1				6	6	6	17.3	17.3	17.3	59.687	0	16.134	175480000	32	0.0677917	0.855477	0.0366179	1.02571	0.0168182	P15848;P15848-2	P15848;P15848-2	Arylsulfatase B	ARSB	896
29.122	29.2288	29.1962	29.1575	29.2112	29.262					-1				17	17	17	54.9	54.9	54.9	31.324	0	153.13	16359000000	218	0.431223	0.37049	0.0279471	1.01956	0.0138052	P15880	P15880	Small ribosomal subunit protein uS5	RPS2	897
NaN	NaN	NaN	NaN	NaN	NaN					-1				8	8	8	3.5	3.5	3.5	331.77	0	19.415	63941000	13	NaN	#VALUE!	0	1	NaN	P15924;P15924-2;P15924-3	P15924;P15924-2;P15924-3	Desmoplakin	DSP	898
NaN	24.3838	24.3574	24.5349	24.4366	24.4652					-1				4	4	4	27.8	27.8	27.8	29.247	0	11.275	183950000	21	NaN	#VALUE!	0	1	NaN	P15927;P15927-2;P15927-3	P15927;P15927-2;P15927-3	Replication protein A 32 kDa subunit	RPA2	899
28.4426	28.3937	28.4717	28.4624	28.7296	28.6861					-1				10	10	10	13.9	13.9	13.9	81.537	0	141.97	8542900000	157	0.756965	0.174999	0.190046	1.1408	0.090842	P16070;P16070-12;P16070-5;P16070-7;P16070-3;P16070-4;P16070-6;P16070-17;P16070-8;P16070-16;P16070-10;P16070-11;P16070-13;P16070-14;P16070-18;P16070-9;P16070-15;P16070-19	P16070;P16070-12;P16070-5;P16070-7;P16070-3;P16070-4;P16070-6;P16070-17;P16070-8;P16070-16;P16070-10;P16070-11;P16070-13;P16070-14;P16070-18	CD44 antigen	CD44	900
NaN	23.8815	23.8861	23.6957	NaN	23.6773					-1				3	3	3	13	13	13	25.918	0	6.9326	97500000	13	NaN	#VALUE!	0	1	NaN	P16083	P16083	Ribosyldihydronicotinamide dehydrogenase [quinone]	NQO2	901
NaN	NaN	NaN	NaN	NaN	NaN					-1				4	1	1	32.2	16.1	16.1	15.144	0	3.8165	70235000	4	NaN	#VALUE!	0	1	NaN	P16104;Q96QV6;Q8IUE6	P16104;Q96QV6;Q8IUE6	Histone H2AX;Histone H2A type 1-A;Histone H2A type 2-B	H2AX;H2AC1;H2AC21	902
26.5105	26.6364	26.5409	26.5802	26.3493	26.5063					-1				15	15	13	69.7	69.7	59.2	30.375	0	189.86	3749600000	154	0.291732	0.51082	-0.0840079	0.943433	-0.0398915	P16152;P16152-2	P16152;P16152-2	Carbonyl reductase [NADPH] 1	CBR1	903
23.4175	23.5567	23.5538	23.4056	23.6613	23.667					-1				8	8	8	24	24	24	44.297	0	16.388	189290000	31	0.636419	0.230984	0.0686353	1.04872	0.0336391	P16219	P16219	Short-chain specific acyl-CoA dehydrogenase, mitochondrial	ACADS	904
22.9678	23.1053	23.2775	23.0429	23.1504	22.9771					-1				8	8	8	11.9	11.9	11.9	122.67	0	25.411	111850000	28	0.175456	0.667643	-0.0600561	0.959227	-0.0283215	P16234;P16234-3;P16234-2	P16234;P16234-3	Platelet-derived growth factor receptor alpha	PDGFRA	905
25.825	26.1036	26.0987	25.9929	26.1525	26.0469					-1				14	14	14	26.4	26.4	26.4	76.074	0	74.745	2013800000	118	0.320732	0.477824	0.0549787	1.03884	0.0266435	P16278;P16278-3;P16278-2	P16278;P16278-3;P16278-2	Beta-galactosidase	GLB1	906
23.4004	23.48	23.2663	23.3805	23.3685	23.3268					-1				9	9	8	34	34	31.8	42.864	0	22.638	219700000	46	0.166823	0.681047	-0.0236422	0.983746	-0.0115346	P16333;P16333-2	P16333;P16333-2	SH2/SH3 adapter protein NCK1	NCK1	907
28.078	28.3244	28.2021	27.8723	28.1276	28.2396					-1				11	10	10	31.9	26.1	26.1	22.58	0	83.847	4941300000	102	0.574985	0.266082	-0.121664	0.919127	-0.058503	P16401	P16401	Histone H1.5	H1-5	908
NaN	NaN	NaN	NaN	NaN	NaN					-1				11	2	2	32.1	9	9	22.35	0	8.154	83659000	11	NaN	#VALUE!	0	1	NaN	P16402	P16402	Histone H1.3	H1-3	909
25.8798	26.0225	26.029	26.0024	26.0058	26.2824					-1				12	3	3	33.8	9.9	9.9	21.364	0	17.49	492750000	19	0.577706	0.26442	0.119745	1.08654	0.0576255	P16403	P16403	Histone H1.2	H1-2	910
25.1885	25.2093	25.2648	25.3291	25.2541	25.375					-1				28	28	28	55.4	55.4	55.4	76.689	0	196.36	1941300000	172	1.13558	0.0731846	0.0985247	1.07068	0.0485768	P16435	P16435	NADPH--cytochrome P450 reductase	POR	911
26.9001	26.8517	26.8164	26.8736	26.7281	26.7733					-1				37	37	37	44.5	44.5	44.5	114.76	0	323.31	7499000000	354	0.782883	0.164861	-0.064436	0.956319	-0.0317417	P16615;P16615-5;P16615-2;P16615-3;P16615-4;O14983;O14983-2;O14983-3;Q93084;Q93084-4;Q93084-3;Q93084-7;Q93084-1;Q93084-6;Q93084-5	P16615;P16615-5;P16615-2;P16615-3;P16615-4	Sarcoplasmic/endoplasmic reticulum calcium ATPase 2	ATP2A2	912
25.9021	25.9826	26.0085	25.996	25.8485	26.1165					-1				12	12	12	44.2	44.2	44.2	46.374	0	91.073	1061700000	63	0.0966163	0.800541	0.0225887	1.01578	0.010868	P16930;P16930-2	P16930;P16930-2	Fumarylacetoacetase	FAH	913
24.5464	25.2666	25.1	24.7186	25.4428	24.9236					-1				5	5	4	32.9	32.9	26.8	17.302	0	23.55	433080000	35	0.172522	0.672168	0.0573476	1.04055	0.0270909	P16949;P16949-2	P16949;P16949-2	Stathmin	STMN1	914
25.3343	25.4199	25.3682	25.1394	25.462	25.4151					-1				12	7	7	52.4	41.4	41.4	40.089	0	124	711290000	48	0.153961	0.701518	-0.0353069	0.975824	-0.0169759	P16989;P16989-2;P16989-3	P16989;P16989-2;P16989-3	Y-box-binding protein 3	YBX3	915
NaN	NaN	NaN	NaN	NaN	NaN					-1				2	2	2	5.9	5.9	5.9	60.572	0	4.1335	632430000	10	NaN	#VALUE!	0	1	NaN	Q5VIY5;Q5VIY5-2;P17035-2;P17035;Q05481;Q8N4W9-2;Q8NB50-3;Q8NCK3-2;Q05481-2;Q9UJW7-2;Q9H963;Q8N782;Q8NCK3;Q96NL3;Q9NV72;Q9Y5A6;Q86XN6;Q9UJW7;A6NHJ4;A2RRD8;Q96N58;Q7L2R6;P0CJ79;Q9P0L1;Q0VGE8;Q8N4W9;Q6ZN06;Q8NB50;Q96IR2;Q9NV72-2	Q5VIY5;Q5VIY5-2;P17035-2;P17035;Q05481;Q8N4W9-2;Q8NB50-3;Q8NCK3-2;Q05481-2;Q9UJW7-2;Q9H963;Q8N782;Q8NCK3;Q96NL3;Q9NV72;Q9Y5A6;Q86XN6;Q9UJW7;A6NHJ4;A2RRD8;Q96N58;Q7L2R6;P0CJ79;Q9P0L1;Q0VGE8;Q8N4W9;Q6ZN06;Q8NB50;Q96IR2;Q9NV72-2	Zinc finger protein 468;Zinc finger protein 28;Zinc finger protein 91;Zinc finger protein 808;Zinc finger protein 62 homolog;Zinc finger protein 485;Zinc finger protein 229;Putative zinc finger protein 702;Zinc finger protein 525;Zinc finger protein 599;Zinc finger protein 701;Zinc finger and SCAN domain-containing protein 21;Zinc finger protein 761;Zinc finger protein 860;Zinc finger protein 320…	ZNF468;ZNF28;ZNF91;ZNF808;ZFP62;ZNF485;ZNF229;ZNF702P;ZNF525;ZNF599;ZNF701;ZSCAN21;ZNF761;ZNF860;ZNF320;ZNF578;ZNF765;ZNF888;ZKSCAN7;ZNF816;ZNF813;ZNF845	916
24.365	24.3584	24.5642	24.3023	24.5437	24.6866					-1				7	7	7	23.8	23.8	23.8	46.564	0	56.484	301910000	42	0.412225	0.387057	0.08166	1.05823	0.0393649	P17050	P17050	Alpha-N-acetylgalactosaminidase	NAGA	917
NaN	NaN	NaN	NaN	NaN	NaN					-1				9	1	1	11.5	1.7	1.7	71.027	0	8.7991	8062600000	12	NaN	#VALUE!	0	1	NaN	P17066;P48741	P17066;P48741	Heat shock 70 kDa protein 6;Putative heat shock 70 kDa protein 7	HSPA6;HSPA7	918
25.7027	26.1659	26.2672	25.7054	26.0482	26.3218					-1				6	6	3	44.9	44.9	23.4	11.676	0	57.616	1283400000	70	0.135625	0.731771	-0.0200882	0.986172	-0.00979427	P17096;P17096-3	P17096;P17096-3	High mobility group protein HMG-I/HMG-Y	HMGA1	919
24.3263	25.1625	NaN	24.4851	24.9047	25.105					-1				4	1	1	38.5	14.6	14.6	10.679	0	4.4808	212890000	16	NaN	#VALUE!	0	1	NaN	P17096-2	P17096-2	High mobility group protein HMG-I/HMG-Y	HMGA1	920
23.5479	23.6884	23.2257	NaN	23.4759	23.226					-1				2	2	2	12.5	12.5	12.5	21.541	0	3.834	95209000	11	NaN	#VALUE!	0	1	NaN	P17152	P17152	Transmembrane protein 11, mitochondrial	TMEM11	921
25.8417	25.8158	25.8715	25.761	25.9185	25.8972					-1				21	21	21	65.6	65.6	65.6	46.247	0	281.87	2340000000	147	0.100505	0.793405	0.015885	1.01107	0.00773673	P17174;P17174-2	P17174;P17174-2	Aspartate aminotransferase, cytoplasmic	GOT1	922
25.1148	25.2817	25.3923	24.9295	25.1771	25.3516					-1				18	18	18	35.6	35.6	35.6	76.749	0	75.995	732570000	89	0.924608	0.118958	-0.110183	0.926471	-0.0539629	P17252;P05771;P05771-2;P05129;P05129-2	P17252	Protein kinase C alpha type	PRKCA	923
24.2628	23.8054	23.9579	24.0563	23.8169	23.9484					-1				22	22	22	29.1	29.1	29.1	129.29	0	78.023	511760000	89	0.366623	0.429909	-0.0681572	0.953856	-0.0329349	P17301	P17301	Integrin alpha-2	ITGA2	924
NaN	22.4997	NaN	22.391	NaN	NaN					-1				6	6	6	13.1	13.1	13.1	59.807	0	12.021	42760000	14	NaN	#VALUE!	0	1	NaN	P17342;P17342-2	P17342;P17342-2	Atrial natriuretic peptide receptor 3	NPR3	926
23.5384	23.8994	23.9162	23.6174	23.6463	24.0236					-1				16	16	16	23	23	23	89.405	0	34.256	227890000	37	0.062728	0.86551	-0.0222168	0.984718	-0.0105007	P17480;P17480-2	P17480;P17480-2	Nucleolar transcription factor 1	UBTF	927
NaN	NaN	NaN	NaN	NaN	NaN					-1				2	2	2	13.9	13.9	13.9	16.402	0.0010911	3.0208	38258000	8	NaN	#VALUE!	0	1	NaN	P17568	P17568	NADH dehydrogenase [ubiquinone] 1 beta subcomplex subunit 7	NDUFB7	928
24.6969	24.5935	24.6069	24.6154	24.3135	24.5493					-1				13	3	3	37.6	8.3	8.3	40.589	0	30.553	307720000	26	0.730282	0.186088	-0.139709	0.907702	-0.0674756	P17612;P17612-2	P17612;P17612-2	cAMP-dependent protein kinase catalytic subunit alpha	PRKACA	929
26.9804	27.0319	26.9764	26.9839	26.9072	26.9422					-1				34	34	34	56.1	56.1	56.1	79.994	0	323.31	7602200000	325	0.513715	0.306397	-0.0517845	0.964742	-0.0254091	P17655;P17655-2	P17655;P17655-2	Calpain-2 catalytic subunit	CAPN2	930
NaN	NaN	NaN	NaN	NaN	NaN					-1				2	1	1	6.8	3	3	38.224	0.0013591	2.9673	134950000	8	NaN	#VALUE!	0	1	NaN	P17693;P17693-5;P17693-4	P17693;P17693-5;P17693-4	HLA class I histocompatibility antigen, alpha chain G;Soluble HLA class I histocompatibility antigen, alpha chain G	HLA-G	931
24.8737	24.5467	24.5649	24.8679	24.5498	24.4524					-1				22	22	20	46.2	46.2	41.8	66.69	0	100.88	894240000	97	0.387583	0.409654	-0.038393	0.973739	-0.0188467	P17812;P17812-2	P17812;P17812-2	CTP synthase 1	CTPS1	932
23.2351	23.4558	23.0529	23.1798	23.3869	23.2747					-1				5	5	5	10.8	10.8	10.8	70.577	0	22.684	128160000	20	0.116935	0.76395	0.0325286	1.0228	0.0155291	P17813;P17813-2	P17813;P17813-2	Endoglin	ENG	933
25.2112	25.1751	25.2114	25.2479	25.3463	25.5517					-1				25	16	16	43.5	29.5	29.5	69.147	0	100.18	1276100000	107	0.762128	0.172931	0.182725	1.13503	0.08752	P17844;P17844-2	P17844;P17844-2	Probable ATP-dependent RNA helicase DDX5	DDX5	934
22.4026	22.1713	NaN	NaN	NaN	NaN					-1				2	2	2	9.3	9.3	9.3	20.838	0.001101	3.1412	26730000	6	NaN	#VALUE!	0	1	NaN	P17900	P17900	Ganglioside GM2 activator;Ganglioside GM2 activator isoform short	GM2A	936
25.5352	25.7893	25.9789	25.7538	25.6641	25.6547					-1				7	7	7	31.2	31.2	31.2	26.152	0	34.369	811930000	57	0.170375	0.675499	-0.0769285	0.948074	-0.0356388	P17931	P17931	Galectin-3	LGALS3	937
33.1755	33.259	33.2288	33.2045	33.2138	33.1954					-1				12	12	12	40.5	40.5	40.5	31.674	0	43.895	51725000000	82	0.261434	0.547729	-0.0165151	0.988618	-0.00816355	P17936;P17936-2	P17936;P17936-2	Insulin-like growth factor-binding protein 3	IGFBP3	938
26.5509	26.5951	26.5842	26.5738	26.511	26.401					-1				26	26	26	71.3	71.3	71.3	49.203	0	305.04	3227100000	211	0.516379	0.304524	-0.081433	0.945118	-0.0395403	P17980	P17980	26S proteasome regulatory subunit 6A	PSMC3	939
26.8045	26.8431	26.7895	26.765	26.7787	26.7892					-1				31	31	31	70.9	70.9	70.9	60.343	0	323.31	9380100000	318	0.692275	0.203107	-0.0347926	0.976172	-0.0172356	P17987	P17987	T-complex protein 1 subunit alpha	TCP1	940
24.8829	24.9365	24.8913	24.8576	24.9943	24.7928					-1				20	20	20	57.2	57.2	57.2	49.966	0	128.35	1375200000	126	0.170759	0.674902	-0.0219542	0.984898	-0.0107347	P18031	P18031	Tyrosine-protein phosphatase non-receptor type 1	PTPN1	941
NaN	NaN	NaN	NaN	NaN	NaN					-1				1	1	1	3.3	3.3	3.3	86.908	0.0029008	2.5344	18345000	7	NaN	#VALUE!	0	1	NaN	P18074;P18074-2	P18074;P18074-2	General transcription and DNA repair factor IIH helicase subunit XPD	ERCC2	942
27.6873	27.8191	27.6438	27.7414	27.8545	27.8657					-1				8	8	8	34.5	34.5	34.5	12.538	0	15.699	4892200000	65	0.653808	0.221918	0.103844	1.07463	0.0504272	P18077	P18077	Large ribosomal subunit protein eL33	RPL35A	943
23.5409	NaN	23.2172	23.0336	22.8709	NaN					-1				8	8	8	18.9	18.9	18.9	88.053	0	18.95	96799000	23	NaN	#VALUE!	0	1	NaN	P18084	P18084	Integrin beta-5	ITGB5	944
28.3652	28.3034	28.2448	28.4543	28.2176	28.3204					-1				12	7	7	65.6	35.6	35.6	20.511	0	87.378	6240000000	112	0.163549	0.6862	0.0262667	1.01837	0.0127744	P18085	P18085	ADP-ribosylation factor 4	ARF4	945
28.8047	28.8791	28.7996	28.7497	28.8944	28.9465					-1				20	20	20	56.5	56.5	56.5	29.225	0	183.99	13546000000	228	0.216436	0.607525	0.0357068	1.02506	0.0173404	P18124	P18124	Large ribosomal subunit protein uL30	RPL7	946
29.0906	29.0097	28.9898	29.1243	29.1079	29.0949					-1				82	82	82	68.3	68.3	68.3	123.8	0	323.31	62323000000	1086	1.13107	0.0739486	0.0790049	1.05629	0.0390579	P18206;P18206-2;P18206-3	P18206;P18206-2	Vinculin	VCL	947
NaN	NaN	NaN	NaN	NaN	NaN					-1				2	2	2	9	9	9	33.898	0.0031521	2.466	23310000	4	NaN	#VALUE!	0	1	NaN	P18440	P18440	Arylamine N-acetyltransferase 1	NAT1	948
NaN	NaN	NaN	NaN	NaN	NaN					-1				1	1	1	1.1	1.1	1.1	85.935	0.008547	1.9142	614320000	13	NaN	#VALUE!	0	1	NaN	P18564;P18564-2	P18564;P18564-2	Integrin beta-6	ITGB6	949
27.4485	27.4309	27.4832	27.5359	27.5818	27.3699					-1				11	11	11	48.4	48.4	48.4	21.397	0	88.97	4580600000	156	0.185045	0.653063	0.0416444	1.02929	0.0200252	P18621;P18621-3;P18621-2	P18621;P18621-3;P18621-2	Large ribosomal subunit protein uL22	RPL17	950
28.939	28.9016	28.8519	28.9568	28.7936	28.7588					-1				21	21	21	81.9	81.9	81.9	28.804	0	323.31	20443000000	362	0.578887	0.263702	-0.061072	0.958552	-0.0299419	P18669;Q8N0Y7;P15259	P18669	Phosphoglycerate mutase 1	PGAM1	951
24.4705	24.6581	24.8255	24.4663	24.6194	24.5655					-1				14	14	14	58.4	58.4	58.4	44.969	0	145.8	769180000	89	0.4753	0.334734	-0.100997	0.932388	-0.0485526	P18754;P18754-2	P18754;P18754-2	Regulator of chromosome condensation	RCC1	952
23.8742	23.2956	23.1953	NaN	23.1459	23.0788					-1				4	4	4	9.8	9.8	9.8	99.808	0	20.625	87377000	15	NaN	#VALUE!	0	1	NaN	P19022;P19022-2	P19022;P19022-2	Cadherin-2	CDH2	953
23.2684	23.2571	23.2016	23.345	23.2901	23.3785					-1				10	10	10	13.8	13.8	13.8	148.53	0	18.381	147560000	29	0.811871	0.154216	0.0955029	1.06844	0.0467556	P19174;P19174-2	P19174;P19174-2	1-phosphatidylinositol 4,5-bisphosphate phosphodiesterase gamma-1	PLCG1	954
23.9664	23.9452	24.2095	23.6882	24.0881	24.0589					-1				15	15	15	27.6	27.6	27.6	81.275	0	68.659	371120000	64	0.280259	0.524495	-0.0953077	0.936073	-0.0448574	P19320;P19320-2;P19320-3	P19320;P19320-2;P19320-3	Vascular cell adhesion protein 1;Soluble Vascular Cell Adhesion Molecule-1	VCAM1	955
28.1151	28.1322	28.1839	27.9786	28.1346	28.1981					-1				34	34	34	36.2	36.2	36.2	76.613	0	323.31	17661000000	351	0.304571	0.49594	-0.0399513	0.972688	-0.0195036	P19338	P19338	Nucleolin	NCL	956
27.1295	27.2455	27.231	27.0574	27.0592	27.1506					-1				46	46	42	54.9	54.9	50.7	102.48	0	323.31	9329200000	361	1.03691	0.0918523	-0.112894	0.924731	-0.0554272	P19367;P19367-4;P19367-2;P19367-3;Q2TB90;Q2TB90-3;Q2TB90-2	P19367;P19367-4;P19367-2;P19367-3	Hexokinase-1	HK1	957
22.6938	22.719	22.8514	22.7733	22.6415	22.518					-1				4	4	4	24.7	24.7	24.7	31.441	0	14.601	66610000	17	0.341434	0.455581	-0.110448	0.9263	-0.0520901	P19387	P19387	DNA-directed RNA polymerase II subunit RPB3	POLR2C	958
22.833	22.744	22.9561	22.7483	NaN	NaN					-1				4	4	4	30	30	30	24.551	0	8.2686	55190000	12	NaN	#VALUE!	0	1	NaN	P19388	P19388	DNA-directed RNA polymerases I, II, and III subunit RPABC1	POLR2E	959
24.7739	24.7316	24.6915	24.5125	24.651	24.5591					-1				6	6	6	33.7	33.7	33.7	27.391	0	37.501	425880000	39	1.00574	0.098687	-0.158174	0.896159	-0.077017	P19404	P19404	NADH dehydrogenase [ubiquinone] flavoprotein 2, mitochondrial	NDUFV2	960
NaN	NaN	NaN	NaN	NaN	NaN					-1				2	2	2	5.8	5.8	5.8	61.409	0	4.2057	32604000	6	NaN	#VALUE!	0	1	NaN	P19440;P19440-2;P36268;P36268-2;A6NGU5;P36268-3	P19440;P19440-2;P36268;P36268-2;A6NGU5;P36268-3	Glutathione hydrolase 1 proenzyme;Glutathione hydrolase 1 heavy chain;Glutathione hydrolase 1 light chain;Inactive glutathione hydrolase 2;Putative glutathione hydrolase 3 proenzyme;Putative glutathione hydrolase 3 heavy chain;Putative glutathione hydrolase 3 light chain	GGT1;GGT2P;GGT3P	961
23.125	22.9157	22.938	23.1292	23.2679	22.9077					-1				7	7	7	21.3	21.3	21.3	54.169	0	17.499	125060000	30	0.330297	0.467415	0.108696	1.07825	0.0512199	P19474;P19474-2	P19474;P19474-2	E3 ubiquitin-protein ligase TRIM21	TRIM21	962
24.9874	24.866	24.8536	25.29	25.0795	24.9618					-1				15	15	15	38.1	38.1	38.1	62.094	0	56.458	946650000	78	1.18204	0.0657597	0.208121	1.15518	0.101217	P19525;P19525-2	P19525;P19525-2	Interferon-induced, double-stranded RNA-activated protein kinase	EIF2AK2	963
26.2195	26.1493	26.1574	26.2399	26.0147	25.9888					-1				17	17	17	74.2	74.2	74.2	33.824	0	146.16	2484500000	153	0.607972	0.24662	-0.0942669	0.936748	-0.0458011	P19623	P19623	Spermidine synthase	SRM	964
NaN	NaN	NaN	NaN	NaN	NaN					-1				1	1	1	1.5	1.5	1.5	90.762	0.0046166	2.1671	5865600	1	NaN	#VALUE!	0	1	NaN	P19634	P19634	Sodium/hydrogen exchanger 1	SLC9A1	965
24.0418	23.949	23.9474	23.9218	23.8829	23.9857					-1				13	13	13	55.4	55.4	55.4	41.213	0	50.762	454620000	68	0.398036	0.399912	-0.0492853	0.966415	-0.0240832	P19784	P19784	Casein kinase II subunit alpha	CSNK2A2	966
24.3173	24.2277	24.5224	24.4445	24.1941	24.2241					-1				10	10	10	16.9	16.9	16.9	105.35	0	33.687	244750000	43	0.195578	0.637415	-0.0682437	0.953798	-0.0321293	P19838;P19838-2;P19838-3	P19838;P19838-2;P19838-3	Nuclear factor NF-kappa-B p105 subunit;Nuclear factor NF-kappa-B p50 subunit	NFKB1	967
24.4606	24.3738	24.3572	24.3568	24.336	24.4984					-1				29	15	15	31.3	18.3	18.3	134.68	0	78.053	595150000	87	0.000443087	0.99898	-0.00010554	0.999927	-5.09072e-05	P20020;P20020-6;P20020-4;P20020-1;P20020-5;P20020-2;Q01814;Q01814-6;Q01814-8;Q01814-5	P20020;P20020-6;P20020-4;P20020-1;P20020-5;P20020-2	Plasma membrane calcium-transporting ATPase 1	ATP2B1	968
25.7779	25.8274	25.8811	25.8646	25.7983	25.875					-1				15	15	15	48.3	48.3	48.3	38.388	0	191.99	1754900000	115	0.170292	0.675629	0.0171515	1.01196	0.00842674	P20042	P20042	Eukaryotic translation initiation factor 2 subunit 2	EIF2S2	969
25.398	25.5243	25.4396	25.3901	25.467	25.4403					-1				15	15	15	31.8	31.8	31.8	52.739	0	98.832	1644300000	107	0.448454	0.356079	-0.0215251	0.985191	-0.0106661	P20073;P20073-2	P20073;P20073-2	Annexin A7	ANXA7	970
NaN	NaN	NaN	NaN	NaN	NaN					-1				9	1	1	63.1	7.8	7.8	22.168	0.00028345	3.6492	5396500	1	NaN	#VALUE!	0	1	NaN	P20290	P20290	Transcription factor BTF3	BTF3	971
25.59	25.5898	25.6682	25.5991	25.6629	25.6137					-1				9	9	1	71.6	71.6	6.2	17.699	0	117.48	790890000	48	0.0837448	0.824623	0.0092748	1.00645	0.00455358	P20290-2	P20290-2	Transcription factor BTF3	BTF3	972
NaN	NaN	NaN	NaN	NaN	NaN					-1				2	1	1	10.5	6.8	6.8	24.984	0	5.6884	42887000	6	NaN	#VALUE!	0	1	NaN	P20336	P20336	Ras-related protein Rab-3A	RAB3A	973
NaN	NaN	NaN	NaN	NaN	NaN					-1				3	2	2	16.4	12.8	12.8	24.758	0.00083079	3.2409	29179000	4	NaN	#VALUE!	0	1	NaN	P20337	P20337	Ras-related protein Rab-3B	RAB3B	974
23.5744	23.9691	23.5602	NaN	23.6404	23.533					-1				7	7	6	39	39	32.6	24.389	0	15.859	151680000	23	NaN	#VALUE!	0	1	NaN	P20338	P20338	Ras-related protein Rab-4A	RAB4A	975
23.7669	23.6275	23.7051	23.803	23.8268	23.7291					-1				8	5	5	60	45.1	45.1	23.658	0	71.045	188610000	24	0.575509	0.265761	0.0864716	1.06177	0.0420472	P20339;P20339-2	P20339;P20339-2	Ras-related protein Rab-5A	RAB5A	976
28.929	28.9298	28.9274	28.9807	28.9326	28.8628					-1				9	9	1	51	51	10.6	23.548	0	76.249	4020800000	95	0.0318625	0.929261	-0.00338173	0.997659	-0.00166283	P20340-2;P20340-4;Q53S08;Q9H0N0	P20340-2;P20340-4	Ras-related protein Rab-6A	RAB6A	978
24.2718	21.1314	24.7413	26.5769	26.2072	23.9361					-1				28	28	25	53.5	53.5	46.1	75.519	0	222.06	1319900000	110	0.486808	0.325981	2.19186	4.56894	0.592612	P20591;P20591-2;P20592-2	P20591;P20591-2	Interferon-induced GTP-binding protein Mx1;Interferon-induced GTP-binding protein Mx1, N-terminally processed	MX1	979
27.0272	26.9714	27.1542	27.0421	27.1391	27.2311					-1				13	13	13	60.2	60.2	60.2	26.489	0	221.25	4430400000	146	0.720063	0.190518	0.0865103	1.0618	0.0423164	P20618	P20618	Proteasome subunit beta type-1	PSMB1	980
25.2723	24.9367	25.221	25.3193	24.8761	24.9859					-1				4	4	4	22.4	22.4	22.4	30.993	0	59.243	518510000	32	0.377515	0.419262	-0.0829245	0.944142	-0.0398255	P20645	P20645	Cation-dependent mannose-6-phosphate receptor	M6PR	981
24.7227	24.8668	24.7491	24.6713	24.8969	24.7028					-1				5	5	5	51.3	51.3	51.3	16.762	0	25.114	458510000	37	0.315857	0.483218	-0.0225073	0.98452	-0.0111073	P20674	P20674	Cytochrome c oxidase subunit 5A, mitochondrial	COX5A	982
25.3114	25.4356	25.4993	25.1648	25.5766	25.4209					-1				27	23	23	46.4	42.7	42.7	66.408	0	226.3	1556000000	135	0.109538	0.777073	-0.0280565	0.980741	-0.013445	P20700	P20700	Lamin-B1	LMNB1	983
26.1452	26.1901	26.1954	26.1168	26.1828	26.1593					-1				26	26	2	49.6	49.6	5.4	76.572	0	323.31	2620000000	176	0.966991	0.107897	-0.0239722	0.983521	-0.0119349	P20810;P20810-6;P20810-8;P20810-10;P20810-7;P20810-4;P20810-9	P20810;P20810-6;P20810-8;P20810-10;P20810-7;P20810-4;P20810-9	Calpastatin	CAST	984
NaN	NaN	NaN	NaN	NaN	NaN					-1				25	1	1	49.4	4.3	4.3	75.304	0	6.5537	11811000	3	NaN	#VALUE!	0	1	NaN	P20810-2;P20810-5;P20810-3	P20810-2;P20810-5;P20810-3	Calpastatin	CAST	985
24.5828	24.7465	24.8129	24.5168	24.6956	24.5154					-1				11	10	10	28.6	27	27	55.405	0	19.246	280630000	38	0.6469	0.225476	-0.138159	0.908678	-0.0664297	P20839;P20839-6;P20839-7;P20839-3;P20839-5;P20839-2;P20839-4	P20839;P20839-6;P20839-7;P20839-3;P20839-5;P20839-2;P20839-4	Inosine-5-monophosphate dehydrogenase 1	IMPDH1	986
27.4352	27.2712	27.62	27.3412	27.4241	27.4268					-1				34	34	3	25.6	25.6	1.8	183.56	0	323.31	7126700000	257	0.151198	0.705996	-0.0447617	0.96945	-0.0212857	P20908;P12107;P12107-2;P12107-4;P12107-3;P13942;P13942-8;P13942-6;P13942-7;P13942-4;P13942-5;P13942-2;P13942-3;P25940	P20908	Collagen alpha-1(V) chain	COL5A1	987
NaN	NaN	NaN	NaN	NaN	NaN					-1				33	2	2	25.6	1.8	1.8	183.65	0	4.3918	59592000	8	NaN	#VALUE!	0	1	NaN	P20908-2	P20908-2	Collagen alpha-1(V) chain	COL5A1	988
NaN	NaN	NaN	NaN	NaN	NaN					-1				1	1	1	3.5	3.5	3.5	37.208	0.0010914	3.028	29338000	5	NaN	#VALUE!	0	1	NaN	P20933	P20933	N(4)-(beta-N-acetylglucosaminyl)-L-asparaginase;Glycosylasparaginase alpha chain;Glycosylasparaginase beta chain	AGA	989
22.5826	22.9066	22.9523	22.8814	22.8171	22.8609					-1				11	11	11	15	15	15	116.4	0	24.49	177230000	46	0.101987	0.790702	0.0392787	1.0276	0.0184427	P20936;P20936-2;P20936-4;P20936-3	P20936;P20936-2;P20936-4	Ras GTPase-activating protein 1	RASA1	990
26.9944	27.2083	27.2149	27.1662	27.295	27.2321					-1				20	20	18	80.9	80.9	73.8	26.559	0	220.1	4833200000	154	0.753523	0.176391	0.0918662	1.06575	0.0449282	P21266	P21266	Glutathione S-transferase Mu 3	GSTM3	991
25.6058	25.5968	25.6245	25.718	25.5933	25.5749					-1				19	19	19	45.8	45.8	45.8	56.5	0	153.02	1441600000	122	0.141564	0.721832	0.0197061	1.01375	0.00962157	P21281;P15313	P21281	V-type proton ATPase subunit B, brain isoform	ATP6V1B2	992
26.0757	26.3001	26.2639	26.1252	25.8784	25.9635					-1				9	9	9	28.8	28.8	28.8	43.941	0	35.039	683290000	38	0.596232	0.253377	-0.224188	0.856077	-0.1047	P21283	P21283	V-type proton ATPase subunit C 1	ATP6V1C1	993
28.944	28.7084	28.4952	28.9071	28.5787	28.5403					-1				11	11	11	64.8	64.8	64.8	20.567	0	300.69	8450600000	162	0.295316	0.506622	-0.0405229	0.972302	-0.0197623	P21291	P21291	Cysteine and glycine-rich protein 1	CSRP1	994
30.4431	30.294	30.2996	30.4569	30.4487	30.3998					-1				176	176	161	74.7	74.7	71.7	280.74	0	323.31	257460000000	2847	0.793575	0.160851	0.089571	1.06405	0.0438847	P21333;P21333-2	P21333;P21333-2	Filamin-A	FLNA	995
NaN	NaN	NaN	NaN	NaN	NaN					-1				4	4	4	2.1	2.1	2.1	319.37	0	4.89	17208000	7	NaN	#VALUE!	0	1	NaN	P21359;P21359-2;P21359-6;P21359-4;P21359-5;P21359-3	P21359;P21359-2;P21359-6;P21359-4;P21359-5;P21359-3	Neurofibromin;Neurofibromin truncated	NF1	996
NaN	NaN	NaN	NaN	NaN	NaN					-1				2	2	2	5.9	5.9	5.9	59.681	0.0021511	2.816	22840000	5	NaN	#VALUE!	0	1	NaN	P21397;P21397-2	P21397;P21397-2	Amine oxidase [flavin-containing] A	MAOA	997
25.7569	25.9823	25.891	25.6627	25.4105	25.4696					-1				36	36	36	49.6	49.6	49.6	98.398	0	221.3	3313900000	226	0.907193	0.123825	-0.362478	0.777827	-0.169303	P21399;O00408;O00408-5;O00408-4;O00408-3	P21399	Cytoplasmic aconitate hydratase	ACO1	998
NaN	NaN	NaN	NaN	NaN	NaN					-1				1	1	1	7	7	7	15.585	0.0038941	2.3384	27153000	6	NaN	#VALUE!	0	1	NaN	P21741;P21741-2	P21741;P21741-2	Midkine	MDK	1000
28.8221	28.8954	28.8045	28.7235	28.7562	28.8191					-1				20	20	20	83.7	83.7	83.7	30.772	0	323.31	21494000000	361	0.606733	0.247324	-0.0744305	0.949717	-0.0363779	P21796	P21796	Voltage-dependent anion-selective channel protein 1	VDAC1	1001
25.7339	25.7094	25.776	25.7202	25.4894	25.6513					-1				14	14	14	57.9	57.9	57.9	31.629	0	79.742	1365700000	97	0.737392	0.183066	-0.11944	0.920545	-0.0579912	P21912	P21912	Succinate dehydrogenase [ubiquinone] iron-sulfur subunit, mitochondrial	SDHB	1002
25.1794	25.2717	25.4893	25.2745	25.5077	25.4027					-1				4	4	4	23.2	23.2	23.2	25.416	0	16.284	320890000	29	0.323626	0.474651	0.0815449	1.05815	0.0389535	P21926	P21926	CD9 antigen	CD9	1003
NaN	NaN	NaN	NaN	NaN	NaN					-1				3	3	3	11.7	11.7	11.7	43.122	0	6.2197	45710000	6	NaN	#VALUE!	0	1	NaN	P21953;P21953-2	P21953;P21953-2	2-oxoisovalerate dehydrogenase subunit beta, mitochondrial	BCKDHB	1004
25.7168	25.537	25.5467	25.7861	25.5783	25.8647					-1				13	13	13	64.6	64.6	64.6	30.037	0	145.51	1299800000	93	0.60949	0.245759	0.142872	1.1041	0.068427	P21964;P21964-2	P21964;P21964-2	Catechol O-methyltransferase	COMT	1005
29.3662	29.3165	29.3553	29.5022	29.2623	29.2166					-1				47	47	47	72.8	72.8	72.8	77.328	0	323.31	52031000000	637	0.0771015	0.837334	-0.0189495	0.986951	-0.00910476	P21980;P21980-2;P21980-3;O43548;O43548-2	P21980;P21980-2	Protein-glutamine gamma-glutamyltransferase 2	TGM2	1006
23.4025	23.3704	23.4895	23.068	23.2375	23.3028					-1				11	11	11	20.7	20.7	20.7	83.134	0	68.38	248610000	54	1.16351	0.0686262	-0.218002	0.859755	-0.105813	P22033	P22033	Methylmalonyl-CoA mutase, mitochondrial	MMUT	1007
25.3148	25.0055	25.0578	25.0554	24.9923	25.0339					-1				17	17	17	26.8	26.8	26.8	89.42	0	98.46	825140000	91	0.463789	0.343725	-0.0987962	0.933812	-0.0474909	P22059;Q969R2;Q969R2-5;Q969R2-4;Q969R2-6;Q969R2-3;Q969R2-2	P22059	Oxysterol-binding protein 1	OSBP	1008
25.586	25.7637	25.5898	25.6538	25.6762	25.2959					-1				13	13	13	70.5	70.5	70.5	24.636	0	142.6	1809600000	103	0.373122	0.423524	-0.104526	0.93011	-0.0496616	P22061;P22061-2	P22061;P22061-2	Protein-L-isoaspartate(D-aspartate) O-methyltransferase	PCMT1	1009
25.7155	25.7847	25.8454	25.596	25.8169	25.8727					-1				14	14	12	44.5	44.5	41.1	33.784	0	76.11	1837100000	98	0.138781	0.726472	-0.0200138	0.986223	-0.00976395	P22087	P22087	rRNA 2-O-methyltransferase fibrillarin	FBL	1010
25.0167	25.1306	25.2747	24.9799	25.3292	25.2447					-1				16	10	6	54.4	38.4	26.2	29.455	0	61.327	638420000	49	0.202584	0.627214	0.0439459	1.03093	0.0211548	P22090	P22090	Small ribosomal subunit protein eS4, Y isoform 1	RPS4Y1	1011
27.0464	27.1594	27.1406	27.1153	26.9762	27.004					-1				21	21	21	55.3	55.3	55.3	47.079	0	256.27	4185300000	165	0.405561	0.393042	-0.0836601	0.943661	-0.0402704	P22234;P22234-2	P22234;P22234-2	Bifunctional phosphoribosylaminoimidazole carboxylase/phosphoribosylaminoimidazole succinocarboxamide synthetase;Phosphoribosylaminoimidazole carboxylase;Phosphoribosylaminoimidazole succinocarboxamide synthetase	PAICS	1013
27.0362	27.1757	27.0498	27.1609	27.0651	26.7549					-1				25	25	25	49.5	49.5	49.5	58.993	0	227.06	4689500000	169	0.282923	0.521287	-0.0936082	0.937176	-0.0441258	P22307;P22307-7;P22307-8;P22307-4;P22307-2;P22307-6;P22307-3;P22307-5	P22307;P22307-7;P22307-8;P22307-4;P22307-2;P22307-6	Sterol carrier protein 2	SCP2	1014
28.3347	28.3214	28.3034	28.3252	28.3128	28.3762					-1				46	46	46	62.9	62.9	62.9	117.85	0	323.31	19594000000	515	0.241583	0.573346	0.0182056	1.0127	0.00898029	P22314;P22314-2	P22314;P22314-2	Ubiquitin-like modifier-activating enzyme 1	UBA1	1015
29.2064	29.2171	29.1394	29.25	29.2204	29.1481					-1				18	18	18	80.1	80.1	80.1	30.137	0	186.52	21647000000	321	0.552795	0.28003	0.0185547	1.01294	0.00921905	P22392-2;P22392;P15531;P15531-2;O60361	P22392-2;P22392;P15531;P15531-2	Nucleoside diphosphate kinase B;Nucleoside diphosphate kinase A	NME2;NME1	1016
24.4338	24.7292	24.6918	24.2721	24.4875	24.6424					-1				17	17	17	44.4	44.4	44.4	53.836	0	90.747	856080000	84	0.944108	0.113734	-0.150932	0.900668	-0.0734183	P22570;P22570-7;P22570-3;P22570-4;P22570-5;P22570-2;P22570-6	P22570;P22570-7;P22570-3;P22570-4;P22570-5;P22570-2;P22570-6	NADPH:adrenodoxin oxidoreductase, mitochondrial	FDXR	1017
NaN	NaN	NaN	NaN	NaN	NaN					-1				2	1	1	12.3	6.8	6.8	40.434	0	7.5267	291770000	6	NaN	#VALUE!	0	1	NaN	P22612	P22612	cAMP-dependent protein kinase catalytic subunit gamma	PRKACG	1018
29.9474	30.1115	30.1965	29.9813	30.1545	30.2977					-1				27	27	27	72	72	72	37.429	0	323.31	25727000000	436	0.973137	0.106381	0.0593599	1.042	0.0293703	P22626;P22626-2	P22626;P22626-2	Heterogeneous nuclear ribonucleoproteins A2/B1	HNRNPA2B1	1019
22.4765	NaN	22.463	21.9825	22.0576	22.2292					-1				5	5	4	6	6	5.1	99.632	0	5.7852	49193000	16	NaN	#VALUE!	0	1	NaN	P22681;Q13191-3;Q13191-2	P22681	E3 ubiquitin-protein ligase CBL	CBL	1020
25.6606	25.572	25.643	25.6101	25.4516	25.5745					-1				15	15	5	47	47	17.7	40.622	0	39.639	1130400000	68	1.20463	0.0624266	-0.0798251	0.946172	-0.039499	P22694;P22694-2;P22694-4;P22694-3;P22694-5;P22694-7;P22694-6;P22694-9;P22694-10;P22694-8	P22694;P22694-2;P22694-4;P22694-3;P22694-5;P22694-7;P22694-6;P22694-9;P22694-10;P22694-8	cAMP-dependent protein kinase catalytic subunit beta	PRKACB	1021
26.904	26.9268	26.9172	26.7993	26.7566	26.889					-1				18	18	18	53	53	53	48.442	0	222.55	4808900000	183	0.876256	0.132967	-0.10103	0.932367	-0.0494988	P22695	P22695	Cytochrome b-c1 complex subunit 2, mitochondrial	UQCRC2	1022
NaN	NaN	NaN	NaN	NaN	NaN					-1				5	5	5	18.3	18.3	18.3	45.733	0	11.512	47435000	13	NaN	#VALUE!	0	1	NaN	P22760	P22760	Arylacetamide deacetylase	AADAC	1023
24.8166	24.7662	24.9699	24.8279	24.7423	24.7094					-1				11	11	11	33.3	33.3	33.3	47.862	0	30.759	413900000	51	0.400143	0.397976	-0.091011	0.938865	-0.043643	P22830;P22830-2	P22830;P22830-2	Ferrochelatase, mitochondrial	FECH	1024
24.2691	24.5459	24.512	24.2261	24.0033	24.156					-1				13	13	4	26.6	26.6	7	77.213	0	130.48	494770000	64	0.784854	0.164114	-0.313878	0.804476	-0.146279	P23142;P23142-2;P23142-3;CON__ENSEMBL:ENSBTAP00000016046	P23142;P23142-2;P23142-3	Fibulin-1	FBLN1	1025
NaN	NaN	NaN	NaN	NaN	NaN					-1				11	2	2	24.2	4	4	74.433	0	6.4102	15917000	6	NaN	#VALUE!	0	1	NaN	P23142-4	P23142-4	Fibulin-1	FBLN1	1026
24.5419	24.4479	24.652	24.324	24.4733	24.737					-1				12	12	12	42.9	42.9	42.9	33.969	0	87.841	630340000	64	0.133079	0.736073	-0.0358365	0.975466	-0.0171253	P23193;P23193-2;Q15560;Q15560-2	P23193;P23193-2	Transcription elongation factor A protein 1	TCEA1	1027
23.0837	23.4382	23.1023	NaN	NaN	NaN					-1				4	4	4	10.4	10.4	10.4	68.686	0	6.0281	63396000	11	NaN	#VALUE!	0	1	NaN	P23219;P23219-4;P23219-3;P23219-2;P23219-6;P23219-5;P35354	P23219;P23219-4;P23219-3;P23219-2;P23219-6;P23219-5	Prostaglandin G/H synthase 1	PTGS1	1028
26.7686	26.9224	27.1573	26.9111	27.1765	27.0521					-1				25	25	24	36.9	36.9	35.8	76.149	0	323.31	4411200000	187	0.340126	0.456956	0.0971044	1.06962	0.0461047	P23246;P23246-2	P23246;P23246-2	Splicing factor, proline- and glutamine-rich	SFPQ	1029
23.8683	23.8017	23.9771	23.8095	24.0671	23.9546					-1				8	8	8	29.3	29.3	29.3	51.169	0	42.562	309700000	43	0.214292	0.610531	0.0613295	1.04343	0.029169	P23258;Q9NRH3	P23258;Q9NRH3	Tubulin gamma-1 chain;Tubulin gamma-2 chain	TUBG1;TUBG2	1030
29.9592	29.9886	29.9231	29.9749	29.9351	29.9278					-1				21	21	21	67.1	67.1	67.1	23.742	0	179.36	46798000000	444	0.181997	0.657662	-0.011062	0.992362	-0.00547225	P23284	P23284	Peptidyl-prolyl cis-trans isomerase B	PPIB	1031
25.3359	25.461	25.3578	25.1725	25.1958	25.4281					-1				18	18	18	45.5	45.5	45.5	65.443	0	158.35	1082100000	116	0.453236	0.352179	-0.119448	0.92054	-0.0568982	P23368;P23368-2;Q16798;Q16798-2	P23368;P23368-2	NAD-dependent malic enzyme, mitochondrial	ME2	1032
28.3959	28.4747	28.4205	28.4181	28.4535	28.5088					-1				23	23	23	81.5	81.5	81.5	26.688	0	183.35	19542000000	323	0.348212	0.448526	0.0297515	1.02084	0.0146427	P23396;P23396-2	P23396;P23396-2	Small ribosomal subunit protein uS3	RPS3	1034
NaN	NaN	NaN	NaN	NaN	NaN					-1				1	1	1	11.6	11.6	11.6	18.884	0	37.545	145780000	6	NaN	#VALUE!	0	1	NaN	P23434	P23434	Glycine cleavage system H protein, mitochondrial	GCSH	1035
NaN	NaN	NaN	NaN	NaN	NaN					-1				6	2	2	5	2.8	2.8	100.42	0.00028417	3.711	15117000	4	NaN	#VALUE!	0	1	NaN	P23497;P23497-4;P23497-2;P23497-7;P23497-6;P23497-5;P23497-3	P23497	Nuclear autoantigen Sp-100	SP100	1036
NaN	NaN	NaN	NaN	NaN	NaN					-1				3	3	3	5.8	5.8	5.8	93.026	0	4.0911	29250000	4	NaN	#VALUE!	0	1	NaN	P23508;P23508-2	P23508;P23508-2	Colorectal mutant cancer protein	MCC	1037
NaN	NaN	NaN	NaN	NaN	NaN					-1				1	1	1	5.5	5.5	5.5	36.876	0.0090293	1.8957	0	1	NaN	#VALUE!	0	1	NaN	P23511;P23511-2	P23511;P23511-2	Nuclear transcription factor Y subunit alpha	NFYA	1038
26.9798	26.8532	26.8615	26.9428	26.8243	26.8726					-1				20	20	20	47.7	47.7	47.7	47.716	0	213.2	5523200000	170	0.463355	0.344069	-0.0182521	0.987428	-0.00905876	P23526;P23526-2	P23526;P23526-2	Adenosylhomocysteinase	AHCY	1039
30.2914	30.4483	30.2192	30.4284	30.4278	30.2442					-1				23	23	18	89.2	89.2	66.3	18.502	0	323.31	37047000000	324	0.377683	0.419099	0.0472082	1.03326	0.0230647	P23528	P23528	Cofilin-1	CFL1	1040
25.6171	25.5497	25.6893	25.5539	25.715	25.4806					-1				11	11	11	24.1	24.1	24.1	69.15	0	33.731	732130000	55	0.110522	0.775315	-0.0355021	0.975692	-0.0168347	P23588;P23588-2	P23588;P23588-2	Eukaryotic translation initiation factor 4B	EIF4B	1041
24.5737	24.6322	24.5222	24.7383	24.5955	24.2774					-1				15	15	15	36.3	36.3	36.3	73.776	0	82.694	547340000	74	0.111865	0.772921	-0.0389722	0.973348	-0.0183989	P23786	P23786	Carnitine O-palmitoyltransferase 2, mitochondrial	CPT2	1043
24.9188	25.1134	25.1531	24.9965	NaN	25.3962					-1				11	11	11	47.2	47.2	47.2	23.819	0	22.951	425550000	48	NaN	#VALUE!	0	1	NaN	P23919;P23919-2	P23919;P23919-2	Thymidylate kinase	DTYMK	1044
NaN	NaN	NaN	NaN	NaN	NaN					-1				2	2	2	3.4	3.4	3.4	90.069	0	4.2099	22559000	7	NaN	#VALUE!	0	1	NaN	P23921	P23921	Ribonucleoside-diphosphate reductase large subunit	RRM1	1045
25.9076	25.8641	25.8432	26.0069	25.5875	25.9665					-1				4	4	3	27.8	27.8	22.6	24.542	0	58.687	992610000	39	0.0447014	0.902191	-0.0179946	0.987605	-0.00845026	P24390;P24390-2	P24390;P24390-2	ER lumen protein-retaining receptor 1	KDELR1	1046
NaN	23.1152	23.2233	22.7162	23.853	22.8728					-1				3	3	3	15.2	15.2	15.2	28.908	0	19.113	94794000	15	NaN	#VALUE!	0	1	NaN	P24539	P24539	ATP synthase F(0) complex subunit B1, mitochondrial	ATP5PB	1048
24.9843	24.9264	24.9767	25.054	25.3253	25.0262					-1				8	8	8	39.7	39.7	39.7	30.57	0	65.203	710000000	57	0.573987	0.266694	0.172717	1.12718	0.0817313	P24593	P24593	Insulin-like growth factor-binding protein 5	IGFBP5	1049
25.2709	25.2674	25.2178	25.2288	25.3031	25.3669					-1				8	8	4	57.6	57.6	25.9	18.042	0	61.381	797060000	54	0.316853	0.482111	0.0475299	1.03349	0.0231231	P24666;P24666-4;P24666-3	P24666;P24666-4;P24666-3	Low molecular weight phosphotyrosine protein phosphatase	ACP1	1050
26.7226	26.9325	26.9683	26.72	27.0064	26.858					-1				17	17	17	52	52	52	45.199	0	281.31	2884200000	113	0.080674	0.830474	-0.0129922	0.991035	-0.00632715	P24752;P24752-2	P24752	Acetyl-CoA acetyltransferase, mitochondrial	ACAT1	1051
25.6003	25.7412	25.7478	25.5867	25.114	25.2049					-1				58	58	58	36.4	36.4	36.4	240.85	0	323.31	3523600000	302	0.753921	0.17623	-0.39458	0.760711	-0.180008	P24821;P24821-4;P24821-2;P24821-3;P24821-5;P24821-6	P24821;P24821-4;P24821-2;P24821-3;P24821-5;P24821-6	Tenascin	TNC	1052
26.286	26.3596	26.4591	26.1755	26.7632	26.4749					-1				9	4	4	62.2	29.1	29.1	19.827	0	64.202	1290200000	39	0.241068	0.574027	0.102986	1.07399	0.0477967	P24844;P24844-2	P24844;P24844-2	Myosin regulatory light polypeptide 9	MYL9	1053
NaN	NaN	NaN	NaN	NaN	NaN					-1				4	4	4	3.6	3.6	3.6	217.17	0	4.6865	28205000	4	NaN	#VALUE!	0	1	NaN	P24928;P24928-2	P24928	DNA-directed RNA polymerase II subunit RPB1	POLR2A	1054
NaN	NaN	NaN	NaN	NaN	NaN					-1				1	1	1	3.3	3.3	3.3	47.44	0.002154	2.8234	18102000	5	NaN	#VALUE!	0	1	NaN	P25116	P25116	Proteinase-activated receptor 1	F2R	1055
22.6796	22.8845	22.7852	22.6441	22.7605	22.7793					-1				11	11	11	18.3	18.3	18.3	90.98	0	18.214	113600000	31	0.584238	0.260473	-0.0551402	0.962501	-0.0270894	P25205;P25205-2	P25205;P25205-2	DNA replication licensing factor MCM3	MCM3	1056
NaN	NaN	NaN	NaN	NaN	NaN					-1				1	1	1	6.3	6.3	6.3	22.831	0.0023974	2.6862	21057000	6	NaN	#VALUE!	0	1	NaN	P25208	P25208	Nuclear transcription factor Y subunit beta	NFYB	1057
25.2552	25.2652	25.2772	25.5702	25.371	25.4218					-1				9	9	9	46.5	46.5	46.5	33.178	0	49.986	896240000	64	1.00309	0.099291	0.188421	1.13952	0.0912776	P25325;P25325-2	P25325;P25325-2	3-mercaptopyruvate sulfurtransferase	MPST	1058
28.1803	28.3179	28.132	28.1306	28.1687	28.209					-1				9	9	9	71.2	71.2	71.2	14.515	0	211.83	7506100000	144	0.223274	0.598034	-0.0406361	0.972226	-0.0196742	P25398	P25398	Small ribosomal subunit protein eS12	RPS12	1059
NaN	NaN	NaN	NaN	NaN	NaN					-1				3	3	3	16.1	16.1	16.1	37.732	0	4.1886	18500000	8	NaN	#VALUE!	0	1	NaN	P25445;P25445-6	P25445;P25445-6	Tumor necrosis factor receptor superfamily member 6	FAS	1060
NaN	NaN	NaN	NaN	NaN	NaN					-1				2	2	2	3.9	3.9	3.9	44.712	0.0097354	1.8594	31855000	7	NaN	#VALUE!	0	1	NaN	P25490;O15391;Q96MM3	P25490;O15391;Q96MM3	Transcriptional repressor protein YY1;Transcription factor YY2;Zinc finger protein 42 homolog	YY1;YY2;ZFP42	1061
24.5387	24.686	24.5238	24.5189	24.5655	24.6409					-1				14	14	13	41.8	41.8	38.2	38.044	0	67.446	708810000	66	0.0358826	0.920698	-0.00774193	0.994648	-0.0037422	P25685;P25685-2	P25685;P25685-2	DnaJ homolog subfamily B member 1	DNAJB1	1062
28.704	28.922	28.8001	28.7097	28.8354	28.9897					-1				36	36	36	60.8	60.8	60.8	59.75	0	323.31	30191000000	534	0.155616	0.69885	0.0362498	1.02544	0.017418	P25705;P25705-2;P25705-3	P25705;P25705-2;P25705-3	ATP synthase subunit alpha, mitochondrial	ATP5F1A	1063
27.0938	27.227	27.1538	27.1844	27.148	27.1261					-1				17	17	17	71.1	71.1	71.1	29.555	0	160.28	4615500000	168	0.0338565	0.925004	-0.00534312	0.996303	-0.0026061	P25786;P25786-2	P25786;P25786-2	Proteasome subunit alpha type-1	PSMA1	1064
27.8763	28.1552	27.9319	28.1147	27.9624	27.9724					-1				17	17	17	80.3	80.3	80.3	25.898	0	226.78	3870500000	126	0.0760712	0.839322	0.0286922	1.02009	0.0135046	P25787	P25787	Proteasome subunit alpha type-2	PSMA2	1065
26.7054	26.6283	26.6503	26.7336	26.5353	26.5349					-1				11	11	11	40.4	40.4	40.4	28.433	0	77.506	2170300000	103	0.508118	0.310372	-0.0600974	0.959199	-0.0293929	P25788;P25788-2	P25788;P25788-2	Proteasome subunit alpha type-3	PSMA3	1066
27.193	27.1663	27.2043	27.3074	27.3302	27.1151					-1				13	13	13	60.5	60.5	60.5	29.483	0	220.82	4626700000	140	0.29971	0.501522	0.0629972	1.04463	0.030324	P25789;P25789-2	P25789;P25789-2	Proteasome subunit alpha type-4	PSMA4	1067
23.4822	NaN	23.2898	NaN	NaN	22.9765					-1				2	2	2	13.7	13.7	13.7	30.619	0	11.931	65459000	10	NaN	#VALUE!	0	1	NaN	P25942;P25942-2	P25942;P25942-2	Tumor necrosis factor receptor superfamily member 5	CD40	1068
23.667	23.4939	23.59	23.7426	23.4166	23.7124					-1				6	6	6	7.3	7.3	7.3	116.61	0	13.894	132790000	26	0.241823	0.57303	0.0402597	1.0283	0.0195408	P26006;P26006-1	P26006;P26006-1	Integrin alpha-3;Integrin alpha-3 heavy chain;Integrin alpha-3 light chain	ITGA3	1069
23.4517	23.0259	NaN	23.5194	NaN	22.9789					-1				6	6	6	23.1	23.1	23.1	41.975	0	15.332	87309000	17	NaN	#VALUE!	0	1	NaN	P26022	P26022	Pentraxin-related protein PTX3	PTX3	1070
28.5676	28.6074	28.4927	28.6394	28.5909	28.5926					-1				52	52	37	71.4	71.4	53.4	67.819	0	323.31	26805000000	653	0.555484	0.278302	0.0517063	1.03649	0.0254077	P26038	P26038	Moesin	MSN	1071
25.1657	25.1583	25.1424	25.3127	25.1329	25.1601					-1				18	18	18	48.4	48.4	48.4	54.416	0	74.799	1199500000	99	0.333099	0.464409	0.0464357	1.03271	0.022632	P26196	P26196	Probable ATP-dependent RNA helicase DDX6	DDX6	1072
NaN	NaN	NaN	NaN	NaN	NaN					-1				10	1	1	13.2	1.9	1.9	105.31	0.0002849	3.7669	57597000	3	NaN	#VALUE!	0	1	NaN	P26232;P26232-2;P26232-5;P26232-3;P26232-4;P26232-6	P26232;P26232-2;P26232-5;P26232-3;P26232-4;P26232-6	Catenin alpha-2	CTNNA2	1073
NaN	NaN	NaN	NaN	NaN	NaN					-1				2	2	2	1.4	1.4	1.4	183.16	0.0013605	2.9835	18768000	8	NaN	#VALUE!	0	1	NaN	P26358;P26358-2;P26358-3	P26358;P26358-2;P26358-3	DNA (cytosine-5)-methyltransferase 1	DNMT1	1074
26.0869	26.1263	26.3731	25.976	26.1472	26.0663					-1				15	15	15	47.4	47.4	47.4	53.5	0	155.97	1841900000	130	0.524166	0.299112	-0.132292	0.912381	-0.0631405	P26368;P26368-2	P26368;P26368-2	Splicing factor U2AF 65 kDa subunit	U2AF2	1075
27.875	27.9344	27.8255	27.754	27.9159	28.0603					-1				10	10	10	45	45	45	24.261	0	106.36	6421900000	96	0.10112	0.792282	0.0317516	1.02225	0.0150787	P26373;P26373-2	P26373;P26373-2	Large ribosomal subunit protein eL13	RPL13	1076
24.269	24.371	24.427	24.2985	24.4482	24.5205					-1				10	10	10	31.2	31.2	31.2	46.65	0	50.391	540970000	64	1.13277	0.0736597	0.0667445	1.04735	0.0330551	P26440;P26440-2	P26440;P26440-2	Isovaleryl-CoA dehydrogenase, mitochondrial	IVD	1077
22.8071	22.8887	22.8243	22.9541	22.842	22.8063					-1				8	8	8	20.9	20.9	20.9	50.878	0	14.401	151160000	37	0.158533	0.694172	0.0274188	1.01919	0.0133078	P26572	P26572	Alpha-1,3-mannosyl-glycoprotein 2-beta-N-acetylglucosaminyltransferase	MGAT1	1078
25.0836	25.3575	25.4418	24.7407	25.2919	25.3551					-1				8	6	6	29.7	19.6	19.6	24.033	0	34.627	771890000	51	0.68771	0.205253	-0.165082	0.891878	-0.0790187	P26583	P26583	High mobility group protein B2	HMGB2	1079
28.3466	28.3924	28.3409	28.2746	28.2666	28.369					-1				19	19	17	58.7	58.7	56	59.632	0	323.31	8492200000	228	0.473078	0.336451	-0.0565643	0.961551	-0.0276585	P26599;P26599-1;P26599-2	P26599;P26599-1;P26599-2	Polypyrimidine tract-binding protein 1	PTBP1	1080
27.2235	27.1166	27.2043	27.2342	27.1738	27.1806					-1				43	43	39	61.7	61.7	57	83.434	0	286.13	9925100000	362	0.225805	0.594559	0.0146948	1.01024	0.00726236	P26639;P26639-2;A2RTX5-2	P26639;P26639-2	Threonine--tRNA ligase 1, cytoplasmic	TARS1	1081
25.8523	25.7947	25.7583	25.7614	25.7526	25.77					-1				46	46	46	47	47	47	140.47	0	323.31	4115800000	341	0.514732	0.305681	-0.0404332	0.972363	-0.0199214	P26640;P26640-2	P26640	Valine--tRNA ligase	VARS1	1082
28.2653	28.2493	28.2493	28.2775	28.2428	28.194					-1				28	28	28	72.1	72.1	72.1	50.118	0	323.31	19476000000	393	0.302948	0.497797	-0.0165284	0.988609	-0.00818189	P26641;P26641-2	P26641;P26641-2	Elongation factor 1-gamma	EEF1G	1083
26.0337	26.0772	25.8488	25.9982	25.8813	25.7904					-1				9	9	9	50	50	50	15.649	0	34.35	1393500000	50	0.713164	0.193569	-0.096639	0.935209	-0.0471385	P26885	P26885	Peptidyl-prolyl cis-trans isomerase FKBP2	FKBP2	1084
NaN	NaN	NaN	NaN	NaN	NaN					-1				2	2	2	6.4	6.4	6.4	57.847	0.0010998	3.1233	6214700	4	NaN	#VALUE!	0	1	NaN	P27037;P27037-2;Q13705	P27037;P27037-2;Q13705	Activin receptor type-2A;Activin receptor type-2B	ACVR2A;ACVR2B	1085
28.0169	28.0795	27.9827	27.7487	27.9138	28.1284					-1				17	17	17	70.1	70.1	70.1	31.73	0	211.91	6503600000	175	0.283212	0.52094	-0.0960579	0.935586	-0.0452153	P27105;P27105-2	P27105	Stomatin	STOM	1086
23.9554	24.0288	23.6107	23.8075	23.8639	NaN					-1				4	4	4	33.6	33.6	33.6	25.268	0	21.961	147380000	18	NaN	#VALUE!	0	1	NaN	P27144	P27144	Adenylate kinase 4, mitochondrial	AK4	1087
26.2199	26.558	26.5088	26.1952	26.7757	26.3121					-1				20	16	16	66.1	59.2	59.2	27.764	0	193.35	2217600000	92	0.00313327	0.992811	-0.00122197	0.999153	-0.00057635	P27348	P27348	14-3-3 protein theta	YWHAQ	1088
24.3406	24.1628	24.1688	24.2508	24.2255	23.9853					-1				13	9	9	42.5	30.3	30.3	43.135	0	34.445	437220000	54	0.365316	0.431205	-0.0701936	0.95251	-0.033881	P27361;P27361-3;P27361-2	P27361;P27361-3;P27361-2	Mitogen-activated protein kinase 3	MAPK3	1089
NaN	NaN	NaN	NaN	NaN	NaN					-1				1	1	1	11.6	11.6	11.6	15.736	0	8.4341	181040000	7	NaN	#VALUE!	0	1	NaN	P27449	P27449	V-type proton ATPase 16 kDa proteolipid subunit c	ATP6V0C	1090
27.1368	26.956	26.9944	27.1452	27.1429	27.0888					-1				31	31	31	36.8	36.8	36.8	88.278	0	269.39	7560900000	298	0.694973	0.201849	0.0965347	1.0692	0.0470551	P27487	P27487	Dipeptidyl peptidase 4;Dipeptidyl peptidase 4 membrane form;Dipeptidyl peptidase 4 soluble form	DPP4	1091
27.631	27.6917	27.6674	27.6649	27.8014	27.7782					-1				12	12	12	47.2	47.2	47.2	24.577	0	174.42	7756400000	183	1.09854	0.0797003	0.0847874	1.06053	0.0418603	P27635;Q96L21	P27635	Large ribosomal subunit protein uL16	RPL10	1092
24.189	24.2549	24.4128	24.0808	24.3286	24.4131					-1				13	13	13	31.7	31.7	31.7	68.137	0	66.145	415160000	77	0.0708211	0.84953	-0.0113761	0.992146	-0.00554159	P27694	P27694	Replication protein A 70 kDa DNA-binding subunit;Replication protein A 70 kDa DNA-binding subunit, N-terminally processed	RPA1	1093
26.3938	26.4779	26.6544	26.3586	26.3603	26.6338					-1				18	18	18	64.8	64.8	64.8	35.554	0	281.94	4179400000	195	0.708485	0.195666	-0.0577958	0.960731	-0.0284682	P27695	P27695	DNA repair nuclease/redox regulator APEX1;DNA repair nuclease/redox regulator APEX1, mitochondrial	APEX1	1094
24.0563	23.8975	23.8873	24.1702	23.7492	23.5927					-1				3	3	3	18.7	18.7	18.7	29.625	0	7.3682	132590000	20	0.341444	0.455571	-0.109684	0.926791	-0.0517501	P27701;P27701-2	P27701;P27701-2	CD82 antigen	CD82	1095
25.4102	25.5135	25.4007	25.4234	25.4142	25.4639					-1				64	64	61	42.3	42.3	41.3	242.98	0	323.31	3646300000	386	0.0513453	0.888494	-0.00762939	0.994726	-0.00372515	P27708	P27708	Multifunctional protein CAD;Glutamine-dependent carbamoyl phosphate synthase;Glutamine amidotransferase;Ammonium-dependent carbamoyl phosphate synthase;Aspartate carbamoyltransferase;Dihydroorotase	CAD	1096
30.1143	30.1363	30.1179	30.2925	30.1381	30.1519					-1				21	21	21	64.3	64.3	64.3	48.141	0	323.31	63950000000	596	0.496437	0.318833	0.0713463	1.0507	0.0347315	P27797	P27797	Calreticulin	CALR	1097
27.7073	27.7631	27.7127	27.7383	27.603	27.5606					-1				68	68	68	65	65	65	121	0	323.31	21207000000	644	0.565226	0.272128	-0.0937436	0.937088	-0.0454526	P27816;P27816-6;P27816-2;P27816-5;P27816-4;P27816-7;P27816-3	P27816;P27816-6;P27816-2;P27816-5	Microtubule-associated protein 4	MAP4	1098
28.969	28.9368	28.9166	28.9333	28.897	28.8007					-1				36	36	36	47.3	47.3	47.3	67.567	0	323.31	15049000000	415	0.872238	0.134203	-0.0637805	0.956754	-0.03148	P27824;P27824-2;P27824-3;O14967	P27824;P27824-2;P27824-3	Calnexin	CANX	1099
26.4461	26.465	26.4921	26.5668	26.5235	26.3179					-1				10	10	10	51.8	51.8	51.8	30.354	0	127.72	1648900000	80	0.00567914	0.987008	0.00164922	1.00114	0.000789193	P28062;P28062-2	P28062;P28062-2	Proteasome subunit beta type-8	PSMB8	1100
24.562	24.7893	24.828	24.865	24.9133	24.7883					-1				7	7	7	41.6	41.6	41.6	23.264	0	37.343	400620000	36	0.492088	0.322042	0.129077	1.09359	0.0614957	P28065;P28065-2	P28065;P28065-2	Proteasome subunit beta type-9	PSMB9	1101
27.4502	27.6392	27.582	27.5753	27.4627	27.472					-1				12	12	12	68.9	68.9	68.9	26.411	0	143.24	3689000000	117	0.210378	0.616059	-0.0537968	0.963398	-0.0257218	P28066;P28066-2	P28066;P28066-2	Proteasome subunit alpha type-5	PSMA5	1102
26.7847	26.8227	26.7544	26.8865	26.7813	26.7941					-1				8	8	8	48.5	48.5	48.5	29.204	0	284.76	2784200000	79	0.296233	0.505553	0.0333538	1.02339	0.0163382	P28070	P28070	Proteasome subunit beta type-4	PSMB4	1103
27.0461	26.9379	26.9916	26.9548	26.9456	26.9394					-1				8	8	8	45.2	45.2	45.2	25.357	0	115.29	1864100000	54	0.590617	0.256675	-0.0452588	0.969116	-0.0223082	P28072	P28072	Proteasome subunit beta type-6	PSMB6	1104
26.1033	26.0964	26.0116	26.1015	26.0009	26.0567					-1				12	12	12	51.3	51.3	51.3	28.48	0	265.01	2086000000	97	0.146036	0.714437	-0.0174192	0.987999	-0.00853322	P28074;P28074-3;P28074-2	P28074;P28074-3;P28074-2	Proteasome subunit beta type-5	PSMB5	1105
24.3454	24.8959	24.8582	24.3796	24.8482	24.7404					-1				13	12	8	68.8	64.7	45.9	25.744	0	45.309	673690000	67	0.372878	0.423762	-0.043808	0.970091	-0.0214332	P28161;P28161-2	P28161;P28161-2	Glutathione S-transferase Mu 2	GSTM2	1106
25.1697	25.0418	25.2731	25.1313	24.9061	24.9072					-1				19	19	19	35.8	35.8	35.8	75.475	0	92.47	1014700000	116	0.68839	0.204932	-0.18001	0.882697	-0.0858375	P28288;P28288-2;P28288-3	P28288;P28288-2	ATP-binding cassette sub-family D member 3	ABCD3	1107
NaN	NaN	NaN	NaN	NaN	NaN					-1				2	2	2	2.1	2.1	2.1	138.38	0	5.2947	8371800	3	NaN	#VALUE!	0	1	NaN	P28290;P28290-2;P28290-3	P28290;P28290-2;P28290-3	Protein ITPRID2	ITPRID2	1108
25.112	24.7495	24.6623	25.0646	24.7925	24.6721					-1				10	10	10	41	41	41	46.944	0	47.57	593410000	52	0.0211601	0.952445	0.00177701	1.00123	0.000876934	P28300	P28300	Protein-lysine 6-oxidase;Protein-lysine 6-oxidase, long form;Protein-lysine 6-oxidase, short form	LOX	1109
NaN	NaN	NaN	NaN	NaN	NaN					-1				12	4	4	10.2	4.3	4.3	122.6	0	12.338	16576000	6	NaN	#VALUE!	0	1	NaN	P28370;P28370-2	P28370;P28370-2	Probable global transcription activator SNF2L1	SMARCA1	1112
25.9407	25.8595	25.7873	25.9116	25.891	25.8581					-1				23	23	19	75	75	66.4	41.389	0	101.33	2293900000	163	0.310272	0.489472	0.0243867	1.01705	0.0120188	P28482;P28482-2	P28482;P28482-2	Mitogen-activated protein kinase 1	MAPK1	1113
27.2261	26.8942	27.0034	NaN	26.8771	26.5498					-1				6	6	6	20.6	20.6	20.6	63.544	0	185.27	730820000	32	NaN	#VALUE!	0	1	NaN	P28799;P28799-3;P28799-2	P28799;P28799-3;P28799-2	Progranulin;Paragranulin;Granulin-1;Granulin-2;Granulin-3;Granulin-4;Granulin-5;Granulin-6;Granulin-7	GRN	1114
25.7385	25.6555	25.7141	25.8581	25.788	25.5433					-1				25	25	25	60.7	60.7	60.7	56.166	0	179.91	3105900000	190	0.0913944	0.810225	0.0270716	1.01894	0.0128972	P28838;P28838-2	P28838;P28838-2	Cytosol aminopeptidase	LAP3	1115
NaN	NaN	NaN	NaN	NaN	NaN					-1				2	2	2	6.4	6.4	6.4	49.452	0	4.6607	16109000	6	NaN	#VALUE!	0	1	NaN	P29083	P29083	General transcription factor IIE subunit 1	GTF2E1	1116
24.8528	24.8681	24.5835	24.8135	24.8306	NaN					-1				7	7	7	33.6	33.6	33.6	30.188	0	24.276	325530000	26	NaN	#VALUE!	0	1	NaN	P29218;P29218-3;P29218-2	P29218;P29218-3	Inositol monophosphatase 1	IMPA1	1118
NaN	NaN	NaN	NaN	NaN	NaN					-1				3	3	3	10.9	10.9	10.9	38.091	0.0016304	2.9494	10493000	3	NaN	#VALUE!	0	1	NaN	P29279;P29279-2	P29279;P29279-2	CCN family member 2	CCN2	1119
23.5651	23.6506	23.5436	23.3229	23.3462	23.4329					-1				8	8	7	24	24	22	62.821	0	25.539	247100000	39	1.2097	0.0617021	-0.219093	0.859105	-0.106506	P29353;P29353-2;P29353-3;P29353-7;P29353-6;P29353-5;Q6S5L8	P29353;P29353-2;P29353-3;P29353-7;P29353-6;P29353-5	SHC-transforming protein 1	SHC1	1121
NaN	NaN	NaN	NaN	NaN	NaN					-1				3	3	3	13.1	13.1	13.1	32.868	0	4.3262	20180000	3	NaN	#VALUE!	0	1	NaN	P29372;P29372-5;P29372-4;P29372-2	P29372;P29372-5;P29372-4;P29372-2	DNA-3-methyladenine glycosylase	MPG	1122
24.754	24.446	NaN	25.2752	24.6729	NaN					-1				5	5	5	36.2	36.2	36.2	15.693	0	22.273	200440000	21	NaN	#VALUE!	0	1	NaN	P29373;P29762	P29373	Cellular retinoic acid-binding protein 2	CRABP2	1123
24.3279	24.2399	24.3945	24.4921	24.4085	24.3446					-1				15	15	15	49.5	49.5	49.5	45.158	0	58.09	571400000	77	0.493322	0.321128	0.0943012	1.06755	0.0455095	P29466;P29466-2;P29466-3;P29466-4;P29466-5;Q5EG05-2;Q5EG05	P29466;P29466-2;P29466-3;P29466-4	Caspase-1;Caspase-1 subunit p20;Caspase-1 subunit p10	CASP1	1125
NaN	NaN	NaN	NaN	NaN	NaN					-1				6	6	6	18.7	18.7	18.7	44.564	0	10.61	40350000	5	NaN	#VALUE!	0	1	NaN	P29508;P29508-2;P48594	P29508;P29508-2;P48594	Serpin B3;Serpin B4	SERPINB3;SERPINB4	1126
23.8095	23.6455	23.2961	23.9616	23.9174	23.8889					-1				9	9	9	17.5	17.5	17.5	67.029	0	24.641	290810000	48	0.908844	0.123355	0.338954	1.26484	0.159018	P29536;P29536-2;REV__Q5JV73	P29536;P29536-2	Leiomodin-1	LMOD1	1127
24.7763	24.5304	24.9242	24.683	24.7456	24.2898					-1				4	4	1	11.6	11.6	3.7	44.505	0	15.853	223480000	23	0.249821	0.562573	-0.170825	0.888335	-0.0759791	P29558;P29558-2	P29558;P29558-2	RNA-binding motif, single-stranded-interacting protein 1	RBMS1	1128
25.0974	25.1445	25.1834	25.1341	25.2564	25.2177					-1				22	22	22	35.9	35.9	35.9	97.55	0	139.3	1290900000	128	0.855556	0.139458	0.0609169	1.04313	0.030075	P29590;P29590-11;P29590-5;P29590-4;P29590-2;P29590-3;P29590-8;P29590-9;P29590-12;P29590-14;P29590-10;P29590-13	P29590;P29590-11;P29590-5;P29590-4;P29590-2;P29590-3;P29590-8;P29590-9;P29590-12;P29590-14;P29590-10;P29590-13	Protein PML	PML	1129
27.718	27.8936	27.7851	27.8187	27.8719	27.6671					-1				15	15	13	64.1	64.1	57.3	31.121	0	323.31	5768500000	138	0.0672977	0.856451	-0.0129871	0.991038	-0.00629432	P29692;P29692-2;P29692-3;P29692-4	P29692;P29692-2;P29692-3;P29692-4	Elongation factor 1-delta	EEF1D	1130
27.3319	27.1985	27.343	27.2521	27.2619	27.2031					-1				15	15	15	48.5	48.5	48.5	31.554	0	323.31	4778400000	94	0.31993	0.478707	-0.0520871	0.96454	-0.0252814	P29966	P29966	Myristoylated alanine-rich C-kinase substrate	MARCKS	1131
24.6849	24.5609	24.5772	24.6065	24.686	24.7536					-1				15	14	7	49.3	47.1	27.9	42.123	0	45.927	877540000	88	0.356637	0.439909	0.0743898	1.05292	0.0358021	P29992;O95837;P19086;Q03113-2	P29992	Guanine nucleotide-binding protein subunit alpha-11	GNA11	1132
23.6229	23.895	23.776	23.4399	23.3288	23.4524					-1				6	6	6	18.3	18.3	18.3	61.719	0	21.479	172910000	28	1.06767	0.0855717	-0.357604	0.78046	-0.169326	P30038;P30038-3;P30038-2	P30038;P30038-3;P30038-2	Delta-1-pyrroline-5-carboxylate dehydrogenase, mitochondrial	ALDH4A1	1133
27.4461	27.6509	27.5426	27.4997	27.6384	27.3976					-1				15	15	15	59	59	59	28.993	0	191.43	5117600000	171	0.21241	0.613183	-0.0346298	0.976282	-0.0168239	P30040;P30040-2	P30040	Endoplasmic reticulum resident protein 29	ERP29	1134
29.2672	29.3851	29.1948	29.3487	29.3553	29.0719					-1				25	25	25	83.9	83.9	83.9	25.035	0	323.31	27235000000	431	0.138356	0.727183	-0.0237045	0.983704	-0.011512	P30041	P30041	Peroxiredoxin-6	PRDX6	1135
25.9075	26.1678	26.1663	25.9545	25.9979	26.0819					-1				11	11	11	67	67	67	22.119	0	92.249	1574900000	104	0.411395	0.387797	-0.0690587	0.95326	-0.0334738	P30043	P30043	Flavin reductase (NADPH)	BLVRB	1136
26.817	26.8967	26.7534	26.6938	26.9009	26.6269					-1				12	12	12	56.1	56.1	56.1	22.086	0	182.99	4384900000	144	0.703872	0.197755	-0.0818361	0.944854	-0.0400556	P30044;P30044-2;P30044-3;P30044-4	P30044;P30044-2;P30044-3;P30044-4	Peroxiredoxin-5, mitochondrial	PRDX5	1137
25.1374	25.499	25.3173	25.3357	25.37	25.2431					-1				8	8	8	62.7	62.7	62.7	12.712	0	32.314	813160000	59	0.00497994	0.988599	-0.00163205	0.998869	-0.00077672	P30046;A6NHG4;P30046-2	P30046;A6NHG4;P30046-2	D-dopachrome decarboxylase;D-dopachrome decarboxylase-like protein	DDT;DDTL	1138
28.184	28.3477	28.106	28.103	28.1878	28.0438					-1				13	13	13	55.9	55.9	55.9	27.692	0	155.55	5773000000	131	1.11007	0.0776122	-0.101022	0.932372	-0.0497667	P30048;P30048-2	P30048;P30048-2	Thioredoxin-dependent peroxide reductase, mitochondrial	PRDX3	1139
25.268	25.5263	25.7114	25.1445	25.4571	25.355					-1				4	4	4	37.5	37.5	37.5	17.49	0	37.919	487890000	31	0.76088	0.173428	-0.18301	0.880863	-0.0876436	P30049	P30049	ATP synthase subunit delta, mitochondrial	ATP5F1D	1140
28.2789	28.3905	28.2578	28.2885	28.3999	28.4062					-1				11	11	11	64.2	64.2	64.2	17.818	0	222.18	8388400000	121	0.4549	0.350833	0.0558472	1.03947	0.0272922	P30050;P30050-2	P30050;P30050-2	Large ribosomal subunit protein uL11	RPL12	1141
26.8884	27.1156	26.9998	26.7948	26.9535	27.0412					-1				14	14	14	54.5	54.5	54.5	31.387	0	323.31	3054300000	107	0.45022	0.354634	-0.0714334	0.951692	-0.03468	P30084	P30084	Enoyl-CoA hydratase, mitochondrial	ECHS1	1142
26.112	26.125	25.9794	26.2	26.1513	26.1288					-1				11	11	11	61.7	61.7	61.7	22.222	0	117.27	1848100000	103	0.879709	0.131914	0.0878989	1.06282	0.043182	P30085;P30085-3;P30085-2	P30085;P30085-3;P30085-2	UMP-CMP kinase	CMPK1	1143
27.9731	28.0563	28.0206	27.9679	27.9552	28.0191					-1				14	14	14	79.7	79.7	79.7	21.057	0	323.31	7398100000	132	0.414539	0.385	-0.0359491	0.97539	-0.0176863	P30086	P30086	Phosphatidylethanolamine-binding protein 1;Hippocampal cholinergic neurostimulating peptide	PEBP1	1144
29.6084	29.5609	29.5995	29.6808	29.5517	29.618					-1				47	47	47	69.7	69.7	69.7	56.782	0	323.31	61803000000	876	0.427889	0.373346	0.0272509	1.01907	0.0134641	P30101	P30101	Protein disulfide-isomerase A3	PDIA3	1145
27.0307	27.0477	27.0662	27.0684	27.014	27.0151					-1				28	28	28	59.1	59.1	59.1	65.308	0	323.31	5785800000	252	0.206249	0.621944	-0.0156886	0.989184	-0.00773917	P30153;P30154;P30154-2;P30154-4;P30154-5;P30154-3	P30153	Serine/threonine-protein phosphatase 2A 65 kDa regulatory subunit A alpha isoform	PPP2R1A	1146
NaN	NaN	NaN	NaN	NaN	NaN					-1				1	1	1	1.8	1.8	1.8	91.866	0.007314	1.9446	9360600	4	NaN	#VALUE!	0	1	NaN	P30260;P30260-2	P30260;P30260-2	Cell division cycle protein 27 homolog	CDC27	1147
25.369	25.6813	25.5665	25.398	25.6385	25.63					-1				8	8	7	58	58	54.6	22.04	0	103.78	774290000	76	0.187058	0.650043	0.0165462	1.01153	0.00814557	P30405;P30405-2	P30405	Peptidyl-prolyl cis-trans isomerase F, mitochondrial	PPIF	1148
25.5835	25.5306	25.5032	25.5311	25.5972	25.5812					-1				16	16	12	39.1	39.1	31.7	56.806	0	204.29	1521000000	119	0.26907	0.538183	0.0307287	1.02153	0.0150503	P30419;P30419-2	P30419;P30419-2	Glycylpeptide N-tetradecanoyltransferase 1	NMT1	1149
24.6095	24.4744	24.5475	24.6458	24.6025	24.3956					-1				11	11	11	45.6	45.6	45.6	36.032	0	96.648	628600000	66	0.0156614	0.964581	0.00412877	1.00287	0.00198272	P30519;P30519-2	P30519;P30519-2	Heme oxygenase 2;Heme oxygenase 2 soluble form	HMOX2	1150
24.6837	24.5931	24.5722	24.5814	24.6117	24.5256					-1				12	12	12	34.9	34.9	34.9	50.097	0	58.261	821500000	67	0.468392	0.340101	-0.0433928	0.97037	-0.0213239	P30520;Q8N142;Q8N142-2	P30520	Adenylosuccinate synthetase isozyme 2	ADSS2	1151
25.4267	25.4583	25.592	25.5129	25.4636	25.5499					-1				22	22	22	45.7	45.7	45.7	41.465	0	85.172	1830000000	129	0.152815	0.703372	0.0164572	1.01147	0.00807731	P30533	P30533	Alpha-2-macroglobulin receptor-associated protein	LRPAP1	1152
NaN	25.1272	25.0485	NaN	NaN	25.5671					-1				3	3	3	23.1	23.1	23.1	18.828	0	5.4787	282320000	11	NaN	#VALUE!	0	1	NaN	P30536	P30536	Translocator protein	TSPO	1153
24.6352	24.511	24.5655	24.5397	24.4394	24.54					-1				14	14	14	45	45	45	54.889	0	58.288	715610000	85	1.05114	0.0888915	-0.0641677	0.956497	-0.0317579	P30566;P30566-2	P30566;P30566-2	Adenylosuccinate lyase	ADSL	1154
24.2832	24.3196	24.0268	24.1452	24.4219	24.3782					-1				21	21	20	19.5	19.5	18.8	162.24	0	73.962	545920000	83	0.272504	0.533944	0.105231	1.07567	0.0491445	P30622;P30622-2;P30622-1	P30622;P30622-2;P30622-1	CAP-Gly domain-containing linker protein 1	CLIP1	1155
NaN	NaN	NaN	NaN	NaN	NaN					-1				2	2	2	13.3	13.3	13.3	27.335	0	5.0298	18026000	7	NaN	#VALUE!	0	1	NaN	P30711;P30711-2	P30711;P30711-2	Glutathione S-transferase theta-1	GSTT1	1157
24.8135	24.9861	24.8515	25.0644	24.8242	24.8276					-1				14	13	13	40.1	37.5	37.5	42.741	0	59.889	679240000	73	0.0582962	0.874387	0.0217209	1.01517	0.0102394	P30740;P30740-2	P30740;P30740-2	Leukocyte elastase inhibitor	SERPINB1	1158
23.8667	23.6901	23.5169	23.7632	23.4218	23.5167					-1				5	5	4	8.1	8.1	6	67.638	0	12.166	156720000	34	0.596753	0.253074	-0.124025	0.917624	-0.0596827	P30825	P30825	High affinity cationic amino acid transporter 1	SLC7A1	1159
25.0987	25.0022	25.052	25.0421	24.8587	24.9385					-1				12	10	10	26.5	24.8	24.8	57.249	0	39.128	573100000	58	1.26279	0.0546022	-0.104534	0.930105	-0.0516092	P30837	P30837	Aldehyde dehydrogenase X, mitochondrial	ALDH1B1	1160
23.3962	23.2961	23.2928	23.1843	23.3363	23.3748					-1				14	14	14	16	16	16	133.9	0	38.622	279480000	62	0.110382	0.775565	-0.0298977	0.97949	-0.0142929	P30876	P30876	DNA-directed RNA polymerase II subunit RPB2	POLR2B	1161
26.0562	26.1212	26.1797	25.9849	26.1206	26.1081					-1				28	28	28	64.2	64.2	64.2	72.691	0	323.31	4180900000	209	0.744957	0.179905	-0.0478738	0.967361	-0.0236575	P31040;P31040-2;P31040-3	P31040;P31040-2;P31040-3	Succinate dehydrogenase [ubiquinone] flavoprotein subunit, mitochondrial	SDHA	1162
26.451	26.3792	26.3785	26.4877	26.3199	26.3771					-1				29	18	18	69.1	47.2	47.2	50.582	0	239.9	2620200000	146	0.0958182	0.802014	-0.00797971	0.994484	-0.00393489	P31150	P31150	Rab GDP dissociation inhibitor alpha	GDI1	1163
26.0242	26.1086	26.0943	26.0308	26.0079	26.1274					-1				13	13	13	40.8	40.8	40.8	43.66	0	81.107	1490600000	101	0.174828	0.668609	-0.0203362	0.986003	-0.00996411	P31153;P31153-2;Q00266	P31153;P31153-2	S-adenosylmethionine synthase isoform type-2	MAT2A	1164
23.5076	23.7713	23.9422	23.4674	23.4072	23.7243					-1				12	9	9	41.1	31.3	31.3	46.302	0	65.072	233920000	41	0.803607	0.157178	-0.207412	0.866089	-0.0990671	P31323	P31323	cAMP-dependent protein kinase type II-beta regulatory subunit	PRKAR2B	1165
22.4661	22.4697	22.4128	22.2752	22.3454	22.4745					-1				9	6	6	7.2	5.7	5.7	164.94	0	10.5	65875000	26	0.420388	0.37985	-0.0845076	0.943106	-0.040715	P31327;P31327-3;P31327-2	P31327;P31327-3;P31327-2	Carbamoyl-phosphate synthase [ammonia], mitochondrial	CPS1	1166
NaN	NaN	NaN	NaN	NaN	NaN					-1				8	1	1	30.6	5.7	5.7	42.963	0	4.814	40462000	5	NaN	#VALUE!	0	1	NaN	P31483;P31483-3	P31483;P31483-3	Cytotoxic granule associated RNA binding protein TIA1	TIA1	1167
22.7954	22.7815	23.1172	22.585	22.6262	22.6506					-1				8	5	0	31.7	19.7	0	41.8	0	30.216	67721000	25	0.993128	0.101595	-0.277473	0.825035	-0.132388	P31483-2	P31483-2	Cytotoxic granule associated RNA binding protein TIA1	TIA1	1168
24.6115	24.7675	24.8888	24.8762	24.755	24.8564					-1				13	13	13	51.1	51.1	51.1	44.868	0	117.8	725910000	93	0.280068	0.524725	0.0732676	1.0521	0.0349575	P31689;P31689-2	P31689;P31689-2	DnaJ homolog subfamily A member 1	DNAJA1	1169
23.4051	23.332	23.2829	23.3632	23.6086	23.2466					-1				13	13	11	34.4	34.4	27.9	55.686	0	27.933	222780000	43	0.226287	0.5939	0.0661545	1.04692	0.0314234	P31749;P31749-2;Q9Y243;Q9Y243-2	P31749;P31749-2	RAC-alpha serine/threonine-protein kinase	AKT1	1170
21.6164	NaN	21.8288	21.8199	NaN	NaN					-1				4	2	2	11.4	5	5	55.768	0	4.3874	24009000	11	NaN	#VALUE!	0	1	NaN	P31751;P31751-2	P31751;P31751-2	RAC-beta serine/threonine-protein kinase	AKT2	1171
24.8066	25.0447	24.9978	24.7263	24.9406	24.9593					-1				11	11	11	40.8	40.8	40.8	35.329	0	114.8	866400000	72	1.21886	0.0604143	-0.0743065	0.949799	-0.036801	P31937	P31937	3-hydroxyisobutyrate dehydrogenase, mitochondrial	HIBADH	1173
26.636	26.687	26.6882	26.6607	26.6258	26.5935					-1				40	40	40	82.1	82.1	82.1	64.615	0	300.07	4688700000	265	0.463947	0.3436	-0.043752	0.970129	-0.0214939	P31939;P31939-2	P31939;P31939-2	Bifunctional purine biosynthesis protein ATIC;Phosphoribosylaminoimidazolecarboxamide formyltransferase;Inosine 5-monophosphate cyclohydrolase;Bifunctional purine biosynthesis protein ATIC, N-terminally processed	ATIC	1174
26.3262	26.268	26.3532	26.314	26.4608	26.4696					-1				10	9	9	48.8	46.5	46.5	36.926	0	141.57	1316800000	71	0.62026	0.23974	0.0990289	1.07105	0.0480762	P31942;P31942-2;P31942-3;P31942-4;P31942-5;P31942-6	P31942;P31942-2;P31942-3;P31942-4	Heterogeneous nuclear ribonucleoprotein H3	HNRNPH3	1175
28.0154	28.0664	28.1069	28.02	28.0411	28.0649					-1				15	15	9	41.6	41.6	23.6	49.229	0	323.31	7470300000	165	0.576317	0.265267	-0.0208759	0.985634	-0.0103673	P31943	P31943	Heterogeneous nuclear ribonucleoprotein H;Heterogeneous nuclear ribonucleoprotein H, N-terminally processed	HNRNPH1	1176
26.6065	26.9888	26.9077	26.7304	27.1403	26.8656					-1				15	11	9	65.4	54.5	48	28.082	0	323.31	2547400000	84	0.485265	0.327141	0.077769	1.05538	0.0377435	P31946;P31946-2	P31946;P31946-2	14-3-3 protein beta/alpha;14-3-3 protein beta/alpha, N-terminally processed	YWHAB	1177
NaN	NaN	NaN	NaN	NaN	NaN					-1				4	1	1	13.3	3.2	3.2	27.774	0.0055866	2.0163	679220000	6	NaN	#VALUE!	0	1	NaN	P31947;P31947-2	P31947;P31947-2	14-3-3 protein sigma	SFN	1178
26.4487	26.2927	26.4728	26.4431	26.3644	26.2052					-1				6	6	6	52.4	52.4	52.4	11.74	0	51	1286100000	46	0.236486	0.580115	-0.0671794	0.954502	-0.0319494	P31949	P31949	Protein S100-A11;Protein S100-A11, N-terminally processed	S100A11	1180
28.1373	28.1526	28.1336	28.2294	28.1193	28.1207					-1				16	15	15	70.7	65.2	65.2	21.892	0	150.94	8975900000	160	0.135808	0.731462	0.0153275	1.01068	0.00751759	P32119;P32119-2	P32119	Peroxiredoxin-2	PRDX2	1181
23.5471	23.3988	23.0201	23.0323	NaN	NaN					-1				9	9	9	17.7	17.7	17.7	61.244	0	12.524	130840000	21	NaN	#VALUE!	0	1	NaN	P32189;P32189-1;P32189-4;P32189-2;Q14409;Q14410	P32189;P32189-1;P32189-4;P32189-2;Q14409	Glycerol kinase;Glycerol kinase 3	GK;GK3	1182
24.3265	24.1974	24.3127	24.3608	24.1957	24.5924					-1				9	9	9	57.3	57.3	57.3	20.016	0	48.622	424400000	51	0.443414	0.360235	0.104085	1.07481	0.049839	P32321;P32321-2	P32321;P32321-2	Deoxycytidylate deaminase	DCTD	1183
25.7221	25.6465	25.7798	25.6954	25.5968	25.601					-1				12	12	11	49.8	49.8	45.8	33.36	0	133.97	1569200000	91	0.669059	0.21426	-0.0850608	0.942745	-0.0415468	P32322;P32322-3;P32322-2	P32322;P32322-3;P32322-2	Pyrroline-5-carboxylate reductase 1, mitochondrial	PYCR1	1184
25.403	25.1754	25.2597	25.5707	25.5746	25.2941					-1				22	22	14	39.7	39.7	27.5	67.93	0	145.3	1885000000	156	0.697144	0.200843	0.200413	1.14903	0.0951361	P32455	P32455	Guanylate-binding protein 1	GBP1	1185
24.3899	24.4807	24.5527	24.4252	24.4497	24.3383					-1				15	11	10	31	23.7	20.5	67.208	0	46.011	457770000	58	0.349166	0.447542	-0.0699991	0.952639	-0.0337397	P32456	P32456	Guanylate-binding protein 2	GBP2	1186
NaN	NaN	NaN	NaN	NaN	NaN					-1				1	1	1	4.9	4.9	4.9	33.341	0.009733	1.8593	3613000	1	NaN	#VALUE!	0	1	NaN	P32856;P32856-3;P32856-2	P32856;P32856-3;P32856-2	Syntaxin-2	STX2	1187
NaN	22.5863	22.757	22.5219	NaN	22.4302					-1				6	6	6	18.5	18.5	18.5	44.508	0	12.916	61353000	18	NaN	#VALUE!	0	1	NaN	P32929;P32929-2;P32929-3	P32929;P32929-2;P32929-3	Cystathionine gamma-lyase	CTH	1188
27.9977	28.0688	28.0332	28.0228	27.9485	27.9965					-1				13	13	13	70.3	70.3	70.3	21.863	0	221.1	5717700000	183	0.390538	0.406876	-0.0438944	0.970033	-0.0214944	P32969	P32969	Large ribosomal subunit protein uL6	RPL9	1189
25.7914	25.7556	25.7127	25.8207	25.756	25.8723					-1				53	53	42	66.4	66.4	54.4	109.68	0	323.31	4943700000	331	0.485867	0.326688	0.0630595	1.04468	0.0307763	P33176;Q12840	P33176	Kinesin-1 heavy chain	KIF5B	1190
NaN	NaN	NaN	NaN	NaN	NaN					-1				4	4	2	9.2	9.2	3.5	60.959	0	20.664	50933000	10	NaN	#VALUE!	0	1	NaN	P33240;P33240-2	P33240;P33240-2	Cleavage stimulation factor subunit 2	CSTF2	1191
23.7031	23.843	23.7854	NaN	NaN	23.7574					-1				6	6	6	33.7	33.7	33.7	26.563	0	13.757	123660000	25	NaN	#VALUE!	0	1	NaN	P33316;P33316-2	P33316;P33316-2	Deoxyuridine 5-triphosphate nucleotidohydrolase, mitochondrial	DUT	1192
23.1185	23.3584	22.9534	23.2183	23.3403	23.2936					-1				19	19	19	18.5	18.5	18.5	171.59	0	57.248	297070000	75	0.503296	0.313837	0.140632	1.10239	0.0667951	P33527;P33527-9;P33527-2;P33527-3;P33527-5;P33527-4;P33527-6;P33527-7;P33527-8;O15438;O15438-4	P33527;P33527-9;P33527-2;P33527-3;P33527-5;P33527-4;P33527-6;P33527-7;P33527-8	Multidrug resistance-associated protein 1	ABCC1	1193
23.4125	23.1498	23.3776	23.6085	23.6862	23.4664					-1				9	9	9	16.2	16.2	16.2	72.968	0	13.306	156890000	26	0.745603	0.179637	0.273767	1.20896	0.128232	P33908;P33908-2	P33908;P33908-2	Mannosyl-oligosaccharide 1,2-alpha-mannosidase IA	MAN1A1	1194
24.0596	22.2198	23.1544	23.5886	22.8352	NaN					-1				4	3	3	25.9	20.8	20.8	24.422	0	24.634	80771000	20	NaN	#VALUE!	0	1	NaN	P33947;P33947-2	P33947;P33947-2	ER lumen protein-retaining receptor 2	KDELR2	1195
21.9787	22.7	22.7081	NaN	22.8244	22.4835					-1				3	3	3	6.4	6.4	6.4	96.557	0	7.9193	38568000	13	NaN	#VALUE!	0	1	NaN	P33991	P33991	DNA replication licensing factor MCM4	MCM4	1196
NaN	22.3402	22.5516	NaN	22.5742	22.9841					-1				5	5	5	9.8	9.8	9.8	82.285	0	6.3294	47874000	15	NaN	#VALUE!	0	1	NaN	P33992	P33992	DNA replication licensing factor MCM5	MCM5	1197
NaN	NaN	22.5145	NaN	22.3302	NaN					-1				3	3	3	6.7	6.7	6.7	81.307	0	10.852	35591000	16	NaN	#VALUE!	0	1	NaN	P33993;P33993-2;P33993-3	P33993;P33993-2;P33993-3	DNA replication licensing factor MCM7	MCM7	1198
23.3195	23.4501	23.508	23.3949	22.8225	23.2189					-1				5	5	5	14	14	14	58.025	0	13.608	161360000	28	0.521074	0.301249	-0.280409	0.823358	-0.127285	P34059	P34059	N-acetylgalactosamine-6-sulfatase	GALNS	1199
NaN	NaN	NaN	NaN	NaN	NaN					-1				6	5	5	18.6	15.7	15.7	53.082	0	8.9805	43546000	9	NaN	#VALUE!	0	1	NaN	P34896;P34896-2;P34896-4;P34896-3	P34896;P34896-2;P34896-4;P34896-3	Serine hydroxymethyltransferase, cytosolic	SHMT1	1200
27.4518	27.4524	27.3698	27.4192	27.4356	27.4469					-1				28	28	27	63.7	63.7	60.9	55.992	0	307.28	7938100000	292	0.0899978	0.812835	0.00922585	1.00642	0.00453528	P34897;P34897-3;P34897-2	P34897;P34897-3;P34897-2	Serine hydroxymethyltransferase, mitochondrial	SHMT2	1201
27.3154	27.3701	27.4403	27.3862	27.3063	27.2109					-1				49	49	47	69	69	66.4	94.33	0	323.31	9478000000	329	0.316039	0.483015	-0.0741399	0.949908	-0.035528	P34932;P34932-2;O95757	P34932	Heat shock 70 kDa protein 4	HSPA4	1202
24.0185	23.9039	23.7813	24.1597	23.3966	23.6524					-1				6	6	6	24.3	24.3	24.3	46.655	0	27.321	237330000	30	0.325292	0.472833	-0.164989	0.891935	-0.0754043	P34949;P34949-2	P34949;P34949-2	Mannose-6-phosphate isomerase	MPI	1203
27.0165	27.071	27.0954	27.1025	27.1395	27.1085					-1				6	6	2	42.9	42.9	12.1	15.088	0	79.099	1726600000	57	0.899548	0.126024	0.0558586	1.03948	0.0276259	P35080-2	P35080-2	Profilin-2	PFN2	1205
25.5532	25.4468	25.3858	25.5098	25.4536	25.4763					-1				43	43	33	60.2	60.2	48.5	100.07	0	323.31	3054200000	246	0.160634	0.690822	0.017966	1.01253	0.00881083	P35221;P35221-2;P35221-3	P35221;P35221-2;P35221-3	Catenin alpha-1	CTNNA1	1206
26.597	26.7727	26.7889	26.4724	26.758	26.7834					-1				20	20	20	82	82	82	29.804	0	201.13	4485000000	156	0.475611	0.334495	-0.0482508	0.967108	-0.0236725	P35232;P35232-2	P35232;P35232-2	Prohibitin 1	PHB1	1208
26.8073	26.8339	26.8931	26.8715	26.7977	26.7621					-1				21	21	20	73.1	73.1	71	42.621	0	323.31	5091400000	228	0.218775	0.604262	-0.0343399	0.976478	-0.0166994	P35237	P35237	Serpin B6	SERPINB6	1209
25.3473	25.2422	25.3454	25.4755	25.4252	25.3712					-1				38	21	21	53.2	34	34	68.563	0	156.27	1156300000	94	0.869714	0.134985	0.112304	1.08095	0.0548879	P35241;P35241-5;P35241-4;P35241-2;P35241-3	P35241;P35241-5;P35241-4	Radixin	RDX	1210
NaN	NaN	22.8215	22.7711	NaN	NaN					-1				2	2	2	27.3	27.3	27.3	13.569	0	5.0106	44016000	6	NaN	#VALUE!	0	1	NaN	P35244	P35244	Replication protein A 14 kDa subunit	RPA3	1211
NaN	NaN	NaN	NaN	NaN	NaN					-1				2	2	2	7.7	7.7	7.7	39.681	0	7.3857	18964000	9	NaN	#VALUE!	0	1	NaN	P35249;P35249-2	P35249;P35249-2	Replication factor C subunit 4	RFC4	1212
28.5651	28.4879	28.6015	28.5386	28.6455	28.8824					-1				6	6	6	53.1	53.1	53.1	14.787	0	119.92	5307200000	53	0.578317	0.264048	0.137336	1.09987	0.0657319	P35268	P35268	Large ribosomal subunit protein eL22	RPL22	1213
23.5512	23.5591	23.3951	23.5365	23.5157	23.6407					-1				6	6	6	16.4	16.4	16.4	58.24	0	16.259	127040000	22	0.24666	0.566683	0.0625248	1.04429	0.0298882	P35269	P35269	General transcription factor IIF subunit 1	GTF2F1	1214
23.8269	23.9307	23.7774	NaN	NaN	24.0361					-1				6	6	6	33.7	33.7	33.7	28.048	0	18.33	149040000	18	NaN	#VALUE!	0	1	NaN	P35270	P35270	Sepiapterin reductase	SPR	1215
23.5211	23.7162	23.7805	23.4732	23.6067	23.9617					-1				14	14	14	27.3	27.3	27.3	72.669	0	20.865	316290000	52	0.0285279	0.936423	0.0079689	1.00554	0.0038157	P35475;P35475-2	P35475;P35475-2	Alpha-L-iduronidase	IDUA	1216
25.4211	25.0308	25.0242	25.305	25.2415	25.2432					-1				11	11	11	33.4	33.4	33.4	60.586	0	44.651	719510000	56	0.3532	0.443404	0.104533	1.07515	0.0495339	P35520;P35520-2	P35520;P35520-2	Cystathionine beta-synthase	CBS	1217
27.3523	27.3352	27.2382	27.0175	26.0676	26.4763					-1				77	77	73	39.2	39.2	38.2	312.3	0	323.31	13636000000	586	1.00077	0.0998229	-0.788078	0.579115	-0.34723	P35555	P35555	Fibrillin-1;Asprosin	FBN1	1218
23.9608	24.1018	24.091	23.3079	NaN	23.132					-1				14	10	10	6.7	5.7	5.7	314.77	0	35.753	177320000	30	NaN	#VALUE!	0	1	NaN	P35556;P35556-2	P35556;P35556-2	Fibrillin-2;Placensin	FBN2	1219
23.0491	23.0997	23.1813	23.0212	23.0752	23.2804					-1				14	14	14	13.9	13.9	13.9	174.76	0	29.713	147950000	42	0.127326	0.745889	0.0155176	1.01081	0.00760008	P35573;P35573-2;P35573-3	P35573;P35573-2;P35573-3	Glycogen debranching enzyme;4-alpha-glucanotransferase;Amylo-alpha-1,6-glucosidase	AGL	1220
28.7132	29.0434	29.1116	28.7836	29.0905	29.0369					-1				175	175	145	70.5	70.5	61.4	226.53	0	323.31	93145000000	2153	0.107775	0.780234	0.0143318	1.00998	0.00700827	P35579;P35579-2;A7E2Y1;A7E2Y1-4	P35579;P35579-2	Myosin-9	MYH9	1221
25.2866	25.3515	25.4436	25.2841	25.3048	25.4651					-1				85	65	62	47.1	39	37.6	229	0	323.31	3257000000	351	0.161351	0.689682	-0.00922839	0.993624	-0.00456853	P35580;P35580-3;P35580-2;P35580-5;P35580-4	P35580;P35580-3;P35580-2;P35580-5;P35580-4	Myosin-10	MYH10	1222
27.0702	26.9632	26.9203	27.0848	26.9395	26.9688					-1				45	45	45	71.2	71.2	71.2	102.49	0	323.31	8528400000	383	0.227049	0.592858	0.0131588	1.00916	0.00651144	P35606;P35606-2	P35606;P35606-2	Coatomer subunit beta	COPB2	1223
NaN	NaN	NaN	NaN	NaN	NaN					-1				19	1	1	19.2	1.3	1.3	103.85	0.0087873	1.9066	166370000	5	NaN	#VALUE!	0	1	NaN	P35609;P35609-2	P35609;P35609-2	Alpha-actinin-2	ACTN2	1224
23.7529	23.7788	23.8148	23.5092	23.6992	23.8563					-1				4	4	4	11.6	11.6	11.6	64.734	0	19.836	159880000	16	0.427459	0.373715	-0.0938994	0.936987	-0.0450865	P35610;P35610-3;P35610-2	P35610;P35610-3;P35610-2	Sterol O-acyltransferase 1	SOAT1	1225
25.8811	25.8891	25.9985	25.7107	25.7288	25.9911					-1				24	24	24	40.6	40.6	40.6	80.954	0	166.61	2040900000	120	0.779809	0.166032	-0.112703	0.924854	-0.0549041	P35611;P35611-2;P35611-6;P35611-3;P35611-4;P35611-5;P35612;P35612-2;P35612-8;P35612-9;P35612-4;P35612-3	P35611;P35611-2;P35611-6;P35611-3;P35611-4;P35611-5	Alpha-adducin	ADD1	1226
27.2714	27.1687	27.1307	27.1074	27.1407	27.07					-1				10	10	10	34.8	34.8	34.8	42.2	0	163.06	3117700000	108	0.753768	0.176292	-0.0842279	0.943289	-0.041268	P35613;P35613-2;P35613-4;P35613-3	P35613;P35613-2;P35613-4;P35613-3	Basigin	BSG	1227
24.5064	24.1708	24.4525	24.6947	24.5366	24.1758					-1				8	8	8	46.9	46.9	46.9	24.145	0	42.118	450150000	40	0.169474	0.676902	0.092481	1.0662	0.042199	P35625	P35625	Metalloproteinase inhibitor 3	TIMP3	1228
26.7146	26.9309	26.8755	26.7178	26.8253	26.793					-1				11	11	9	22.8	22.8	22.8	53.425	0	129.09	3534200000	104	0.691716	0.203369	-0.0616398	0.958174	-0.0303185	P35637;P35637-2	P35637;P35637-2	RNA-binding protein FUS	FUS	1229
23.3611	23.2575	23.3385	23.1842	23.1906	23.3264					-1				19	19	19	14	14	14	213.62	0	43.515	395820000	77	0.657222	0.22018	-0.0853036	0.942586	-0.0416436	P35658;P35658-3;P35658-4;P35658-2;P35658-5	P35658;P35658-3;P35658-4;P35658-2;P35658-5	Nuclear pore complex protein Nup214	NUP214	1230
24.7542	24.8367	24.7755	24.7206	24.856	24.9467					-1				10	10	10	28	28	28	42.674	0	54.265	662400000	56	0.314883	0.484303	0.0522734	1.0369	0.0253581	P35659;P35659-2	P35659;P35659-2	Protein DEK	DEK	1231
23.9333	24.1096	24.0794	23.6929	24.3155	23.6203					-1				2	2	2	30.2	30.2	30.2	11.776	0	50.13	123310000	12	0.310656	0.48904	-0.164527	0.892221	-0.0749307	P35754	P35754	Glutaredoxin-1	GLRX	1232
NaN	NaN	NaN	NaN	NaN	NaN					-1				6	4	4	17	11.3	11.3	42.447	0	3.8821	38391000	8	NaN	#VALUE!	0	1	NaN	P35813;P35813-3;P35813-2	P35813;P35813-3;P35813-2	Protein phosphatase 1A	PPM1A	1233
24.4948	24.5763	24.5883	24.0863	24.3972	24.3981					-1				11	11	11	39.7	39.7	39.7	34.36	0	66.914	488200000	52	1.13166	0.0738482	-0.259267	0.835512	-0.124968	P35914;P35914-3;P35914-2;Q8TB92-2;Q8TB92;Q8TB92-5	P35914;P35914-3;P35914-2	Hydroxymethylglutaryl-CoA lyase, mitochondrial	HMGCL	1234
26.1446	26.1014	26.0699	26.1065	26.0689	26.085					-1				33	33	33	72.5	72.5	72.5	48.633	0	202.63	4098100000	238	0.411415	0.38778	-0.0184854	0.987269	-0.00916533	P35998;P35998-2	P35998;P35998-2	26S proteasome regulatory subunit 7	PSMC2	1235
23.8824	23.9871	23.7155	23.7279	23.8593	23.8479					-1				6	6	6	42.9	42.9	42.9	20.878	0	19.298	188890000	29	0.194248	0.63937	-0.0500285	0.965917	-0.02392	P36404;P36404-2	P36404;P36404-2	ADP-ribosylation factor-like protein 2	ARL2	1236
24.7648	24.7537	24.6172	24.6178	24.5169	24.5528					-1				7	7	7	53.3	53.3	53.3	20.455	0	78.293	574320000	49	1.0205	0.0953894	-0.149433	0.901605	-0.0729018	P36405	P36405	ADP-ribosylation factor-like protein 3	ARL3	1237
NaN	NaN	NaN	NaN	NaN	NaN					-1				1	1	1	1.7	1.7	1.7	64.066	0	3.9563	50554000	9	NaN	#VALUE!	0	1	NaN	P36406;P36406-3;P36406-2	P36406;P36406-3;P36406-2	E3 ubiquitin-protein ligase TRIM23	TRIM23	1238
25.3689	25.4053	25.3368	25.3382	25.2535	25.4518					-1				23	23	16	64	64	48	44.424	0	225.66	1495600000	136	0.0979873	0.798018	-0.0224997	0.984525	-0.010832	P36507	P36507	Dual specificity mitogen-activated protein kinase kinase 2	MAP2K2	1239
26.8321	27.0592	26.9526	26.9622	26.8887	26.9514					-1				10	10	10	37.6	37.6	37.6	32.996	0	90.437	2780100000	99	0.0515529	0.88807	-0.0138639	0.990436	-0.00664287	P36542;P36542-2	P36542;P36542-2	ATP synthase subunit gamma, mitochondrial	ATP5F1C	1240
24.2148	24.2826	24.0299	23.9423	24.3359	24.0423					-1				4	4	4	19.9	19.9	19.9	26.145	0	12.501	157430000	20	0.243788	0.570443	-0.0689284	0.953346	-0.0327846	P36543;P36543-2;P36543-3;Q96A05	P36543;P36543-2;P36543-3	V-type proton ATPase subunit E 1	ATP6V1E1	1241
24.2505	24.3502	24.2383	24.2413	24.2781	24.1052					-1				15	15	15	39.2	39.2	39.2	50.151	0	60.037	667200000	90	0.735104	0.184033	-0.0714302	0.951694	-0.0350873	P36551;P36551-2	P36551	Oxygen-dependent coproporphyrinogen-III oxidase, mitochondrial	CPOX	1242
28.2269	28.3474	28.2445	28.2732	28.2669	28.2964					-1				30	30	30	55	55	55	47.697	0	253.15	17042000000	343	0.0440859	0.903471	0.00592995	1.00412	0.00290223	P36578	P36578	Large ribosomal subunit protein uL4	RPL4	1243
NaN	22.9591	23.3291	NaN	NaN	23.1369					-1				3	3	3	25.6	25.6	25.6	17.951	0	4.5996	67653000	13	NaN	#VALUE!	0	1	NaN	P36639;P36639-3;P36639-2;P36639-1	P36639;P36639-3;P36639-2;P36639-1	Oxidized purine nucleoside triphosphate hydrolase	NUDT1	1244
26.2633	26.2355	26.1567	26.2276	26.1609	26.1287					-1				41	41	41	54.8	54.8	54.8	106.49	0	323.31	3836900000	282	1.06784	0.0855382	-0.0460548	0.968581	-0.0228627	P36776;P36776-2;P36776-3	P36776;P36776-2;P36776-3	Lon protease homolog, mitochondrial	LONP1	1245
26.4946	26.2982	26.2417	26.5748	26.2937	26.3115					-1				28	28	28	63	63	63	61.448	0	188.39	4206400000	210	0.676477	0.210631	0.0485058	1.03419	0.0239337	P36871;P36871-2;P36871-3	P36871;P36871-2;P36871-3	Phosphoglucomutase-1	PGM1	1246
NaN	24.2826	24.3665	NaN	NaN	NaN					-1				15	2	2	53.3	7.4	7.4	36.983	0	27.318	127140000	13	NaN	#VALUE!	0	1	NaN	P36873;P36873-2	P36873;P36873-2	Serine/threonine-protein phosphatase PP1-gamma catalytic subunit	PPP1CC	1247
24.2249	24.3316	24.4658	24.2888	24.0458	24.1973					-1				13	13	13	28.2	28.2	28.2	68.66	0	54.919	369610000	48	0.541512	0.287401	-0.163446	0.89289	-0.0773238	P36915;P36915-2	P36915;P36915-2	Guanine nucleotide-binding protein-like 1	GNL1	1248
NaN	NaN	NaN	NaN	NaN	NaN					-1				2	1	1	10.4	7.5	7.5	37.418	0	4.196	32306000	6	NaN	#VALUE!	0	1	NaN	P36959	P36959	GMP reductase 1	GMPR	1251
25.7599	25.8386	25.7144	25.5819	25.7125	25.7733					-1				9	9	9	52.3	52.3	52.3	22.174	0	52.587	1015500000	60	0.427587	0.373605	-0.0817312	0.944923	-0.0394471	P36969;P36969-2	P36969;P36969-2	Phospholipid hydroperoxide glutathione peroxidase GPX4	GPX4	1252
25.7519	25.4988	25.3651	25.7009	25.8255	25.7315					-1				12	12	12	39	39	39	42.785	0	128.76	1320300000	96	0.604093	0.248832	0.214057	1.15995	0.100354	P37059	P37059	17-beta-hydroxysteroid dehydrogenase type 2	HSD17B2	1253
24.3435	24.3666	24.4373	24.2522	24.2145	24.3663					-1				10	10	10	22.4	22.4	22.4	53.254	0	37.719	383780000	42	1.3003	0.0500841	-0.104807	0.929929	-0.0517723	P37198	P37198	Nuclear pore glycoprotein p62	NUP62	1255
25.0359	25.0034	25.0961	25.025	25.0609	24.8885					-1				11	11	11	65.3	65.3	65.3	22.313	0	30.49	600000000	51	0.244988	0.568869	-0.0536791	0.963476	-0.0258143	P37235;P84074;P61601	P37235	Hippocalcin-like protein 1	HPCAL1	1256
26.9228	27.1709	27.0149	26.877	27.1556	26.8474					-1				13	13	13	80.4	80.4	80.4	22.391	0	275.3	2827300000	107	0.614764	0.242793	-0.0761789	0.948567	-0.0372246	P37802;P37802-2;Q9UI15	P37802;P37802-2	Transgelin-2	TAGLN2	1258
27.4904	27.6048	27.6176	27.6209	27.7376	27.5821					-1				19	19	19	51.3	51.3	51.3	37.54	0	111.09	7575600000	173	0.51426	0.306013	0.0759182	1.05403	0.0369307	P37837;P37837-2	P37837;P37837-2	Transaldolase	TALDO1	1259
25.8499	26.1194	25.9457	25.9526	25.8762	25.9155					-1				8	8	8	53.6	53.6	53.6	14.46	0	93.854	989210000	49	0.201378	0.628959	-0.0569045	0.961325	-0.0270883	P37840;P37840-2;P37840-3;Q16143	P37840;P37840-2;P37840-3	Alpha-synuclein	SNCA	1260
26.4032	26.492	26.4731	26.3918	26.4127	26.3417					-1				16	16	16	58.8	58.8	58.8	27.843	0	93.579	2695300000	135	0.778219	0.166641	-0.0740655	0.949957	-0.0364006	P38117;P38117-2	P38117;P38117-2	Electron transfer flavoprotein subunit beta	ETFB	1261
26.0718	26.2137	26.1996	26.0353	26.4151	26.3164					-1				10	10	10	28.6	28.6	28.6	42.331	0	43.015	1061500000	56	0.509009	0.309736	0.0939039	1.06725	0.0453729	P38159;P38159-2;Q96E39;P38159-3;O75526;Q8N7X1;Q8IZ40	P38159;P38159-2;Q96E39	RNA-binding motif protein, X chromosome;RNA-binding motif protein, X chromosome, N-terminally processed;RNA binding motif protein, X-linked-like-1	RBMX;RBMXL1	1262
23.9668	23.6041	23.9556	23.9465	23.8642	24.0008					-1				5	5	5	19.5	19.5	19.5	45.418	0	14.932	209840000	31	0.422171	0.378294	0.0950349	1.06809	0.0455877	P38571;P38571-2	P38571;P38571-2	Lysosomal acid lipase/cholesteryl ester hydrolase	LIPA	1263
25.7028	25.6503	25.6657	25.6108	25.5467	25.4674					-1				27	27	27	60.8	60.8	60.8	68.303	0	297.53	2603400000	180	1.22267	0.0598866	-0.131292	0.913013	-0.0645593	P38606;P38606-2	P38606;P38606-2	V-type proton ATPase catalytic subunit A	ATP6V1A	1264
27.9854	28.0849	27.9857	27.9742	27.985	27.9485					-1				42	42	42	60.1	60.1	60.1	73.68	0	323.31	16916000000	470	0.696758	0.201021	-0.0494722	0.96629	-0.0244147	P38646	P38646	Stress-70 protein, mitochondrial	HSPA9	1265
24.4044	24.6175	24.4615	24.4092	24.6283	24.7169					-1				20	15	15	55	48.9	48.9	46.871	0	42.482	765270000	81	0.411082	0.388077	0.0903079	1.0646	0.0433644	P38919	P38919	Eukaryotic initiation factor 4A-III;Eukaryotic initiation factor 4A-III, N-terminally processed	EIF4A3	1266
NaN	NaN	NaN	NaN	NaN	NaN					-1				2	2	2	15.9	15.9	15.9	18.119	0.00083287	3.2888	26690000	6	NaN	#VALUE!	0	1	NaN	P38936	P38936	Cyclin-dependent kinase inhibitor 1	CDKN1A	1267
27.4367	27.5562	27.2837	27.4647	27.5393	27.1291					-1				12	12	12	54.5	54.5	54.5	16.06	0	64.34	4839400000	118	0.322396	0.475997	-0.0478045	0.967407	-0.0232632	P39019	P39019	Small ribosomal subunit protein eS19	RPS19	1268
28.6823	28.7068	28.7399	28.6517	28.6968	28.7346					-1				24	24	24	47.6	47.6	47.6	46.108	0	236.09	15127000000	302	0.725739	0.188045	-0.0152766	0.989467	-0.00760875	P39023;Q92901	P39023	Large ribosomal subunit protein uL3	RPL3	1269
24.473	24.7094	24.7034	24.2758	24.5874	24.767					-1				19	19	19	15.5	15.5	15.5	178.19	0	68.38	742770000	94	0.412946	0.386415	-0.0851777	0.942668	-0.0409999	P39060;P39060-2;P39060-1	P39060;P39060-2;P39060-1	Collagen alpha-1(XVIII) chain;Endostatin;Non-collagenous domain 1	COL18A1	1271
NaN	NaN	NaN	NaN	NaN	NaN					-1				1	1	1	13.1	13.1	13.1	19.733	0	8.0181	18394000	4	NaN	#VALUE!	0	1	NaN	P39210	P39210	Protein Mpv17	MPV17	1272
27.79	27.7384	27.7077	27.7434	27.7001	27.8289					-1				18	18	18	53.5	53.5	53.5	50.8	0	323.31	9850300000	231	0.0731179	0.845049	0.0121034	1.00842	0.00589098	P39656;P39656-3;P39656-2	P39656;P39656-3;P39656-2	Dolichyl-diphosphooligosaccharide--protein glycosyltransferase 48 kDa subunit	DDOST	1273
23.4743	23.6425	23.6175	23.4761	23.6475	23.6468					-1				5	5	5	19.5	19.5	19.5	42.592	0	26.254	208080000	35	0.519901	0.302064	0.0119921	1.00835	0.0059701	P39748;P39748-2	P39748;P39748-2	Flap endonuclease 1	FEN1	1275
22.1612	NaN	22.6497	NaN	NaN	NaN					-1				6	6	6	5.3	5.3	5.3	164.19	0	11.092	36048000	15	NaN	#VALUE!	0	1	NaN	P39880;Q13948;Q13948-10;P39880-6;P39880-4;P39880-5;P39880-2;P39880-3;Q13948-2;P39880-9;Q13948-9	P39880;Q13948;Q13948-10;P39880-6;P39880-4;P39880-5;P39880-2;P39880-3;Q13948-2;P39880-9;Q13948-9	Homeobox protein cut-like 1;CDP/Cux p110;Protein CASP	CUX1	1276
23.8102	23.8254	23.7468	23.6149	23.5736	23.6967					-1				10	10	10	37.4	37.4	37.4	38.498	0	70.934	317320000	48	0.958425	0.110046	-0.165756	0.891461	-0.0804615	P40121;P40121-2	P40121;P40121-2	Macrophage-capping protein	CAPG	1277
25.6587	25.5295	25.4725	25.7337	25.5567	25.4999					-1				14	13	13	38.8	37.1	37.1	52.823	0	108.86	921690000	75	0.945785	0.113296	0.0431601	1.03037	0.0214097	P40123;P40123-2;P40123-3	P40123;P40123-2;P40123-3	Adenylyl cyclase-associated protein 2	CAP2	1278
25.3806	25.465	25.5824	25.267	25.1837	25.2047					-1				22	22	22	33.8	33.8	33.8	103.54	0	114.13	1531700000	137	1.10094	0.0792611	-0.257539	0.836514	-0.123985	P40189;P40189-3;P40189-2	P40189;P40189-3	Interleukin-6 receptor subunit beta	IL6ST	1279
27.3758	27.3784	27.3467	27.3577	27.3334	27.3937					-1				31	31	25	69.7	69.7	58.2	58.024	0	323.31	8880700000	269	0.0647272	0.861535	-0.00540098	0.996263	-0.0026641	P40227;P40227-2	P40227;P40227-2	T-complex protein 1 subunit zeta	CCT6A	1281
28.583	28.4956	28.2794	28.7372	28.2826	28.1856					-1				15	15	15	56.1	56.1	56.1	29.574	0	290.4	10197000000	160	0.164686	0.684406	-0.0508728	0.965352	-0.0241314	P40261	P40261	Nicotinamide N-methyltransferase	NNMT	1282
25.0047	25.0481	NaN	25.0323	NaN	24.9542					-1				4	4	4	20.1	20.1	20.1	28.936	0	56.703	348920000	23	NaN	#VALUE!	0	1	NaN	P40306	P40306	Proteasome subunit beta type-10	PSMB10	1283
22.9909	23.3024	23.5532	22.8909	23.2535	23.3983					-1				6	6	5	24.9	24.9	20.9	46.625	0	54.055	146540000	27	1.09481	0.0803878	-0.101276	0.932208	-0.0498753	P40424;P40424-2;P40424-3;P40425	P40424;P40424-2;P40424-3;P40425	Pre-B-cell leukemia transcription factor 1;Pre-B-cell leukemia transcription factor 2	PBX1;PBX2	1284
28.0367	28.1987	28.1073	28.0493	28.1002	28.0868					-1				12	12	12	45.3	45.3	45.3	23.577	0	33.678	5951900000	120	0.403903	0.394545	-0.0354551	0.975724	-0.0174402	P40429;Q6NVV1	P40429	Large ribosomal subunit protein uL13	RPL13A	1285
25.758	25.662	25.5865	25.7246	25.5931	25.4883					-1				9	9	9	70.7	70.7	70.7	20.417	0	161.56	1175400000	69	1.15295	0.0703153	-0.0668786	0.954701	-0.0331289	P40616;P40616-2	P40616;P40616-2	ADP-ribosylation factor-like protein 1	ARL1	1286
25.5536	25.4186	25.5347	25.5072	25.4104	25.4554					-1				26	26	26	47.4	47.4	47.4	88.067	0	213.13	1410300000	148	0.789864	0.162232	-0.044625	0.969542	-0.0220854	P40763;P40763-3;P40763-2	P40763;P40763-3;P40763-2	Signal transducer and activator of transcription 3	STAT3	1287
27.5274	27.5735	27.5441	27.6296	27.4576	27.5041					-1				18	18	18	57.2	57.2	57.2	36.426	0	216.39	6943500000	167	0.0938849	0.805592	-0.0179291	0.987649	-0.0086867	P40925;P40925-3;P40925-2	P40925;P40925-3;P40925-2	Malate dehydrogenase, cytoplasmic	MDH1	1288
29.2198	29.2595	29.1994	29.1725	29.2987	29.1793					-1				18	18	18	61.5	61.5	61.5	35.503	0	323.31	21437000000	302	0.12647	0.74736	-0.00942739	0.993487	-0.00465428	P40926;P40926-2	P40926;P40926-2	Malate dehydrogenase, mitochondrial	MDH2	1289
27.4515	27.476	27.4461	27.4047	27.4371	27.4612					-1				39	39	39	64.9	64.9	64.9	82.999	0	323.31	12510000000	414	0.455455	0.350385	-0.023531	0.983822	-0.011652	P40939	P40939	Trifunctional enzyme subunit alpha, mitochondrial;Long-chain enoyl-CoA hydratase;Long chain 3-hydroxyacyl-CoA dehydrogenase	HADHA	1290
26.3348	26.3525	26.2815	26.3796	26.3766	26.523					-1				22	22	22	54.4	54.4	54.4	51.109	0	182.97	4227100000	182	0.562586	0.273788	0.103466	1.07435	0.0500015	P41091;Q2VIR3;Q2VIR3-2	P41091;Q2VIR3;Q2VIR3-2	Eukaryotic translation initiation factor 2 subunit 3;Eukaryotic translation initiation factor 2 subunit 3B	EIF2S3;EIF2S3B	1291
24.1045	24.1639	24.277	NaN	24.1726	NaN					-1				4	4	4	41.9	41.9	41.9	19.738	0	19.181	153270000	13	NaN	#VALUE!	0	1	NaN	P41208;Q12798	P41208	Centrin-2	CETN2	1292
22.9255	22.9064	NaN	22.6938	22.9619	NaN					-1				6	6	6	17.1	17.1	17.1	64.706	0	8.1715	68473000	19	NaN	#VALUE!	0	1	NaN	P41214;P41214-2	P41214;P41214-2	Eukaryotic translation initiation factor 2D	EIF2D	1293
22.3789	22.6522	22.4637	22.4916	22.5935	22.8915					-1				4	4	4	34	34	34	17	0	6.2191	55360000	15	0.423953	0.376745	0.160582	1.11774	0.0749518	P41223;P41223-2	P41223;P41223-2	Protein BUD31 homolog	BUD31	1294
24.3244	24.2933	24.3598	24.4764	24.4241	24.2163					-1				18	18	18	30.5	30.5	30.5	111.69	0	127.89	616280000	79	0.171485	0.673775	0.0464382	1.03271	0.0221646	P41226	P41226	Ubiquitin-like modifier-activating enzyme 7	UBA7	1295
25.3612	25.1529	25.0732	25.2479	25.3064	25.0225					-1				11	11	11	66.8	66.8	66.8	26.458	0	47.647	510150000	59	0.0137331	0.968873	-0.00354767	0.997544	-0.00170516	P41227;P41227-2;Q9BSU3	P41227;P41227-2	N-alpha-acetyltransferase 10	NAA10	1296
NaN	NaN	NaN	NaN	NaN	NaN					-1				1	1	1	5.4	5.4	5.4	23.015	0.0053517	2.0834	2938600	1	NaN	#VALUE!	0	1	NaN	P41236;Q6NXS1	P41236;Q6NXS1	Protein phosphatase inhibitor 2;Protein phosphatase inhibitor 2 family member B	PPP1R2;PPP1R2B	1297
23.6669	23.8236	23.7425	23.6629	23.4789	23.2975					-1				14	14	14	38.2	38.2	38.2	50.704	0	31.16	272280000	56	0.730682	0.185917	-0.264558	0.832454	-0.124004	P41240;P42679;P42679-2;P42679-3	P41240	Tyrosine-protein kinase CSK	CSK	1298
NaN	NaN	NaN	NaN	NaN	NaN					-1				39	1	1	58.3	2.2	2.2	83.165	0.0010899	3.0063	37179000	9	NaN	#VALUE!	0	1	NaN	P41250	P41250	Glycine--tRNA ligase	GARS1	1299
26.6421	26.5182	26.5287	26.6296	26.5047	26.5649					-1				51	51	51	51.3	51.3	51.3	144.5	0	323.31	9319200000	430	0.0684407	0.854199	0.00341288	1.00237	0.00169258	P41252	P41252	Isoleucine--tRNA ligase, cytoplasmic	IARS1	1301
25.5354	25.6452	25.4827	25.4925	25.6296	25.2803					-1				4	4	4	61.9	61.9	61.9	12.732	0	53.355	442620000	25	0.562429	0.273887	-0.0869808	0.941491	-0.0422598	P41567;O60739	P41567;O60739	Eukaryotic translation initiation factor 1;Eukaryotic translation initiation factor 1b	EIF1;EIF1B	1302
23.8705	23.7595	23.6877	23.8627	23.852	23.7337					-1				13	13	13	32.6	32.6	32.6	68.262	0	34.871	228610000	48	0.565454	0.271986	0.0435193	1.03062	0.0214489	P41743;Q05513;Q05513-2;Q05513-3	P41743	Protein kinase C iota type	PRKCI	1303
25.3434	25.3478	25.3878	25.4495	25.2755	25.3233					-1				16	6	6	53.7	29.3	29.3	42.293	0	42.879	672050000	63	0.057045	0.87691	-0.0102119	0.992947	-0.00496155	P42025	P42025	Beta-centractin	ACTR1B	1304
25.2311	25.3596	25.362	25.1839	25.3794	25.1773					-1				8	8	8	35.4	35.4	35.4	32.816	0	88.846	679870000	49	0.442878	0.36068	-0.070762	0.952135	-0.0343475	P42126;P42126-2	P42126;P42126-2	Enoyl-CoA delta isomerase 1, mitochondrial	ECI1	1305
25.5145	25.5323	25.6391	25.4014	25.5168	25.6454					-1				17	17	8	48.9	48.9	19.4	50.67	0	190.13	1786000000	114	0.417677	0.382228	-0.0407747	0.972133	-0.02002	P42167;P42167-2;P42167-3	P42167;P42167-2;P42167-3	Lamina-associated polypeptide 2, isoforms beta/gamma;Thymopoietin;Thymopentin	TMPO	1306
26.1932	25.8354	26.2055	26.6653	26.5104	25.99					-1				37	37	37	57.5	57.5	57.5	87.334	0	299.51	4929900000	274	0.433765	0.368328	0.31052	1.24015	0.136824	P42224;P42224-2	P42224;P42224-2	Signal transducer and activator of transcription 1-alpha/beta	STAT1	1307
24.0513	24.0727	23.904	23.9528	23.7851	24.1009					-1				13	13	13	22.3	22.3	22.3	94.134	0	46.466	425550000	56	0.155987	0.698253	-0.0631002	0.957205	-0.0294726	P42226;P42226-3;P42226-2	P42226;P42226-3;P42226-2	Signal transducer and activator of transcription 6	STAT6	1308
23.2317	23.3886	23.4328	23.1671	23.2767	23.168					-1				14	14	14	20.5	20.5	20.5	117.8	0	36.714	224420000	51	0.869272	0.135123	-0.147137	0.903041	-0.0714122	P42285	P42285	Exosome RNA helicase MTR4	MTREX	1309
NaN	NaN	NaN	NaN	NaN	NaN					-1				9	2	2	31.3	13.6	13.6	36.853	0.0021477	2.7901	19388000	5	NaN	#VALUE!	0	1	NaN	P42330;P17516;P42330-2	P42330	Aldo-keto reductase family 1 member C3	AKR1C3	1310
22.6174	22.6513	22.5291	22.6437	22.4487	22.5983					-1				13	13	13	7.9	7.9	7.9	288.89	0	30.498	166630000	56	0.146609	0.713495	-0.0356839	0.975569	-0.0171197	P42345	P42345	Serine/threonine-protein kinase mTOR	MTOR	1311
NaN	22.6914	23.1627	23.0471	23.1877	NaN					-1				11	11	11	20.2	20.2	20.2	98.655	0	47.031	111080000	28	NaN	#VALUE!	0	1	NaN	P42566;P42566-2	P42566	Epidermal growth factor receptor substrate 15	EPS15	1312
24.1573	23.9021	23.7601	24.0655	23.992	23.8807					-1				7	7	7	31.8	31.8	31.8	31.608	0	62.669	253070000	40	0.213921	0.611053	0.0395927	1.02782	0.0191611	P42574	P42574	Caspase-3;Caspase-3 subunit p17;Caspase-3 subunit p12	CASP3	1313
27.6461	27.5611	27.5066	27.567	27.7208	27.6975					-1				5	5	3	40.5	40.5	15.5	9.461	0	42.027	2624700000	58	0.398085	0.399866	0.0904961	1.06474	0.0433973	P42677	P42677	Small ribosomal subunit protein eS27	RPS27	1314
23.4283	23.7378	NaN	NaN	NaN	23.8186					-1				9	9	9	11.3	11.3	11.3	123.74	0	10.294	89568000	19	NaN	#VALUE!	0	1	NaN	P42702	P42702	Leukemia inhibitory factor receptor	LIFR	1315
26.8509	26.7976	26.9072	26.8702	26.9036	26.8993					-1				22	22	22	65.7	65.7	65.7	41.924	0	323.31	5481200000	198	0.428577	0.372755	0.0391095	1.02748	0.0192247	P42765	P42765	3-ketoacyl-CoA thiolase, mitochondrial	ACAA2	1317
27.3741	27.2754	27.0928	27.376	27.3333	27.3276					-1				7	7	7	37.4	37.4	37.4	14.551	0	24.173	3004900000	61	0.527642	0.296728	0.098203	1.07044	0.0474366	P42766	P42766	Large ribosomal subunit protein uL29	RPL35	1318
25.135	25.1522	25.3719	25.1343	25.329	25.3131					-1				12	12	12	26.8	26.8	26.8	55.799	0	74.808	834890000	73	0.196149	0.636577	0.0390848	1.02746	0.0188738	P42785;P42785-2	P42785;P42785-2	Lysosomal Pro-X carboxypeptidase	PRCP	1319
25.7478	25.7413	25.7706	25.8802	25.8983	25.7776					-1				24	24	24	44.2	44.2	44.2	87.163	0	190.88	1939900000	131	0.776295	0.167381	0.0987606	1.07085	0.0482594	P42892;P42892-3;P42892-4;P42892-2	P42892;P42892-3;P42892-4;P42892-2	Endothelin-converting enzyme 1	ECE1	1320
23.3215	22.8466	23.4274	23.0682	23.113	23.0043					-1				4	4	4	12.4	12.4	12.4	55.722	0	14.694	86991000	14	0.238343	0.57764	-0.136681	0.909609	-0.0619188	P43007;P43007-2	P43007	Neutral amino acid transporter A	SLC1A4	1321
25.5628	25.6286	25.6097	25.6332	25.5974	25.5928					-1				20	20	20	58.3	58.3	58.3	46.637	0	177.72	2352900000	144	0.0771629	0.837215	0.00740941	1.00515	0.0036468	P43034;P43034-2	P43034	Platelet-activating factor acetylhydrolase IB subunit beta	PAFAH1B1	1322
23.1804	23.3246	23.4947	NaN	23.1677	23.2363					-1				8	8	8	15.5	15.5	15.5	70.857	0	17.381	132160000	33	NaN	#VALUE!	0	1	NaN	P43155;P43155-2;P43155-3	P43155;P43155-2;P43155-3	Carnitine O-acetyltransferase	CRAT	1323
26.7478	26.7807	26.8523	26.6471	26.8214	26.9242					-1				27	27	27	43.4	43.4	43.4	94.622	0	317.23	4677600000	224	0.0234598	0.947415	0.00395521	1.00275	0.00192644	P43243;P43243-2	P43243	Matrin-3	MATR3	1324
22.9379	23.0394	22.8528	NaN	22.5583	22.8114					-1				10	10	1	12.1	12.1	1.7	104.74	0	13.623	100670000	24	NaN	#VALUE!	0	1	NaN	P43246	P43246	DNA mismatch repair protein Msh2	MSH2	1325
24.5004	24.615	24.7257	24.5103	24.689	24.458					-1				17	17	17	32.2	32.2	32.2	80.852	0	41.618	403810000	59	0.208976	0.618051	-0.0612888	0.958408	-0.0291177	P43304;P43304-2	P43304;P43304-2	Glycerol-3-phosphate dehydrogenase, mitochondrial	GPD2	1326
27.6592	27.6587	27.6786	27.8159	27.5611	27.506					-1				5	5	5	21.7	21.7	21.7	32.235	0	40.525	2418000000	45	0.130391	0.740643	-0.037845	0.974109	-0.0180244	P43307;P43307-2	P43307;P43307-2	Translocon-associated protein subunit alpha	SSR1	1327
23.3056	22.8569	NaN	23.0928	NaN	23.1586					-1				9	9	9	17	17	17	68.019	0	11.063	90940000	22	NaN	#VALUE!	0	1	NaN	P43378	P43378	Tyrosine-protein phosphatase non-receptor type 9	PTPN9	1328
26.6765	26.8019	26.6899	26.6357	26.5622	26.3937					-1				7	7	7	54.2	54.2	54.2	23.31	0	101.3	2605300000	77	0.882206	0.131158	-0.192249	0.87524	-0.0925401	P43487;P43487-2;Q9C010;Q9C010-2	P43487;P43487-2	Ran-specific GTPase-activating protein	RANBP1	1329
27.5299	27.5933	27.4786	27.6197	27.301	27.3569					-1				29	29	29	70.1	70.1	70.1	55.52	0	323.31	9471600000	245	0.365181	0.431339	-0.108039	0.927848	-0.0511909	P43490	P43490	Nicotinamide phosphoribosyltransferase	NAMPT	1330
26.9563	27.015	26.9809	26.9357	26.9468	26.9409					-1				29	29	29	75.6	75.6	75.6	47.366	0	323.31	3977300000	188	1.04509	0.0901384	-0.0428969	0.970704	-0.0213011	P43686;P43686-2	P43686;P43686-2	26S proteasome regulatory subunit 6B	PSMC4	1331
24.2676	24.1828	24.1918	24.2438	24.4201	24.0048					-1				6	6	6	33.2	33.2	33.2	35.39	0	32.995	287700000	25	0.0225171	0.949474	0.00884183	1.00615	0.00416364	P43897;P43897-2;P43897-4;P43897-3	P43897;P43897-2;P43897-4	Elongation factor Ts, mitochondrial	TSFM	1332
26.4635	26.4809	26.2708	26.5016	26.1103	26.1311					-1				5	5	5	34	34	34	22.763	0	21.066	831750000	53	0.501753	0.314954	-0.157362	0.896663	-0.0742859	P45877	P45877	Peptidyl-prolyl cis-trans isomerase C	PPIC	1333
28.4013	28.5289	28.4734	28.3234	28.3186	28.4602					-1				18	18	18	70.7	70.7	70.7	31.566	0	323.31	11629000000	236	0.647062	0.225392	-0.100487	0.932718	-0.0488271	P45880;P45880-2;P45880-1	P45880;P45880-2;P45880-1	Voltage-dependent anion-selective channel protein 2	VDAC2	1334
NaN	25.9627	NaN	NaN	NaN	25.8937					-1				6	6	6	22.9	22.9	22.9	47.485	0	9.5307	312630000	13	NaN	#VALUE!	0	1	NaN	P45954;P45954-2	P45954;P45954-2	Short/branched chain specific acyl-CoA dehydrogenase, mitochondrial	ACADSB	1335
25.3016	25.2432	25.4083	NaN	25.0315	24.9801					-1				7	6	6	45.5	39.3	39.3	22.225	0	17.445	347040000	21	NaN	#VALUE!	0	1	NaN	P45973	P45973	Chromobox protein homolog 5	CBX5	1336
26.1385	26.0983	26.1955	26.1106	26.1622	26.2837					-1				29	29	29	47.4	47.4	47.4	95.785	0	201.32	3031300000	187	0.441384	0.361923	0.0414238	1.02913	0.0203522	P45974;P45974-2;Q92995;Q92995-2	P45974;P45974-2	Ubiquitin carboxyl-terminal hydrolase 5	USP5	1337
23.5678	NaN	NaN	NaN	23.3213	NaN					-1				4	4	2	9.9	9.9	5	48.139	0	4.413	54605000	12	NaN	#VALUE!	0	1	NaN	P45984;P45984-3;P45984-2;P45984-4;P53779;P53779-2;P45984-5;P53779-3	P45984;P45984-3;P45984-2;P45984-4;P53779;P53779-2;P45984-5;P53779-3	Mitogen-activated protein kinase 9;Mitogen-activated protein kinase 10	MAPK9;MAPK10	1338
23.5536	23.3207	23.4183	23.2017	23.3217	NaN					-1				5	5	5	17.5	17.5	17.5	44.287	0	13.049	81361000	16	NaN	#VALUE!	0	1	NaN	P45985;P45985-2	P45985;P45985-2	Dual specificity mitogen-activated protein kinase kinase 4	MAP2K4	1339
26.0102	26.078	26.1078	26.0526	26.0696	26.0981					-1				24	24	24	44.3	44.3	44.3	63.541	0	127.27	1417800000	145	0.166284	0.681893	0.0081412	1.00566	0.00403598	P46060	P46060	Ran GTPase-activating protein 1	RANGAP1	1340
25.6516	25.6531	25.6994	25.5921	25.556	25.4722					-1				27	27	27	52.4	52.4	52.4	73.457	0	157.05	2130100000	174	0.89234	0.128133	-0.127882	0.915174	-0.0623573	P46063	P46063	ATP-dependent DNA helicase Q1	RECQL	1341
25.1928	25.204	25.4619	NaN	25.7694	25.8953					-1				9	9	9	14.8	14.8	14.8	89.301	0	13.684	250600000	22	NaN	#VALUE!	0	1	NaN	P46087;P46087-2;P46087-4;P46087-3	P46087;P46087-2;P46087-4;P46087-3	Probable 28S rRNA (cytosine(4447)-C(5))-methyltransferase	NOP2	1342
24.7172	24.7428	24.8811	24.6964	24.6863	24.6252					-1				11	11	3	49	49	11.5	33.83	0	51.247	539960000	61	0.571464	0.268248	-0.111062	0.925906	-0.0535716	P46108	P46108	Adapter molecule crk	CRK	1343
24.7419	24.643	24.4315	24.4664	24.529	24.6059					-1				10	10	10	41.6	41.6	41.6	33.777	0	40.515	537030000	58	0.193536	0.640419	-0.0716921	0.951521	-0.0336338	P46109	P46109	Crk-like protein	CRKL	1344
NaN	NaN	NaN	NaN	NaN	NaN					-1				1	1	1	2.3	2.3	2.3	81.316	0.0010977	3.1064	3986600	2	NaN	#VALUE!	0	1	NaN	P46199	P46199	Translation initiation factor IF-2, mitochondrial	MTIF2	1345
23.4372	23.6054	23.4194	23.4098	23.3777	23.3551					-1				10	10	10	15.9	15.9	15.9	119.41	0	27.442	269330000	46	0.646503	0.225682	-0.106465	0.928861	-0.0516439	P46379;P46379-2;P46379-3;P46379-4;P46379-5	P46379;P46379-2;P46379-3;P46379-4;P46379-5	Large proline-rich protein BAG6	BAG6	1346
25.5364	25.5816	25.4908	25.5121	25.5428	25.5191					-1				36	36	35	53.6	53.6	52.7	82.593	0	166.4	3355000000	229	0.203059	0.626529	-0.011617	0.99198	-0.00574985	P46459;P46459-2	P46459;P46459-2	Vesicle-fusing ATPase	NSF	1347
NaN	NaN	NaN	NaN	NaN	NaN					-1				3	3	3	11.2	11.2	11.2	39.318	0	4.9127	19252000	6	NaN	#VALUE!	0	1	NaN	P46734;P46734-2;P46734-3;P52564;P52564-2	P46734;P46734-2;P46734-3	Dual specificity mitogen-activated protein kinase kinase 3	MAP2K3	1348
24.1271	24.2716	24.3654	24.1234	23.9131	24.3871					-1				5	5	5	18.4	18.4	18.4	36.072	0	15.347	202630000	26	0.344172	0.452718	-0.113513	0.924335	-0.0534747	P46736;P46736-2;P46736-3;P46736-4;P46736-5	P46736;P46736-2;P46736-3;P46736-4;P46736-5	Lys-63-specific deubiquitinase BRCC36	BRCC3	1349
28.0975	28.0182	28.2028	28.0781	28.1098	28.0755					-1				8	8	8	38.5	38.5	38.5	16.561	0	63.346	4666800000	61	0.0976333	0.798669	-0.0183678	0.987349	-0.00890261	P46776	P46776	Large ribosomal subunit protein uL15	RPL27A	1350
28.1065	28.2981	28.1694	28.3587	28.2069	28.1259					-1				7	7	7	38.1	38.1	38.1	18.565	0	52.887	3573400000	72	0.124901	0.750065	0.0391967	1.02754	0.0185998	P46778	P46778	Large ribosomal subunit protein eL21	RPL21	1352
27.9008	28.1763	27.9176	27.951	28.1153	28.1299					-1				11	11	11	57.7	57.7	57.7	15.747	0	55.103	4778000000	97	0.31299	0.486418	0.0671508	1.04765	0.0322944	P46779;P46779-2;P46779-3;P46779-4;P46779-5	P46779;P46779-2;P46779-3;P46779-4;P46779-5	Large ribosomal subunit protein eL28	RPL28	1353
28.0505	28.1779	28.1665	28.0821	28.1066	28.2302					-1				17	17	17	51	51	51	22.591	0	53.257	10894000000	169	0.0641984	0.862584	0.00799243	1.00556	0.00391644	P46781	P46781	Small ribosomal subunit protein uS4	RPS9	1354
27.3511	27.5278	27.4101	27.3744	27.651	27.2129					-1				13	13	13	52.9	52.9	52.9	22.876	0	213.66	4331800000	142	0.0581323	0.874717	-0.0169055	0.98835	-0.00807073	P46782	P46782	Small ribosomal subunit protein uS7;Small ribosomal subunit protein uS7, N-terminally processed	RPS5	1355
26.8461	26.7027	26.6442	26.7777	26.666	26.7173					-1				93	93	91	51.8	51.8	51.3	270.63	0	323.31	16668000000	688	0.0826755	0.826655	-0.0106716	0.99263	-0.00522383	P46821	P46821	Microtubule-associated protein 1B;MAP1B heavy chain;MAP1 light chain LC1	MAP1B	1357
23.0614	23.2004	22.8953	23.0963	22.7302	NaN					-1				6	6	4	8.7	8.7	6.7	104.22	0	12.205	74252000	23	NaN	#VALUE!	0	1	NaN	P46934-4;P46934;P46934-3;P46934-2	P46934-4;P46934;P46934-3;P46934-2	E3 ubiquitin-protein ligase NEDD4	NEDD4	1359
24.6272	24.7589	24.6096	24.5198	24.3788	24.2297					-1				11	11	11	32.7	32.7	32.7	54.461	0	89.997	566820000	59	1.06454	0.0861906	-0.289132	0.818394	-0.138284	P46937;P46937-9;P46937-8;P46937-2;P46937-3;P46937-6;P46937-7;P46937-5;P46937-4;Q86UL8;Q96QZ7-3;Q96QZ7;Q96QZ7-5;Q96QZ7-7;Q86UL8-2;Q96QZ7-6;Q96QZ7-2;Q96QZ7-4	P46937;P46937-9;P46937-8;P46937-2;P46937-3;P46937-6;P46937-7;P46937-5;P46937-4	Transcriptional coactivator YAP1	YAP1	1360
23.5656	23.7045	23.4819	23.414	23.753	23.8082					-1				38	38	36	14.6	14.6	14.1	394.46	0	72.868	490550000	106	0.190475	0.644948	0.0744311	1.05295	0.034804	P46939;P46939-2;P46939-4;P46939-3	P46939;P46939-2	Utrophin	UTRN	1361
27.5915	27.4824	27.5281	27.5784	27.5186	27.4819					-1				103	103	101	69.3	69.3	68.4	189.25	0	323.31	26902000000	986	0.109478	0.777181	-0.00774193	0.994648	-0.00382516	P46940;Q86VI3	P46940	Ras GTPase-activating-like protein IQGAP1	IQGAP1	1362
25.2081	24.9039	24.9462	24.9943	24.8826	25.1008					-1				7	7	7	18.6	18.6	18.6	39.383	0	72.246	474000000	36	0.0837594	0.824595	-0.0268014	0.981594	-0.012724	P46976;P46976-2;P46976-3	P46976;P46976-2;P46976-3	Glycogenin-1	GYG1	1363
26.8441	26.8628	26.8433	26.8048	26.8203	26.9483					-1				22	22	21	30.2	30.2	29.2	80.529	0	209.32	5156300000	226	0.0514573	0.888265	0.00773493	1.00538	0.00377564	P46977;P46977-2	P46977;P46977-2	Dolichyl-diphosphooligosaccharide--protein glycosyltransferase subunit STT3A	STT3A	1364
NaN	NaN	NaN	NaN	NaN	NaN					-1				1	1	1	8.9	8.9	8.9	13.839	0.0095095	1.8754	20608000	5	NaN	#VALUE!	0	1	NaN	P47224	P47224	Guanine nucleotide exchange factor MSS4	RABIF	1365
NaN	NaN	NaN	NaN	NaN	NaN					-1				1	1	1	2	2	2	85.238	0.0036525	2.3997	6217000	4	NaN	#VALUE!	0	1	NaN	P47712	P47712	Cytosolic phospholipase A2;Phospholipase A2;Lysophospholipase	PLA2G4A	1366
27.6558	27.799	27.6864	27.6703	27.6502	27.7208					-1				23	23	23	67.3	67.3	67.3	30.628	0	205.87	8417500000	224	0.204915	0.623857	-0.0333074	0.977178	-0.0161842	P47756;P47756-1	P47756;P47756-1	F-actin-capping protein subunit beta	CAPZB	1368
22.9643	22.2079	NaN	23.2417	22.1519	NaN					-1				10	8	8	27.3	25.6	25.6	56.108	0	12.311	81369000	15	NaN	#VALUE!	0	1	NaN	P47895	P47895	Retinaldehyde dehydrogenase 3	ALDH1A3	1370
25.9801	25.9531	26.0377	26.141	26.0029	26.0676					-1				36	36	36	56.3	56.3	56.3	87.798	0	323.31	3084600000	227	0.726082	0.187896	0.0801767	1.05715	0.0392881	P47897;P47897-2	P47897;P47897-2	Glutamine--tRNA ligase	QARS1	1371
27.8356	28.1387	27.7714	27.8572	27.9158	27.8675					-1				3	3	3	20.8	20.8	20.8	17.752	0	27.22	2361000000	28	0.12446	0.750827	-0.0350609	0.975991	-0.0167247	P47914	P47914	Large ribosomal subunit protein eL29	RPL29	1372
25.5215	25.958	25.6384	25.5209	25.8571	25.5893					-1				11	11	11	65.7	65.7	65.7	23.277	0	97.886	1361000000	63	0.647276	0.225281	-0.0501919	0.965808	-0.0247377	P48047	P48047	ATP synthase subunit O, mitochondrial	ATP5PO	1374
NaN	NaN	NaN	NaN	NaN	NaN					-1				14	1	1	57.9	7.1	7.1	38.421	0	24.409	15970000	2	NaN	#VALUE!	0	1	NaN	P48059-2;P48059;P48059-4;P48059-5	P48059-2;P48059;P48059-4;P48059-5	LIM and senescent cell antigen-like-containing domain protein 1	LIMS1	1375
25.4551	25.3525	25.6332	25.651	25.3562	25.4244					-1				15	15	2	51.4	51.4	7.2	44.39	0	63.033	1106600000	84	0.0081774	0.981347	-0.00308418	0.997864	-0.00145694	P48059-3;P0CW19-2;P0CW19;P0CW20	P48059-3	LIM and senescent cell antigen-like-containing domain protein 1	LIMS1	1376
NaN	NaN	NaN	NaN	NaN	NaN					-1				1	1	1	3.1	3.1	3.1	78.259	0.0024006	2.6992	24392000	5	NaN	#VALUE!	0	1	NaN	P48067;P48067-3;P48067-2	P48067;P48067-3;P48067-2	Sodium- and chloride-dependent glycine transporter 1	SLC6A9	1377
24.6517	24.6446	24.5724	24.6417	24.4712	24.4928					-1				34	34	34	59.2	59.2	59.2	80.699	0	188.08	1690400000	192	0.687518	0.205344	-0.087635	0.941064	-0.0428044	P48147	P48147	Prolyl endopeptidase	PREP	1378
25.4954	25.3457	25.2603	25.3157	25.3122	25.1781					-1				15	15	15	34.3	34.3	34.3	64.149	0	141.15	1047500000	94	0.827186	0.148872	-0.0984783	0.934018	-0.048204	P48163;P48163-2	P48163;P48163-2	NADP-dependent malic enzyme	ME1	1379
24.3797	24.2068	24.1752	24.0872	24.176	24.4355					-1				8	8	4	22.2	22.2	13.3	46.224	0	40.164	315840000	34	0.0422471	0.907304	-0.0210183	0.985537	-0.00973233	P48426;P48426-2	P48426;P48426-2	Phosphatidylinositol 5-phosphate 4-kinase type-2 alpha	PIP4K2A	1380
25.6332	25.5818	25.5602	25.5916	25.682	25.5925					-1				26	26	26	43.6	43.6	43.6	83.308	0	113.56	2402200000	178	0.270482	0.536436	0.0302995	1.02122	0.0148458	P48449;P48449-3;P48449-2	P48449;P48449-3;P48449-2	Lanosterol synthase	LSS	1382
23.8299	23.8048	24.0796	23.623	23.6603	23.7112					-1				15	15	15	30.1	30.1	30.1	72.765	0	38.547	355980000	64	1.15912	0.0693234	-0.239927	0.846788	-0.116092	P48506	P48506	Glutamate--cysteine ligase catalytic subunit	GCLC	1383
25.5713	NaN	NaN	25.6157	NaN	NaN					-1				1	1	1	4	4	4	28.295	0	3.9118	245380000	12	NaN	#VALUE!	0	1	NaN	P48509	P48509	CD151 antigen	CD151	1385
24.8474	24.9993	24.818	24.9567	24.9465	24.8389					-1				10	10	10	26.9	26.9	26.9	39.611	0	28.065	861880000	69	0.195893	0.636952	0.0258274	1.01806	0.012618	P48556	P48556	26S proteasome non-ATPase regulatory subunit 8	PSMD8	1386
23.2443	23.2101	23.4772	23.2347	23.0816	23.5591					-1				9	9	9	8.3	8.3	8.3	228.86	0	11.882	145830000	24	0.103759	0.787483	-0.0187359	0.987097	-0.00909105	P48634;P48634-2;P48634-3;P48634-4	P48634;P48634-2;P48634-3;P48634-4	Protein PRRC2A	PRRC2A	1387
24.8563	24.9916	24.9158	24.9901	25.0183	24.9275					-1				14	14	14	36.5	36.5	36.5	52.384	0	62.772	805800000	82	0.562107	0.27409	0.0573616	1.04056	0.0281401	P48637;P48637-2	P48637;P48637-2	Glutathione synthetase	GSS	1388
27.5385	27.6091	27.5861	27.5628	27.5583	27.5098					-1				38	38	38	72.8	72.8	72.8	59.67	0	323.31	10308000000	395	0.427149	0.373982	-0.0342636	0.97653	-0.0168771	P48643;P48643-2	P48643;P48643-2	T-complex protein 1 subunit epsilon	CCT5	1389
23.2601	23.2721	23.5372	23.3027	23.4424	23.309					-1				5	5	5	13.5	13.5	13.5	55.527	0	13.269	120860000	25	0.0135773	0.969221	-0.00511614	0.99646	-0.00241615	P48651;P48651-3;P48651-2	P48651	Phosphatidylserine synthase 1	PTDSS1	1390
23.1619	23.1225	23.3248	23.1732	23.0061	23.1685					-1				17	17	17	15.5	15.5	15.5	177.44	0	55.523	251400000	66	0.644089	0.22694	-0.0871506	0.94138	-0.0425007	P48681	P48681	Nestin	NES	1391
22.3891	22.2555	22.5662	NaN	22.6641	NaN					-1				4	4	4	10.6	10.6	10.6	51.927	0	5.1832	52795000	14	NaN	#VALUE!	0	1	NaN	P48723	P48723	Heat shock 70 kDa protein 13	HSPA13	1392
22.7436	22.6345	23.023	23.1318	22.9378	22.9803					-1				4	4	4	13.9	13.9	13.9	38.914	0	5.7031	77819000	18	0.615305	0.242491	0.216288	1.16174	0.101458	P48729;P48729-3;P48729-2;Q8N752	P48729;P48729-3;P48729-2;Q8N752	Casein kinase I isoform alpha;Casein kinase I isoform alpha-like	CSNK1A1;CSNK1A1L	1393
NaN	NaN	NaN	NaN	23.0057	23.8555					-1				2	2	2	6	6	6	47.315	0.0010917	3.0289	54110000	8	NaN	#VALUE!	0	1	NaN	P49674;P48730;P48730-2	P49674;P48730;P48730-2	Casein kinase I isoform epsilon;Casein kinase I isoform delta	CSNK1E;CSNK1D	1394
26.2661	26.2561	26.2917	26.2181	26.2449	26.1195					-1				22	21	21	46.5	46.5	46.5	50.909	0	221.16	3256800000	181	0.595058	0.254063	-0.0771586	0.947923	-0.037662	P48735;P48735-2	P48735;P48735-2	Isocitrate dehydrogenase [NADP], mitochondrial	IDH2	1395
25.0406	25.0749	25.0805	25.1232	25.0005	25.0228					-1				18	18	16	68.3	68.3	64.9	31.54	0	80.048	1423100000	120	0.112427	0.771921	-0.0164878	0.988637	-0.00804371	P48739;P48739-3;P48739-2	P48739;P48739-3;P48739-2	Phosphatidylinositol transfer protein beta isoform	PITPNB	1396
26.8406	27.1308	26.3324	26.7793	26.6915	26.7303					-1				4	4	4	32.3	32.3	32.3	19.529	0	58.972	813550000	23	0.0455191	0.900494	-0.034228	0.976554	-0.0152666	P49006	P49006	MARCKS-related protein	MARCKSL1	1397
24.182	24.1513	24.1578	24.1622	24.1642	23.8716					-1				16	16	16	45.4	45.4	45.4	60.966	0	106.92	787140000	110	0.386264	0.4109	-0.097648	0.934555	-0.0466164	P49023-2;P49023;P49023-3;P49023-4	P49023-2;P49023;P49023-3;P49023-4	Paxillin	PXN	1398
NaN	NaN	NaN	NaN	NaN	NaN					-1				1	1	1	7.4	7.4	7.4	32.952	0	6.7348	23924000	5	NaN	#VALUE!	0	1	NaN	P49069	P49069	Guided entry of tail-anchored proteins factor CAMLG	CAMLG	1399
23.2352	23.1038	NaN	23.3919	NaN	23.5641					-1				8	8	7	23.8	23.8	21.8	45.567	0	17.532	122090000	25	NaN	#VALUE!	0	1	NaN	P49137;P49137-2;Q16644;Q96PN8	P49137;P49137-2	MAP kinase-activated protein kinase 2	MAPKAPK2	1400
NaN	NaN	22.1683	22.7195	NaN	22.3685					-1				3	3	3	17.5	17.5	17.5	33.892	0	15.173	34463000	19	NaN	#VALUE!	0	1	NaN	P49184	P49184	Deoxyribonuclease-1-like 1	DNASE1L1	1401
26.2097	26.2612	26.2887	26.1898	26.2808	26.3601					-1				22	22	22	42.5	42.5	42.5	53.801	0	158.17	4310700000	171	0.3329	0.464622	0.0237109	1.01657	0.0117007	P49189;P49189-3;P49189-2	P49189;P49189-3;P49189-2	4-trimethylaminobutyraldehyde dehydrogenase;4-trimethylaminobutyraldehyde dehydrogenase, N-terminally processed	ALDH9A1	1402
27.6468	27.7285	27.603	27.805	27.7388	27.7202					-1				4	4	4	22.2	22.2	22.2	13.293	0	12.942	2561600000	34	0.787136	0.163254	0.0952543	1.06825	0.0466001	P49207	P49207	Large ribosomal subunit protein eL34	RPL34	1403
27.6514	27.5279	27.4682	27.5226	27.3594	27.4238					-1				21	21	21	44.7	44.7	44.7	57.548	0	323.31	8516700000	258	1.04815	0.0895056	-0.113911	0.92408	-0.0559326	P49257	P49257	Protein ERGIC-53	LMAN1	1404
24.3873	24.562	24.734	24.4532	24.4847	24.7264					-1				16	16	16	27.8	27.8	27.8	85.237	0	110.83	909600000	91	0.0494911	0.892296	-0.00632922	0.995623	-0.00310056	P49321;P49321-3;P49321-2;P49321-4	P49321;P49321-3;P49321-2;P49321-4	Nuclear autoantigenic sperm protein	NASP	1405
26.8274	26.7283	26.7008	26.9244	26.7778	26.6824					-1				105	105	105	58.4	58.4	58.4	273.42	0	323.31	16863000000	848	0.481238	0.330189	0.042738	1.03007	0.0210169	P49327	P49327	Fatty acid synthase;[Acyl-carrier-protein] S-acetyltransferase;[Acyl-carrier-protein] S-malonyltransferase;3-oxoacyl-[acyl-carrier-protein] synthase;3-oxoacyl-[acyl-carrier-protein] reductase;3-hydroxyacyl-[acyl-carrier-protein] dehydratase;Enoyl-[acyl-carrier-protein] reductase;Acyl-[acyl-carrier-protein] hydrolase	FASN	1406
24.2504	24.2971	24.3869	24.3224	24.0794	24.2559					-1				8	8	8	31.1	31.1	31.1	44.408	0	60.417	295090000	38	0.403077	0.395297	-0.0921841	0.938101	-0.0441949	P49354;P49354-2	P49354;P49354-2	Protein farnesyltransferase/geranylgeranyltransferase type-1 subunit alpha	FNTA	1407
23.0025	23.1504	23.2964	23.0047	NaN	23.3063					-1				4	4	4	9.4	9.4	9.4	48.773	0	10.927	85000000	14	NaN	#VALUE!	0	1	NaN	P49356;P49356-2	P49356;P49356-2	Protein farnesyltransferase subunit beta	FNTB	1408
29.2627	29.1806	29.1538	29.1412	29.093	29.1249					-1				40	40	40	70.3	70.3	70.3	60.533	0	323.31	13457000000	350	1.00234	0.0994626	-0.079312	0.946509	-0.0391263	P49368;P49368-2	P49368;P49368-2	T-complex protein 1 subunit gamma	CCT3	1409
23.885	23.6428	23.5982	NaN	NaN	23.6253					-1				9	9	9	36	36	36	33.535	0	15.398	127170000	34	NaN	#VALUE!	0	1	NaN	P49406	P49406	Large ribosomal subunit protein bL19m	MRPL19	1410
25.4142	25.6668	25.6489	25.5607	25.6182	25.7742					-1				17	17	16	53.7	53.7	51.2	46.308	0	86.659	1120900000	89	0.453592	0.351891	0.0743809	1.05291	0.0360757	P49407-2;P49407;P32121;P32121-5;P32121-2;P32121-3;P32121-4	P49407-2;P49407	Beta-arrestin-1	ARRB1	1411
26.9217	27.1053	27.0046	26.87	26.9899	26.9865					-1				29	29	29	68.8	68.8	68.8	49.874	0	311.15	6661200000	283	0.788313	0.162812	-0.0617599	0.958095	-0.0304457	P49411	P49411	Elongation factor Tu, mitochondrial	TUFM	1412
25.4858	25.4876	25.4023	25.2851	25.2391	25.474					-1				23	23	23	60.5	60.5	60.5	55.366	0	174.77	1652400000	110	0.475933	0.334247	-0.125812	0.916488	-0.0599187	P49419-2;P49419;P49419-4	P49419-2;P49419;P49419-4	Alpha-aminoadipic semialdehyde dehydrogenase	ALDH7A1	1413
23.1354	23.1692	23.3306	23.3974	23.0102	22.9383					-1				3	3	3	12.3	12.3	12.3	26.736	0	6.4481	104030000	17	0.17757	0.664401	-0.0964546	0.935329	-0.0440142	P49427	P49427	Ubiquitin-conjugating enzyme E2 R1	CDC34	1414
22.6894	22.7103	22.6469	22.5492	NaN	22.7386					-1				4	4	4	17	17	17	43.998	0	18.28	54797000	20	NaN	#VALUE!	0	1	NaN	P49441	P49441	Inositol polyphosphate 1-phosphatase	INPP1	1415
NaN	NaN	NaN	NaN	NaN	NaN					-1				3	3	3	33.7	33.7	33.7	10.112	0	15.992	74495000	11	NaN	#VALUE!	0	1	NaN	P49458;P49458-2	P49458	Signal recognition particle 9 kDa protein	SRP9	1416
NaN	NaN	NaN	NaN	NaN	NaN					-1				2	2	2	17.8	17.8	17.8	17.315	0	6.0204	20435000	8	NaN	#VALUE!	0	1	NaN	P49459;P49459-3;P49459-2	P49459;P49459-3;P49459-2	Ubiquitin-conjugating enzyme E2 A	UBE2A	1417
24.8512	24.5889	24.9773	24.6675	24.6725	24.6447					-1				10	10	10	40.1	40.1	40.1	41.731	0	24.423	469760000	41	0.446353	0.357805	-0.144237	0.904858	-0.0679805	P49585;Q9Y5K3;Q9Y5K3-3;Q9Y5K3-2;Q9Y5K3-4	P49585	Choline-phosphate cytidylyltransferase A	PCYT1A	1418
27.5995	27.6964	27.7256	27.601	27.6051	27.6752					-1				50	50	50	66.2	66.2	66.2	106.81	0	323.31	12940000000	461	0.64911	0.224331	-0.0467421	0.96812	-0.023061	P49588;P49588-2	P49588;P49588-2	Alanine--tRNA ligase, cytoplasmic	AARS1	1419
25.6995	25.5903	25.6601	25.7263	25.6171	25.5802					-1				36	36	36	60.3	60.3	60.3	85.472	0	282.41	3575600000	269	0.0816649	0.828581	-0.00875155	0.993952	-0.00429932	P49589;P49589-3;P49589-2	P49589;P49589-3;P49589-2	Cysteine--tRNA ligase, cytoplasmic	CARS1	1420
NaN	NaN	NaN	NaN	NaN	NaN					-1				7	2	2	14.2	4.5	4.5	56.888	0.0043736	2.2206	8926900	4	NaN	#VALUE!	0	1	NaN	P49590;P49590-2	P49590;P49590-2	Histidine--tRNA ligase, mitochondrial	HARS2	1421
26.851	26.7894	26.7868	26.7262	26.705	26.7846					-1				29	29	29	58.2	58.2	58.2	58.777	0	260.81	5777600000	271	0.721679	0.189811	-0.0704714	0.952327	-0.0346118	P49591	P49591	Serine--tRNA ligase, cytoplasmic	SARS1	1422
25.4893	25.601	25.68	25.501	25.4811	25.6661					-1				14	14	14	52.9	52.9	52.9	49.83	0	72.573	713720000	84	0.378039	0.418756	-0.0407308	0.972162	-0.0199629	P49593;P49593-2	P49593;P49593-2	Protein phosphatase 1F	PPM1F	1423
22.7852	22.6395	22.9041	23.1846	22.7148	NaN					-1				3	3	3	14.3	14.3	14.3	43.262	0	29.418	67587000	15	NaN	#VALUE!	0	1	NaN	P49662;P49662-2	P49662;P49662-2	Caspase-4;Caspase-4 subunit p10;Caspase-4 subunit p20	CASP4	1424
NaN	NaN	NaN	NaN	NaN	NaN					-1				2	2	2	6.7	6.7	6.7	82.785	0.00056593	3.6253	19323000	8	NaN	#VALUE!	0	1	NaN	P49711	P49711	Transcriptional repressor CTCF	CTCF	1425
26.8379	26.7883	26.7238	26.7667	26.7708	26.7098					-1				11	11	11	58.5	58.5	58.5	22.949	0	131.95	2608500000	126	0.687593	0.205309	-0.0342172	0.976561	-0.016952	P49720	P49720	Proteasome subunit beta type-3	PSMB3	1426
25.5242	25.7258	25.6368	25.6059	25.6529	25.5959					-1				11	11	11	55.7	55.7	55.7	22.836	0	62.768	1227700000	79	0.0753309	0.840754	-0.0107454	0.99258	-0.00524906	P49721	P49721	Proteasome subunit beta type-2	PSMB2	1427
22.831	NaN	23.0061	NaN	22.7693	23.2513					-1				8	8	8	12.5	12.5	12.5	101.89	0	13.713	79982000	23	NaN	#VALUE!	0	1	NaN	P49736	P49736	DNA replication licensing factor MCM2	MCM2	1428
26.5084	26.6162	26.5653	26.4061	26.6022	26.6019					-1				37	37	37	67.8	67.8	67.8	70.389	0	323.31	5295400000	260	0.236942	0.579506	-0.0265954	0.981734	-0.0130333	P49748;P49748-3;P49748-2	P49748;P49748-3;P49748-2	Very long-chain specific acyl-CoA dehydrogenase, mitochondrial	ACADVL	1429
NaN	NaN	NaN	NaN	NaN	NaN					-1				2	2	2	2	2	2	241.64	0	4.6533	8471500	3	NaN	#VALUE!	0	1	NaN	P49750;P49750-3;P49750-1	P49750;P49750-3;P49750-1	YLP motif-containing protein 1	YLPM1	1430
NaN	NaN	NaN	NaN	NaN	NaN					-1				2	2	2	4.2	4.2	4.2	98.565	0.0023968	2.6853	25344000	5	NaN	#VALUE!	0	1	NaN	P49754;P49754-2;P49754-3	P49754;P49754-2;P49754-3	Vacuolar protein sorting-associated protein 41 homolog	VPS41	1431
28.2778	28.2251	28.1797	28.152	28.0436	28.1904					-1				11	11	11	42.9	42.9	42.9	24.976	0	180.27	6155100000	192	0.647007	0.22542	-0.0988776	0.933759	-0.0480667	P49755	P49755	Transmembrane emp24 domain-containing protein 10	TMED10	1432
24.12	23.8758	24.2587	23.7155	23.87	23.761					-1				6	6	6	9.7	9.7	9.7	100.18	0	8.1911	164230000	18	0.738264	0.182699	-0.302631	0.810772	-0.140702	P49756;P49756-2;P49756-3	P49756;P49756-2;P49756-3	RNA-binding protein 25	RBM25	1433
NaN	22.9256	NaN	22.8333	NaN	NaN					-1				5	5	3	10.9	10.9	8.6	70.803	0	7.0019	57210000	16	NaN	#VALUE!	0	1	NaN	P49757;P49757-3;P49757-2;P49757-8;P49757-7;P49757-6;P49757-5;P49757-4;P49757-9	P49757;P49757-3;P49757-2;P49757-8;P49757-7;P49757-6;P49757-5;P49757-4	Protein numb homolog	NUMB	1434
NaN	NaN	NaN	NaN	NaN	NaN					-1				5	5	5	13.7	13.7	13.7	52.667	0	18.237	23934000	12	NaN	#VALUE!	0	1	NaN	P49768;P49768-2;P49768-3;P49768-5;P49768-6;P49768-7;P49768-4;P49810;P49810-3	P49768;P49768-2;P49768-3;P49768-5;P49768-6;P49768-7;P49768-4	Presenilin-1;Presenilin-1 NTF subunit;Presenilin-1 CTF subunit;Presenilin-1 CTF12	PSEN1	1435
24.541	24.5939	24.6503	24.8398	24.5772	24.7973					-1				6	6	6	22.2	22.2	22.2	38.989	0	18.95	314910000	36	0.590237	0.256899	0.143042	1.10423	0.0684058	P49770	P49770	Translation initiation factor eIF2B subunit beta	EIF2B2	1436
26.3375	26.2871	26.2869	26.7036	26.3942	26.3354					-1				10	10	10	79.4	79.4	79.4	13.802	0	54.588	1702300000	103	0.664328	0.216607	0.173929	1.12813	0.0829192	P49773	P49773	Adenosine 5-monophosphoramidase HINT1	HINT1	1437
23.268	23.3437	23.3142	23.0741	23.2282	23.2428					-1				13	13	13	12.1	12.1	12.1	153.94	0	35.873	239070000	55	1.14758	0.0711902	-0.126956	0.915762	-0.0623611	P49790;P49790-2;P49790-3	P49790;P49790-2;P49790-3	Nuclear pore complex protein Nup153	NUP153	1438
24.4257	24.5834	24.3801	24.3553	24.3538	24.4106					-1				58	58	58	26.4	26.4	26.4	358.2	0	181.21	1468700000	238	0.447232	0.357082	-0.0898482	0.939622	-0.043286	P49792;A6NKT7;Q7Z3J3;P0DJD0;P0DJD1;Q99666;O14715;Q99666-2;Q7Z3J3-2;Q05823;Q05823-2	P49792	E3 SUMO-protein ligase RanBP2	RANBP2	1439
NaN	NaN	NaN	NaN	NaN	NaN					-1				3	3	3	3.2	3.2	3.2	200.61	0	7.243	42578000	11	NaN	#VALUE!	0	1	NaN	P49815;P49815-3;P49815-4;P49815-7;P49815-5;P49815-2;P49815-6;P49815-8	P49815;P49815-3;P49815-4;P49815-7;P49815-5;P49815-2;P49815-6	Tuberin	TSC2	1440
22.4478	22.3533	22.2923	22.3298	22.4706	22.4671					-1				8	5	5	21.5	15.7	15.7	50.98	0	23.746	77820000	23	0.23377	0.583754	0.0580025	1.04102	0.0277578	P49840	P49840	Glycogen synthase kinase-3 alpha	GSK3A	1442
23.8465	24.0732	24.1227	24.2025	23.8661	24.2073					-1				10	10	7	35	35	28.3	46.744	0	29.02	299470000	47	0.167981	0.679233	0.0778713	1.05546	0.0360083	P49841;P49841-2	P49841;P49841-2	Glycogen synthase kinase-3 beta	GSK3B	1443
24.3891	24.2691	24.4475	24.4676	24.4456	24.5293					-1				16	16	16	39.4	39.4	39.4	64.969	0	66.066	695310000	90	1.13629	0.0730651	0.112216	1.08089	0.055221	P49902;P49902-2	P49902;P49902-2	Cytosolic purine 5-nucleotidase	NT5C2	1444
23.9233	23.8758	24.1185	23.8713	24.0637	24.0254					-1				10	10	10	44.9	44.9	44.9	42.91	0	52.292	386050000	60	0.0526523	0.885825	0.0142415	1.00992	0.00682189	P49903;P49903-2;P49903-4;P49903-3	P49903;P49903-2;P49903-4;P49903-3	Selenide, water dikinase 1	SEPHS1	1445
24.5567	24.6203	24.8129	24.6257	24.7737	24.6527					-1				21	21	21	40.7	40.7	40.7	76.715	0	90.929	875640000	110	0.0730253	0.84523	0.0207564	1.01449	0.0099138	P49915;P49915-2	P49915;P49915-2	GMP synthase [glutamine-hydrolyzing]	GMPS	1446
NaN	NaN	NaN	NaN	NaN	NaN					-1				3	3	3	3	3	3	112.91	0	4.6256	25346000	8	NaN	#VALUE!	0	1	NaN	P49916;P49916-3;P49916-4;P49916-2	P49916;P49916-3;P49916-4;P49916-2	DNA ligase 3	LIG3	1447
22.5431	22.4478	22.937	22.6642	22.8321	23.2101					-1				5	5	5	7.8	7.8	7.8	80.592	0	9.8496	97141000	28	1.11578	0.0765985	0.259521	1.19708	0.124993	P49959;P49959-2;P49959-3	P49959;P49959-2;P49959-3	Double-strand break repair protein MRE11	MRE11	1448
25.5716	25.3427	25.3451	25.8922	25.3387	25.5186					-1				6	6	6	26	26	26	33.295	0	66.615	599280000	30	0.650168	0.223786	0.163376	1.1199	0.0780275	P50135;P50135-2;P50135-3	P50135	Histamine N-methyltransferase	HNMT	1449
23.6276	23.7928	23.489	23.5888	23.6652	23.8634					-1				13	5	5	42.1	20.6	20.6	42.142	0	15.999	167090000	22	0.156278	0.697786	0.0693569	1.04925	0.0321888	P50148	P50148	Guanine nucleotide-binding protein G(q) subunit alpha	GNAQ	1450
24.955	25.2154	25.1268	25.0587	25.1614	24.9351					-1				13	13	13	44	44	44	39.591	0	44.067	850710000	72	0.197095	0.635192	-0.0473048	0.967743	-0.0226841	P50213;P50213-2	P50213;P50213-2	Isocitrate dehydrogenase [NAD] subunit alpha, mitochondrial	IDH3A	1451
23.2594	23.0001	22.6951	23.1624	22.9188	22.7082					-1				5	5	5	26.8	26.8	26.8	34.165	0	12.207	140140000	37	0.601254	0.250464	-0.0550639	0.962552	-0.0270666	P50225;P50226;P0DMM9;P0DMN0;P0DMM9-2;P50225-2;P0DMM9-3	P50225;P50226	Sulfotransferase 1A1;Sulfotransferase 1A2	SULT1A1;SULT1A2	1452
25.0653	24.9256	25.1361	25.1768	24.976	24.6091					-1				9	9	9	18.9	18.9	18.9	65.893	0	49.113	486480000	48	0.214485	0.61026	-0.121749	0.919073	-0.0552543	P50281	P50281	Matrix metalloproteinase-14	MMP14	1453
NaN	NaN	NaN	NaN	NaN	NaN					-1				2	2	2	10.1	10.1	10.1	50.765	0	4.4281	17230000	5	NaN	#VALUE!	0	1	NaN	P50336	P50336	Protoporphyrinogen oxidase	PPOX	1454
24.9337	24.8311	24.8126	24.8327	24.9119	24.8523					-1				23	23	22	37	37	35.6	88.367	0	133.67	1439300000	128	0.0374808	0.917316	0.00645892	1.00449	0.00314295	P50416;P50416-2;Q92523;Q92523-3	P50416;P50416-2	Carnitine O-palmitoyltransferase 1, liver isoform	CPT1A	1457
23.3991	23.145	23.0775	23.288	23.3557	22.9868					-1				10	7	7	32.4	24.3	24.3	42.766	0	27.451	170040000	32	0.00874601	0.980063	0.00293414	1.00204	0.00139452	P50452;P50452-2;P50452-3	P50452;P50452-2	Serpin B8	SERPINB8	1458
26.1438	26.0127	26.0453	26.1832	26.0438	26.0149					-1				23	23	21	71	71	65.2	42.403	0	235.54	3374800000	179	0.218126	0.605165	0.0133743	1.00931	0.00661439	P50453;O75830	P50453	Serpin B9	SERPINB9	1459
32.4851	32.2882	32.3202	32.4845	32.4315	32.3314					-1				36	36	36	72.2	72.2	72.2	46.44	0	323.31	179590000000	1174	0.418107	0.38185	0.0513179	1.03621	0.0250803	P50454	P50454	Serpin H1	SERPINH1	1460
NaN	NaN	NaN	NaN	NaN	NaN					-1				2	2	2	7.3	7.3	7.3	35.398	0.0023828	2.6008	18396000	6	NaN	#VALUE!	0	1	NaN	P50479	P50479	PDZ and LIM domain protein 4	PDLIM4	1461
27.2864	27.4302	27.4226	27.4606	27.4884	27.4666					-1				11	11	11	30.4	30.4	30.4	41.331	0	82.827	4606600000	107	0.809244	0.155152	0.0921237	1.06594	0.045131	P50502;Q8NFI4;Q8IZP2	P50502;Q8NFI4;Q8IZP2	Hsc70-interacting protein;Putative protein FAM10A5;Putative protein FAM10A4	ST13;ST13P5;ST13P4	1462
NaN	NaN	NaN	NaN	NaN	NaN					-1				1	1	1	2.2	2.2	2.2	70.864	0.0031414	2.4323	6000400	1	NaN	#VALUE!	0	1	NaN	P50542;P50542-3;P50542-4;P50542-2	P50542;P50542-3;P50542-4;P50542-2	Peroxisomal targeting signal 1 receptor	PEX5	1463
25.1705	25.2863	25.0594	25.2298	25.2212	25.0175					-1				11	11	11	33.7	33.7	33.7	39.829	0	82.734	1187700000	94	0.144314	0.717276	-0.0159295	0.989019	-0.00781544	P50552	P50552	Vasodilator-stimulated phosphoprotein	VASP	1464
26.0784	26.0888	26.1256	26.1946	25.988	26.1669					-1				13	13	13	46.4	46.4	46.4	52.891	0	110.04	872450000	84	0.0997607	0.794766	0.0188789	1.01317	0.00914828	P50579;P50579-3;P50579-2	P50579;P50579-3;P50579-2	Methionine aminopeptidase 2	METAP2	1467
24.0245	24.35	24.0859	23.8304	24.3567	24.155					-1				3	3	3	16.3	16.3	16.3	34.193	0	37.132	219760000	21	0.174656	0.668874	-0.0394109	0.973052	-0.0189529	P50897;P50897-2	P50897;P50897-2	Palmitoyl-protein thioesterase 1	PPT1	1468
27.9346	27.9162	27.9346	27.925	27.9634	27.921					-1				4	4	4	19.1	19.1	19.1	23.432	0	28.512	3153900000	66	0.140839	0.723038	0.00800832	1.00557	0.00396521	P50914	P50914	Large ribosomal subunit protein eL14	RPL14	1469
27.3104	27.2799	27.2245	27.2853	27.2057	27.2367					-1				40	40	40	75.4	75.4	75.4	59.62	0	323.31	10792000000	413	0.437043	0.365559	-0.0290387	0.980073	-0.01434	P50990;P50990-2;P50990-3	P50990;P50990-2;P50990-3	T-complex protein 1 subunit theta	CCT8	1470
27.5932	27.5791	27.5442	27.5986	27.5347	27.5144					-1				32	32	32	67.7	67.7	67.7	57.924	0	323.31	9627100000	286	0.583684	0.260805	-0.0229613	0.98421	-0.0113964	P50991;P50991-2	P50991;P50991-2	T-complex protein 1 subunit delta	CCT4	1471
26.3476	26.4957	26.4028	26.2765	26.4625	26.4655					-1				23	23	23	40.8	40.8	40.8	54.389	0	176.53	4429500000	195	0.118271	0.761604	-0.0138245	0.990463	-0.00677729	P50995;P50995-2;P27216;P27216-2	P50995;P50995-2	Annexin A11	ANXA11	1472
22.675	22.8877	22.6007	22.9011	22.69	NaN					-1				6	6	6	11.7	11.7	11.7	82.842	0	9.5523	61472000	17	NaN	#VALUE!	0	1	NaN	P51003;P51003-2;Q9NRJ5	P51003;P51003-2;Q9NRJ5	Poly(A) polymerase alpha;Poly(A) polymerase beta	PAPOLA;PAPOLB	1473
25.3342	25.3581	25.2882	25.2195	25.2374	25.3852					-1				17	17	16	41.5	41.5	40.3	69.72	0	114.08	1179000000	94	0.232834	0.585014	-0.0461566	0.968513	-0.0222811	P51114;P51114-2;P51114-3	P51114;P51114-2;P51114-3	RNA-binding protein FXR1	FXR1	1474
NaN	NaN	23.2788	NaN	23.6835	23.1771					-1				5	4	3	11.1	10	7.1	74.222	0	25.441	90119000	19	NaN	#VALUE!	0	1	NaN	P51116	P51116	RNA-binding protein FXR2	FXR2	1475
26.9036	26.9027	27	26.8818	26.7972	26.8083					-1				18	18	18	80.2	80.2	80.2	23.489	0	195.26	3125600000	114	0.788925	0.162583	-0.106292	0.928973	-0.0518737	P51149	P51149	Ras-related protein Rab-7a	RAB7A	1477
23.4082	23.5222	23.4366	23.3288	23.7038	23.8653					-1				8	8	8	54.2	54.2	54.2	22.837	0	33.961	207300000	38	0.454699	0.350995	0.176991	1.13052	0.0824478	P51151;Q9NP90	P51151	Ras-related protein Rab-9A	RAB9A	1478
25.6391	25.9001	25.7699	25.8038	25.844	25.7754					-1				9	6	6	50.2	37.4	37.4	22.774	0	75.952	861160000	39	0.206664	0.62135	0.0380319	1.02671	0.0184108	P51153	P51153	Ras-related protein Rab-13	RAB13	1479
23.0581	NaN	22.8537	NaN	NaN	NaN					-1				5	3	3	24	15.8	15.8	24.868	0	4.1108	57343000	10	NaN	#VALUE!	0	1	NaN	P51159;P51159-2	P51159;P51159-2	Ras-related protein Rab-27A	RAB27A	1480
NaN	NaN	26.7475	26.3818	NaN	NaN					-1				3	3	3	5.8	5.8	5.8	85.664	0	5.4713	436330000	14	NaN	#VALUE!	0	1	NaN	P51178;P51178-2	P51178;P51178-2	1-phosphatidylinositol 4,5-bisphosphate phosphodiesterase delta-1	PLCD1	1481
23.5517	23.5472	23.5649	23.4439	23.6077	23.4651					-1				13	13	13	44	44	44	45.566	0	35.448	280200000	49	0.33201	0.465575	-0.0490042	0.966603	-0.0238486	P51398;P51398-2;P51398-3	P51398;P51398-2;P51398-3	Small ribosomal subunit protein mS29	DAP3	1482
23.9072	23.9283	23.8381	23.8675	24.0777	23.7672					-1				5	5	5	36.8	36.8	36.8	20.478	0	18.132	219010000	30	0.0612851	0.86839	0.0129178	1.00899	0.00624412	P51452;P51452-2	P51452;P51452-2	Dual specificity protein phosphatase 3	DUSP3	1483
22.4872	22.5932	22.5665	22.5643	22.5741	22.6431					-1				7	7	7	5.3	5.3	5.3	184.64	0	10.715	97796000	26	0.529314	0.295587	0.0448793	1.0316	0.0220865	P51532;P51532-5;P51532-2;P51532-3;P51532-4;P51531;P51531-2	P51532;P51532-5;P51532-2;P51532-3;P51532-4;P51531;P51531-2	Transcription activator BRG1;Probable global transcription activator SNF2L2	SMARCA4;SMARCA2	1484
24.2005	24.4309	24.6116	24.416	24.6041	24.1519					-1				11	11	1	43	43	8.1	42.794	0	29.284	337170000	43	0.0345614	0.923504	-0.0236912	0.983713	-0.0106796	P51553	P51553	Isocitrate dehydrogenase [NAD] subunit gamma, mitochondrial	IDH3G	1485
24.7049	24.967	24.6219	24.6559	24.7204	25.043					-1				13	13	13	39	39	39	42.272	0	45.58	784290000	68	0.069338	0.852436	0.041783	1.02939	0.0190093	P51570	P51570	Galactokinase	GALK1	1486
27.0957	27.3241	27.1618	27.1093	27.2791	27.2212					-1				6	6	6	37	37	37	18.998	0	58.241	3287600000	102	0.103831	0.787352	0.00930595	1.00647	0.00458368	P51571	P51571	Translocon-associated protein subunit delta	SSR4	1487
26.2549	26.3955	26.3511	26.3625	26.4971	26.3504					-1				10	10	10	29.7	29.7	29.7	34.752	0	85.635	2334100000	89	0.728909	0.186677	0.0694726	1.04933	0.0341365	P51572-2;P51572	P51572-2;P51572	B-cell receptor-associated protein 31	BCAP31	1488
23.1305	23.1406	NaN	NaN	23.0782	NaN					-1				4	4	4	13.8	13.8	13.8	52.44	0	6.5553	60590000	12	NaN	#VALUE!	0	1	NaN	P51608;P51608-2	P51608;P51608-2	Methyl-CpG-binding protein 2	MECP2	1490
23.3268	23.4515	23.7024	23.2275	23.4725	23.5217					-1				15	15	15	11.5	11.5	11.5	208.73	0	39.34	331500000	68	0.555248	0.278453	-0.0863342	0.941913	-0.0419388	P51610;P51610-4;P51610-2;P51610-3	P51610;P51610-4;P51610-2	Host cell factor 1;HCF N-terminal chain 1;HCF N-terminal chain 2;HCF N-terminal chain 3;HCF N-terminal chain 4;HCF N-terminal chain 5;HCF N-terminal chain 6;HCF C-terminal chain 1;HCF C-terminal chain 2;HCF C-terminal chain 3;HCF C-terminal chain 4;HCF C-terminal chain 5;HCF C-terminal chain 6	HCFC1	1491
25.5617	25.5934	25.6177	25.3134	25.5157	25.643					-1				4	4	4	37	37	37	18.291	0	11.585	463220000	27	0.473759	0.335924	-0.100222	0.932889	-0.0481884	P51636;P51636-2;P51636-3	P51636;P51636-2	Caveolin-2	CAV2	1492
26.4467	26.4727	26.4964	26.4473	26.4616	26.3737					-1				39	39	39	62.4	62.4	62.4	79.685	0	323.31	5478600000	282	0.424435	0.376327	-0.044356	0.969723	-0.0217505	P51659;P51659-3;P51659-2	P51659;P51659-3;P51659-2	Peroxisomal multifunctional enzyme type 2;(3R)-hydroxyacyl-CoA dehydrogenase;Enoyl-CoA hydratase 2	HSD17B4	1494
25.7076	25.7215	25.6263	25.7595	25.6113	25.7812					-1				12	12	12	49.4	49.4	49.4	37.025	0	144.2	1741800000	146	0.144356	0.717206	0.0321662	1.02255	0.0154857	P51665	P51665	26S proteasome non-ATPase regulatory subunit 7	PSMD7	1495
NaN	NaN	NaN	NaN	NaN	NaN					-1				2	1	1	19.7	7.5	7.5	16.649	0.0028993	2.5308	53215000	6	NaN	#VALUE!	0	1	NaN	Q9Y2X8;P51668	Q9Y2X8;P51668	Ubiquitin-conjugating enzyme E2 D4;Ubiquitin-conjugating enzyme E2 D1	UBE2D4;UBE2D1	1496
24.8803	25.1703	24.8546	24.9099	24.994	24.8916					-1				10	10	10	23.9	23.9	23.9	56.695	0	40.321	609710000	54	0.184881	0.65331	-0.0365486	0.974985	-0.017657	P51688	P51688	N-sulphoglucosamine sulphohydrolase	SGSH	1497
NaN	NaN	NaN	NaN	22.201	22.5401					-1				4	4	4	6.9	6.9	6.9	89.865	0	8.0545	29125000	11	NaN	#VALUE!	0	1	NaN	P51692;P42229;P42229-2	P51692;P42229;P42229-2	Signal transducer and activator of transcription 5B;Signal transducer and activator of transcription 5A	STAT5B;STAT5A	1498
NaN	NaN	NaN	NaN	NaN	NaN					-1				2	2	2	3.1	3.1	3.1	90.965	0	9.0541	23380000	6	NaN	#VALUE!	0	1	NaN	P51790;P51790-4;P51790-5;P51793;P51795;P51790-2;P51793-2;P51795-1	P51790;P51790-4;P51790-5;P51793;P51795;P51790-2;P51793-2;P51795-1	H(+)/Cl(-) exchange transporter 3;H(+)/Cl(-) exchange transporter 4;H(+)/Cl(-) exchange transporter 5	CLCN3;CLCN4;CLCN5	1499
NaN	22.7546	NaN	22.8022	NaN	NaN					-1				3	3	3	4.3	4.3	4.3	88.678	0	4.7461	35434000	9	NaN	#VALUE!	0	1	NaN	P51798;P51798-2	P51798;P51798-2	H(+)/Cl(-) exchange transporter 7	CLCN7	1500
23.9043	NaN	NaN	23.9032	NaN	NaN					-1				2	2	2	35.3	35.3	35.3	13.062	0	15.799	76219000	11	NaN	#VALUE!	0	1	NaN	P51808	P51808	Dynein light chain Tctex-type 3	DYNLT3	1501
24.609	24.4402	24.6537	24.483	24.5573	24.6565					-1				18	18	17	29.7	29.7	28.6	83.735	0	59.05	648140000	94	0.00897953	0.979536	-0.00203323	0.998592	-0.000982124	P51812;Q15349-2;Q15349;Q9UK32-2;Q9UK32;Q15349-3;Q15418-4;Q15418-3;Q15418-2;Q15418;O15021;Q9Y2H9;Q96GX5;O60307;Q6P0Q8-2;O15021-2;O15021-3;O15021-6;Q6P0Q8	P51812	Ribosomal protein S6 kinase alpha-3	RPS6KA3	1503
NaN	NaN	NaN	NaN	NaN	NaN					-1				1	1	1	2.8	2.8	2.8	37.376	0	4.0716	175780000	6	NaN	#VALUE!	0	1	NaN	P51857;P51857-2	P51857;P51857-2	Aldo-keto reductase family 1 member D1	AKR1D1	1504
26.2768	26.3656	26.262	26.116	26.1214	26.2089					-1				15	15	14	66.7	66.7	63.3	26.788	0	196.52	3260400000	141	0.958501	0.110027	-0.152688	0.899573	-0.074289	P51858;P51858-3;P51858-2	P51858;P51858-3;P51858-2	Hepatoma-derived growth factor	HDGF	1505
25.7607	25.6661	25.5545	25.6952	25.7255	25.6073					-1				8	8	8	32	32	32	38.429	0	103.03	1212100000	88	0.131971	0.737954	0.0155824	1.01086	0.00763627	P51884;CON__Q05443	P51884	Lumican	LUM	1506
26.2998	25.7254	25.6523	26.2709	26.1216	25.8186					-1				17	16	16	66	64	64	33.17	0	160.1	1977300000	89	0.545592	0.284713	0.177844	1.13119	0.0837755	P51911;P51911-2	P51911;P51911-2	Calponin-1	CNN1	1507
NaN	NaN	NaN	NaN	NaN	NaN					-1				2	1	1	15	9.3	9.3	21.404	0.00084388	3.5081	8740200	2	NaN	#VALUE!	0	1	NaN	P51965;P51965-2	P51965;P51965-2	Ubiquitin-conjugating enzyme E2 E1	UBE2E1	1508
25.5666	25.7047	25.5163	25.5169	25.6028	25.5139					-1				9	9	9	68	68	68	20.105	0	57.205	1008000000	73	0.666618	0.215468	-0.0513452	0.965036	-0.0253094	P51970	P51970	NADH dehydrogenase [ubiquinone] 1 alpha subcomplex subunit 8	NDUFA8	1509
28.0148	28.088	28.149	27.9615	28.1522	28.2057					-1				24	24	3	51.9	51.9	8.2	39.594	0	323.31	10074000000	302	0.212601	0.612913	0.0225398	1.01575	0.0110599	P51991	P51991	Heterogeneous nuclear ribonucleoprotein A3	HNRNPA3	1510
24.4048	24.7404	24.6423	NaN	24.468	24.8017					-1				22	1	1	50	3.7	3.7	37.029	0	13.691	174150000	14	NaN	#VALUE!	0	1	NaN	P51991-2	P51991-2	Heterogeneous nuclear ribonucleoprotein A3	HNRNPA3	1511
27.8068	27.8375	27.7216	27.8439	27.8056	27.7231					-1				28	28	28	63.6	63.6	63.6	53.139	0	316.62	9781500000	252	0.036096	0.920246	0.00225194	1.00156	0.00111488	P52209;P52209-2	P52209;P52209-2	6-phosphogluconate dehydrogenase, decarboxylating	PGD	1512
23.7552	23.6677	23.7895	23.6422	23.9981	24.2346					-1				10	10	10	31	31	31	57.861	0	70.726	230970000	37	0.48952	0.323952	0.220795	1.16538	0.101741	P52292	P52292	Importin subunit alpha-1	KPNA2	1514
24.0548	23.9202	24.039	24.0594	23.8118	23.9709					-1				12	7	7	28.4	16.4	16.4	60.221	0	51.013	253310000	31	0.647922	0.224946	-0.0573254	0.961044	-0.0281968	P52294	P52294	Importin subunit alpha-5;Importin subunit alpha-5, N-terminally processed	KPNA1	1515
24.607	24.5124	24.4999	24.4376	24.4614	24.5331					-1				23	23	23	50.7	50.7	50.7	66.316	0	132.71	892310000	115	0.398228	0.399735	-0.0624021	0.957668	-0.03031	P52306;P52306-5;P52306-4;P52306-6;P52306-2;P52306-3	P52306;P52306-5;P52306-4;P52306-6;P52306-2;P52306-3	Rap1 GTPase-GDP dissociation stimulator 1	RAP1GDS1	1516
23.9617	23.8367	23.8684	24.1197	23.6082	24.2689					-1				5	5	5	56	56	56	17.143	0	20.355	145980000	22	0.215214	0.609237	0.109954	1.07919	0.050365	P52434;P52434-4;P52434-3;P52434-2;P52434-5	P52434;P52434-4;P52434-3;P52434-2	DNA-directed RNA polymerases I, II, and III subunit RPABC3	POLR2H	1517
NaN	NaN	NaN	NaN	NaN	NaN					-1				2	1	1	3.6	1.7	1.7	71.672	0.0031471	2.4463	14314000	6	NaN	#VALUE!	0	1	NaN	P52569;P52569-3;P52569-2	P52569;P52569-3;P52569-2	Cationic amino acid transporter 2	SLC7A2	1519
24.3997	24.5427	24.4653	24.4033	24.4128	24.4797					-1				9	9	9	26.2	26.2	26.2	58.259	0	84.843	423560000	49	0.296155	0.505644	-0.0373268	0.974459	-0.0182401	P52594;P52594-2;P52594-3;P52594-4;O95081;O95081-2	P52594;P52594-2;P52594-3;P52594-4	Arf-GAP domain and FG repeat-containing protein 1	AGFG1	1520
23.6271	23.549	23.5877	23.62	23.4929	23.5291					-1				10	10	10	15.7	15.7	15.7	97.915	0	45.681	293230000	48	0.865821	0.136201	-0.0406183	0.972238	-0.0201404	P52630;P52630-4	P52630;P52630-4	Signal transducer and activator of transcription 2	STAT2	1522
22.587	22.5395	22.8516	NaN	22.2401	22.5574					-1				8	8	8	9.3	9.3	9.3	152.78	0	16.304	85271000	24	NaN	#VALUE!	0	1	NaN	P52701;P52701-4;P52701-2;P52701-3	P52701;P52701-4;P52701-2;P52701-3	DNA mismatch repair protein Msh6	MSH6	1523
NaN	NaN	NaN	NaN	NaN	NaN					-1				4	4	4	5.2	5.2	5.2	101.29	0	5.2237	16158000	7	NaN	#VALUE!	0	1	NaN	P52735;P52735-3;P52735-2	P52735;P52735-3;P52735-2	Guanine nucleotide exchange factor VAV2	VAV2	1524
24.3877	24.3766	24.6236	24.4777	24.5703	24.4484					-1				12	12	12	47.3	47.3	47.3	41.268	0	112.65	605680000	80	0.111683	0.773245	0.0361703	1.02539	0.0171435	P52788;P52788-2	P52788;P52788-2	Spermine synthase	SMS	1525
26.627	26.1896	26.2431	26.6788	26.7096	25.8691					-1				16	12	12	23.3	19.2	19.2	102.38	0	22.646	603080000	29	0.0849864	0.822268	0.0659491	1.04677	0.0292043	P52789;P52790	P52789	Hexokinase-2	HK2	1526
24.2441	24.3729	24.4471	24.2679	24.3216	24.3634					-1				13	13	13	25.4	25.4	25.4	78.839	0	59.112	415290000	71	0.438127	0.364647	-0.0370725	0.974631	-0.0182456	P52888;P52888-2	P52888	Thimet oligopeptidase	THOP1	1527
27.4711	27.585	27.5313	27.4394	27.5799	27.6251					-1				16	16	13	73.8	73.8	61.9	32.922	0	323.31	6832500000	191	0.175074	0.66823	0.0190061	1.01326	0.00932488	P52907	P52907	F-actin-capping protein subunit alpha-1	CAPZA1	1528
26.8173	26.8584	26.8797	26.9777	26.8618	26.4205					-1				5	5	5	41.3	41.3	41.3	11.832	0	112.92	1762800000	45	0.187419	0.649503	-0.0984287	0.93405	-0.0450273	P52926;P52926-3;P52926-6;P52926-4;P52926-5;P52926-2	P52926;P52926-3;P52926-6;P52926-4;P52926-5;P52926-2	High mobility group protein HMGI-C	HMGA2	1529
NaN	NaN	NaN	NaN	NaN	NaN					-1				2	2	2	23.1	23.1	23.1	22.492	0	5.6354	28032000	8	NaN	#VALUE!	0	1	NaN	P52943;P52943-2	P52943;P52943-2	Cysteine-rich protein 2	CRIP2	1530
23.7643	23.8813	23.7917	23.6801	23.6118	23.842					-1				26	26	26	19.6	19.6	19.6	197.58	0	83.176	585900000	99	0.409741	0.389277	-0.101117	0.932311	-0.0483187	P52948;P52948-6;P52948-5;P52948-2;P52948-4;P52948-3	P52948;P52948-6;P52948-5;P52948-2	Nuclear pore complex protein Nup98-Nup96;Nuclear pore complex protein Nup98;Nuclear pore complex protein Nup96	NUP98	1531
25.8346	25.8818	25.9113	25.9083	25.9526	25.9192					-1				13	13	13	51.4	51.4	51.4	33.428	0	69.452	1483200000	89	0.848418	0.141769	0.0507933	1.03583	0.0251268	P53004	P53004	Biliverdin reductase A	BLVRA	1532
26.4621	26.4581	26.597	26.4867	26.4344	26.4231					-1				13	13	13	52.7	52.7	52.7	34.012	0	117.12	2893200000	119	0.360275	0.43624	-0.057696	0.960797	-0.0280109	P53007	P53007	Tricarboxylate transport protein, mitochondrial	SLC25A1	1533
24.8786	24.9517	24.9888	24.9382	24.7872	24.8752					-1				12	12	12	31.9	31.9	31.9	56.878	0	75.747	819000000	70	0.403153	0.395227	-0.072848	0.950759	-0.0352292	P53041	P53041	Serine/threonine-protein phosphatase 5	PPP5C	1534
22.8954	NaN	NaN	22.675	NaN	23.0882					-1				2	2	2	7.9	7.9	7.9	37.855	0	24.379	46610000	7	NaN	#VALUE!	0	1	NaN	P53365;P53365-2;P53365-3	P53365;P53365-2;P53365-3	Arfaptin-2	ARFIP2	1535
23.7458	23.6448	23.8433	23.5229	23.6048	23.4463					-1				8	8	2	35.4	35.4	11	41.738	0	63.113	229250000	38	0.779021	0.166333	-0.219967	0.858585	-0.104595	P53367;P53367-3	P53367	Arfaptin-1	ARFIP1	1536
22.9942	NaN	NaN	22.9662	NaN	NaN					-1				3	3	3	10.6	10.6	10.6	34.534	0.00028401	3.707	48364000	10	NaN	#VALUE!	0	1	NaN	P53384;P53384-2;REV__Q8N7X0	P53384;P53384-2	Cytosolic Fe-S cluster assembly factor NUBP1	NUBP1	1537
27.2878	27.1823	27.1358	27.3871	27.2263	27.1094					-1				57	57	57	59.4	59.4	59.4	120.84	0	323.31	19218000000	665	0.40151	0.396725	0.0389411	1.02736	0.0191225	P53396;P53396-2;P53396-3	P53396;P53396-2;P53396-3	ATP-citrate synthase	ACLY	1538
24.2505	24.1103	24.3367	24.2787	24.033	24.3288					-1				12	12	12	56	56	56	43.215	0	57.446	543240000	78	0.22072	0.601561	-0.0190125	0.986908	-0.00936137	P53582	P53582	Methionine aminopeptidase 1	METAP1	1539
25.8582	25.9712	25.9467	25.8559	25.9009	25.9502					-1				10	10	10	38.2	38.2	38.2	36.249	0	78.705	1208600000	70	0.362646	0.433864	-0.0229994	0.984184	-0.0113652	P53597	P53597	Succinate--CoA ligase [ADP/GDP-forming] subunit alpha, mitochondrial	SUCLG1	1540
25.1987	25.078	25.0601	25.2187	25.0367	25.0261					-1				15	15	15	53.5	53.5	53.5	43.404	0	106.1	902550000	95	0.35593	0.440626	-0.0184371	0.987302	-0.00913034	P53602	P53602	Diphosphomevalonate decarboxylase	MVD	1541
23.0432	22.8153	NaN	23.1803	23.2536	NaN					-1				2	2	2	8	8	8	42.368	0	5.6569	61514000	11	NaN	#VALUE!	0	1	NaN	P53609;P53609-2	P53609;P53609-2	Geranylgeranyl transferase type-1 subunit beta	PGGT1B	1542
NaN	NaN	NaN	NaN	NaN	NaN					-1				3	3	3	11.2	11.2	11.2	36.924	0.0018863	2.832	19104000	5	NaN	#VALUE!	0	1	NaN	P53611	P53611	Geranylgeranyl transferase type-2 subunit beta	RABGGTB	1543
27.5833	27.4692	27.511	27.6449	27.4101	27.4679					-1				46	46	46	55.9	55.9	55.9	107.14	0	323.31	10551000000	433	0.12236	0.754467	-0.0135434	0.990656	-0.00664608	P53618	P53618	Coatomer subunit beta	COPB1	1544
27.0776	26.993	26.9828	27.1054	26.9997	26.984					-1				71	71	71	68.6	68.6	68.6	138.34	0	323.31	14521000000	659	0.552237	0.28039	0.0119076	1.00829	0.0059297	P53621;P53621-2	P53621;P53621-2	Coatomer subunit alpha;Xenin;Proxenin	COPA	1545
NaN	NaN	NaN	NaN	NaN	NaN					-1				21	2	2	11.8	1.2	1.2	187.03	0	4.3552	355970000	15	NaN	#VALUE!	0	1	NaN	P53675;P53675-2	P53675;P53675-2	Clathrin heavy chain 2	CLTCL1	1547
22.57	NaN	NaN	22.3767	NaN	NaN					-1				6	3	3	15.3	8.9	8.9	46.977	0.0018975	2.925	40768000	8	NaN	#VALUE!	0	1	NaN	P53677;P53677-2	P53677;P53677-2	AP-3 complex subunit mu-2	AP3M2	1548
24.4476	24.7546	24.772	24.7349	24.965	24.7714					-1				5	5	5	38	38	38	17.018	0	15.64	389950000	41	0.711869	0.194147	0.165683	1.1217	0.0794231	P53680;P53680-2	P53680;P53680-2	AP-2 complex subunit sigma	AP2S1	1549
23.5118	23.444	23.7266	23.529	23.3934	23.3268					-1				3	3	3	10.4	10.4	10.4	30.601	0	10.86	114860000	20	0.42051	0.379743	-0.144461	0.904717	-0.0678483	P53701	P53701	Holocytochrome c-type synthase	HCCS	1550
NaN	NaN	NaN	NaN	NaN	NaN					-1				1	1	1	10	10	10	20.324	0	17.296	58432000	16	NaN	#VALUE!	0	1	NaN	P53801	P53801	Pituitary tumor-transforming gene 1 protein-interacting protein	PTTG1IP	1551
24.7361	24.6241	24.4939	24.6776	24.5021	24.6701					-1				5	5	5	14.6	14.6	14.6	53.944	0	20.299	254020000	23	0.00494268	0.988684	-0.00145149	0.998994	-0.000694264	P53985;P53985-2	P53985	Monocarboxylate transporter 1	SLC16A1	1552
NaN	23.7963	23.8891	23.7965	NaN	NaN					-1				4	4	4	16.2	16.2	16.2	39.75	0	35.622	88881000	19	NaN	#VALUE!	0	1	NaN	P53990;P53990-2;P53990-4;P53990-5;P53990-3;P53990-6	P53990;P53990-2;P53990-4;P53990-5;P53990-3;P53990-6	IST1 homolog	IST1	1553
27.499	27.5951	27.7033	27.4401	27.4789	27.6649					-1				10	10	10	46.5	46.5	46.5	14.395	0	76.682	3119000000	85	1.03408	0.0924528	-0.0711263	0.951895	-0.0351541	P53999	P53999	Activated RNA polymerase II transcriptional coactivator p15	SUB1	1555
NaN	NaN	24.6906	24.0644	24.3496	NaN					-1				3	3	3	26.6	26.6	26.6	26.215	0	35.882	158340000	15	NaN	#VALUE!	0	1	NaN	P54105	P54105	Methylosome subunit pICln	CLNS1A	1556
26.8975	26.9263	26.8359	26.9461	26.8112	26.8889					-1				42	42	42	68	68	68	75.378	0	323.31	6155600000	330	0.0256034	0.94275	-0.00448672	0.996895	-0.00218297	P54136;P54136-2	P54136;P54136-2	Arginine--tRNA ligase, cytoplasmic	RARS1	1557
27.3579	27.2093	27.0624	27.3345	26.9978	27.0482					-1				34	34	34	35.4	35.4	35.4	124.57	0	322.83	3033800000	187	0.487247	0.325651	-0.0830352	0.944069	-0.0402245	P54289;P54289-4;P54289-5;P54289-3;P54289-2;Q9NY47;Q9NY47-4;Q9NY47-2;Q9NY47-3;Q9NY47-5	P54289;P54289-4;P54289-5;P54289-3;P54289-2	Voltage-dependent calcium channel subunit alpha-2/delta-1;Voltage-dependent calcium channel subunit alpha-2-1;Voltage-dependent calcium channel subunit delta-1	CACNA2D1	1558
25.9036	25.8727	25.8283	25.9392	25.8667	25.8381					-1				23	23	23	59.1	59.1	59.1	56.068	0	323.31	3225000000	172	0.408781	0.390139	0.0131626	1.00917	0.00654175	P54578;P54578-2;P54578-3	P54578;P54578-2;P54578-3	Ubiquitin carboxyl-terminal hydrolase 14	USP14	1560
23.9375	23.9441	23.6986	23.7316	23.8065	23.9582					-1				12	12	12	46.8	46.8	46.8	37.579	0	46.563	388870000	59	0.0630555	0.864857	-0.0279967	0.980781	-0.0130512	P54619;P54619-2;P54619-3;Q9UGJ0;Q9UGJ0-2;Q9UGJ0-3	P54619;P54619-2;P54619-3	5-AMP-activated protein kinase subunit gamma-1	PRKAG1	1561
26.8634	26.651	26.6873	26.9796	26.8904	26.7782					-1				34	21	20	54.1	37.7	36	70.02	0	323.31	4926700000	227	1.07962	0.0832492	0.148837	1.10868	0.0727503	P54652	P54652	Heat shock-related 70 kDa protein 2	HSPA2	1562
26.6137	26.2752	26.2296	26.3472	26.1987	26.1496					-1				17	17	17	52.8	52.8	52.8	42.966	0	125.88	2040400000	107	0.812996	0.153817	-0.140992	0.906895	-0.0683502	P54687;P54687-5;P54687-4;P54687-3;P54687-2	P54687;P54687-5;P54687-4;P54687-3;P54687-2	Branched-chain-amino-acid aminotransferase, cytosolic	BCAT1	1563
24.7589	24.6122	24.572	24.8347	24.5617	24.7627					-1				8	8	8	35.8	35.8	35.8	31.512	0	38.829	547200000	61	0.387304	0.409917	0.0720011	1.05117	0.0347889	P54709;P54709-2	P54709;P54709-2	Sodium/potassium-transporting ATPase subunit beta-3	ATP1B3	1564
NaN	NaN	23.9791	NaN	NaN	23.8342					-1				9	6	6	41	33.9	33.9	39.609	0	19.619	163460000	11	NaN	#VALUE!	0	1	NaN	P54725;P54725-3;P54725-2	P54725;P54725-3;P54725-2	UV excision repair protein RAD23 homolog A	RAD23A	1565
26.2795	26.4669	26.3988	26.467	26.511	26.4959					-1				17	17	14	41.3	41.3	41.3	43.171	0	108.49	2558600000	110	0.919878	0.12026	0.109524	1.07887	0.0536393	P54727;P54727-2	P54727	UV excision repair protein RAD23 homolog B	RAD23B	1566
24.2359	24.3134	24.318	24.3545	24.2241	24.2873					-1				17	17	17	33.6	33.6	33.6	82.265	0	92.643	527690000	78	0.00222253	0.994896	-0.000446955	0.99969	-0.000216767	P54802	P54802	Alpha-N-acetylglucosaminidase;Alpha-N-acetylglucosaminidase 82 kDa form;Alpha-N-acetylglucosaminidase 77 kDa form	NAGLU	1567
NaN	NaN	NaN	NaN	NaN	NaN					-1				2	2	2	5.8	5.8	5.8	77.063	0.0023911	2.6431	12486000	5	NaN	#VALUE!	0	1	NaN	P54803;P54803-4;P54803-3;P54803-5	P54803;P54803-4;P54803-3;P54803-5	Galactocerebrosidase	GALC	1568
24.5237	24.9351	24.7059	24.6014	24.7151	24.4348					-1				8	8	8	50.6	50.6	50.6	26.477	0	49.421	453580000	44	0.477774	0.332833	-0.137804	0.908902	-0.0653472	P54819;P54819-2;P54819-5;P54819-6;P54819-3;P54819-4	P54819;P54819-2;P54819-5;P54819-6;P54819-3;P54819-4	Adenylate kinase 2, mitochondrial;Adenylate kinase 2, mitochondrial, N-terminally processed	AK2	1569
23.7913	23.7974	23.5847	23.5987	23.7934	23.5768					-1				3	3	3	23.3	23.3	23.3	18.429	0	19.522	175270000	20	0.411565	0.387646	-0.0681909	0.953833	-0.0330662	P54852	P54852	Epithelial membrane protein 3	EMP3	1570
25.7894	25.7044	25.6793	25.849	25.8421	25.7478					-1				36	36	36	50.8	50.8	50.8	87.301	0	323.31	3436000000	274	1.15737	0.0696033	0.088637	1.06337	0.043778	P54886;P54886-2	P54886;P54886-2	Delta-1-pyrroline-5-carboxylate synthase;Glutamate 5-kinase;Gamma-glutamyl phosphate reductase	ALDH18A1	1571
24.3727	24.5601	24.5659	24.4934	24.5554	24.1966					-1				14	14	14	65.8	65.8	65.8	33.232	0	106.22	864020000	94	0.20503	0.623692	-0.0844224	0.943162	-0.0393216	P54920;Q9H115;Q9H115-3;Q9H115-2	P54920	Alpha-soluble NSF attachment protein	NAPA	1572
NaN	NaN	NaN	NaN	NaN	NaN					-1				3	3	3	20.8	20.8	20.8	20.825	0	11.086	73772000	18	NaN	#VALUE!	0	1	NaN	P55001;P55001-3;P55001-2	P55001;P55001-3;P55001-2	Microfibrillar-associated protein 2	MFAP2	1573
25.9359	25.9905	25.9892	25.9361	25.8791	25.8879					-1				16	16	16	38.5	38.5	38.5	49.222	0	108.47	2221200000	124	0.733027	0.184915	-0.0708726	0.952062	-0.0348162	P55010	P55010	Eukaryotic translation initiation factor 5	EIF5	1574
25.9285	26.0077	25.8567	25.8012	25.7494	25.804					-1				10	10	8	35	35	27.6	40.736	0	228.67	1674100000	86	0.867875	0.135558	-0.146091	0.903696	-0.0709155	P55036;P55036-2	P55036;P55036-2	26S proteasome non-ATPase regulatory subunit 4	PSMD4	1575
24.6251	24.5178	24.6369	24.6579	24.4802	24.3846					-1				11	11	11	38.2	38.2	38.2	40.746	0	57.588	434360000	65	0.373828	0.422836	-0.0856876	0.942335	-0.0410828	P55039	P55039	Developmentally-regulated GTP-binding protein 2	DRG2	1576
29.3058	29.3068	29.3881	29.3138	29.2938	29.285					-1				42	42	42	52.6	52.6	52.6	110.42	0	323.31	8083200000	295	0.396348	0.401469	-0.0360152	0.975345	-0.0177058	P55060;P55060-3;P55060-4;P55060-2	P55060;P55060-3;P55060-4	Exportin-2	CSE1L	1577
23.5672	NaN	23.4154	23.6558	23.6161	23.4893					-1				3	3	3	8	8	8	26.537	0	3.8924	108150000	13	NaN	#VALUE!	0	1	NaN	P55061;P55061-2	P55061;P55061-2	Bax inhibitor 1	TMBIM6	1578
28.0863	28.004	28.0539	28.0106	27.9762	28.0586					-1				60	60	60	73.9	73.9	73.9	89.321	0	323.31	28818000000	647	0.531815	0.29389	-0.0329583	0.977414	-0.0162888	P55072	P55072	Transitional endoplasmic reticulum ATPase	VCP	1579
NaN	NaN	NaN	NaN	NaN	NaN					-1				1	1	1	7.1	7.1	7.1	28.648	0.00028482	3.7648	53504000	9	NaN	#VALUE!	0	1	NaN	P55083;P55083-2	P55083;P55083-2	Microfibril-associated glycoprotein 4	MFAP4	1580
27.0618	27.1708	27.1156	27.0356	27.0781	27.1389					-1				28	28	28	62.9	62.9	62.9	51.294	0	218.3	8614400000	284	0.353321	0.443281	-0.0318788	0.978146	-0.0156758	P55084;P55084-2	P55084;P55084-2	Trifunctional enzyme subunit beta, mitochondrial;3-ketoacyl-CoA thiolase	HADHB	1581
25.9244	26.1432	25.9963	25.9782	26.0889	25.6857					-1				10	10	10	46.7	46.7	46.7	20.7	0	32.043	1145100000	78	0.358167	0.438362	-0.103731	0.930623	-0.0492068	P55145	P55145	Mesencephalic astrocyte-derived neurotrophic factor	MANF	1582
NaN	NaN	NaN	NaN	NaN	NaN					-1				2	2	2	1.8	1.8	1.8	206.8	0	5.101	0	3	NaN	#VALUE!	0	1	NaN	P55196;P55196-3;P55196-2;P55196-6;P55196-1;P55196-5	P55196;P55196-3;P55196-2;P55196-6;P55196-1;P55196-5	Afadin	AFDN	1583
27.2592	27.3101	27.2624	27.2302	27.1891	27.2					-1				13	13	11	46.5	46.5	44	45.374	0	252.28	4555300000	167	0.923855	0.119164	-0.0707436	0.952147	-0.0349026	P55209;P55209-2;P55209-3	P55209;P55209-2;P55209-3	Nucleosome assembly protein 1-like 1	NAP1L1	1584
23.0902	23.466	NaN	23.64	23.4457	23.1712					-1				4	4	3	18.2	18.2	14.9	34.276	0	35.101	87410000	19	NaN	#VALUE!	0	1	NaN	P55210;P55210-3;P55210-4	P55210;P55210-3;P55210-4	Caspase-7;Caspase-7 subunit p20;Caspase-7 subunit p11	CASP7	1585
27.5698	27.5441	27.6207	27.6088	27.6861	27.8086					-1				3	2	2	10.3	6.3	6.3	28.03	0.0046118	2.1477	1497000000	23	0.967154	0.107856	0.123013	1.08901	0.0601812	P55210-2	P55210-2	Caspase-7;Caspase-7 subunit p20;Caspase-7 subunit p11	CASP7	1586
23.2984	23.0947	23.2631	23.0436	23.3624	23.1657					-1				3	3	3	14	14	14	33.31	0	8.9982	115670000	22	0.0593707	0.872227	-0.0281925	0.980648	-0.013084	P55212;P55212-2	P55212;P55212-2	Caspase-6;Caspase-6 subunit p18;Caspase-6 subunit p11	CASP6	1587
24.6791	24.7252	24.8003	24.7473	24.6608	24.6872					-1				15	15	15	63	63	63	40.545	0	57.372	687920000	62	0.243573	0.570725	-0.0364259	0.975068	-0.0177325	P55263;P55263-2;P55263-3;P55263-4	P55263;P55263-2;P55263-3;P55263-4	Adenosine kinase	ADK	1588
24.233	24.3028	24.3513	24.3699	24.2976	24.2267					-1				22	22	22	23	23	23	136.06	0	87.325	777520000	123	0.00959766	0.978143	0.0023365	1.00162	0.00112572	P55265;P55265-5;P55265-4;P55265-3;P55265-2	P55265;P55265-5;P55265-4;P55265-3;P55265-2	Double-stranded RNA-specific adenosine deaminase	ADAR	1589
23.3022	23.378	23.1895	23.4322	23.4499	23.4822					-1				25	25	25	22.6	22.6	22.6	195.98	0	64.915	374910000	78	0.886013	0.130013	0.164914	1.1211	0.0798195	P55268	P55268	Laminin subunit beta-2	LAMB2	1590
NaN	NaN	23.7066	NaN	23.8479	NaN					-1				5	5	5	11.9	11.9	11.9	87.964	0	20.983	122450000	16	NaN	#VALUE!	0	1	NaN	P55287;P55287-2	P55287;P55287-2	Cadherin-11	CDH11	1591
23.9083	23.8363	23.8502	24.0017	NaN	24.3543					-1				8	8	8	15.7	15.7	15.7	78.286	0	28.565	166950000	28	NaN	#VALUE!	0	1	NaN	P55290;P55290-4;P55290-5;P55290-3;P55290-2	P55290;P55290-4;P55290-5;P55290-3;P55290-2	Cadherin-13	CDH13	1592
27.3581	27.3622	27.4458	27.364	27.4507	27.2355					-1				12	12	12	64.6	64.6	64.6	35.54	0	288.86	4015400000	154	0.1507	0.706806	-0.0386359	0.973575	-0.0184942	P55735;P55735-4;P55735-3;P55735-2	P55735;P55735-4;P55735-3;P55735-2	Protein SEC13 homolog	SEC13	1593
NaN	23.1917	23.1038	23.0476	23.2918	23.3339					-1				5	5	5	39.8	39.8	39.8	14.173	0	8.7171	95841000	18	NaN	#VALUE!	0	1	NaN	P55769	P55769	NHP2-like protein 1;NHP2-like protein 1, N-terminally processed	SNU13	1594
NaN	NaN	NaN	NaN	NaN	NaN					-1				2	2	2	18	18	18	23.449	0	9.1737	17022000	3	NaN	#VALUE!	0	1	NaN	P55789;P55789-2	P55789;P55789-2	FAD-linked sulfhydryl oxidase ALR	GFER	1596
26.6794	26.8287	26.8621	26.6221	26.7883	26.8589					-1				12	7	7	42.3	28.1	28.1	49.263	0	137.65	1583200000	66	0.769757	0.169919	-0.0336043	0.976976	-0.0166691	P55795	P55795	Heterogeneous nuclear ribonucleoprotein H2;Heterogeneous nuclear ribonucleoprotein H2, N-terminally processed	HNRNPH2	1597
24.6033	24.5466	24.7335	24.3562	24.6384	24.6336					-1				15	15	15	42.3	42.3	42.3	56.157	0	72.953	636040000	67	0.321208	0.477301	-0.0850588	0.942746	-0.040541	P55809;P55809-2;Q9BYC2	P55809	Succinyl-CoA:3-ketoacid coenzyme A transferase 1, mitochondrial	OXCT1	1598
NaN	NaN	NaN	NaN	NaN	NaN					-1				2	1	1	20.4	8.7	8.7	11.637	0	3.7833	32749000	4	NaN	#VALUE!	0	1	NaN	P55854;P55854-2	P55854;P55854-2	Small ubiquitin-related modifier 3	SUMO3	1599
25.9243	25.889	25.8922	25.8398	25.8573	25.8949					-1				32	32	32	42.8	42.8	42.8	92.48	0	196.35	3514200000	189	0.562271	0.273986	-0.0378774	0.974087	-0.0187015	P55884;P55884-2	P55884;P55884-2	Eukaryotic translation initiation factor 3 subunit B	EIF3B	1600
24.5462	24.8549	24.8227	24.5295	24.6695	24.7009					-1				7	7	7	27.7	27.7	27.7	39.743	0	41.568	320650000	32	0.79752	0.159397	-0.107973	0.927891	-0.0526905	P55899	P55899	IgG receptor FcRn large subunit p51	FCGRT	1601
NaN	NaN	NaN	NaN	NaN	NaN					-1				3	3	3	29.7	29.7	29.7	21.994	0	8.6305	25492000	8	NaN	#VALUE!	0	1	NaN	P55957;P55957-2;P55957-4;P55957-3	P55957;P55957-2;P55957-4	BH3-interacting domain death agonist;BH3-interacting domain death agonist p15;BH3-interacting domain death agonist p13;BH3-interacting domain death agonist p11	BID	1602
24.5069	24.5691	24.5509	24.6153	24.813	NaN					-1				6	6	6	16.7	16.7	16.7	50.983	0	27.722	253330000	24	NaN	#VALUE!	0	1	NaN	P56181-2	P56181-2			1605
25.4947	25.2594	25.2712	25.6135	25.5546	25.5099					-1				27	27	27	24.2	24.2	24.2	130.85	0	110.36	2625400000	157	1.27895	0.0526078	0.217567	1.16277	0.106028	P56199	P56199	Integrin alpha-1	ITGA1	1607
NaN	NaN	NaN	NaN	NaN	NaN					-1				2	2	2	15.3	15.3	15.3	18.615	0	3.9397	23393000	6	NaN	#VALUE!	0	1	NaN	P56377;P61966;P61966-2;P56377-2	P56377;P61966;P61966-2;P56377-2	AP-1 complex subunit sigma-2;AP-1 complex subunit sigma-1A	AP1S2;AP1S1	1608
26.5976	26.392	26.6299	26.3844	26.4981	26.5891					-1				7	7	7	49.8	49.8	49.8	26.599	0	180.9	1804000000	46	0.189648	0.646178	-0.0493615	0.966364	-0.0235924	P56537;P56537-2	P56537;P56537-2	Eukaryotic translation initiation factor 6	EIF6	1609
23.3133	NaN	NaN	23.492	23.7851	NaN					-1				2	2	2	18.8	18.8	18.8	15.136	0.0026399	2.5505	79894000	9	NaN	#VALUE!	0	1	NaN	P56556	P56556	NADH dehydrogenase [ubiquinone] 1 alpha subcomplex subunit 6	NDUFA6	1611
NaN	NaN	NaN	NaN	NaN	NaN					-1				2	2	2	9.4	9.4	9.4	42.139	0	8.7114	22185000	8	NaN	#VALUE!	0	1	NaN	P56589	P56589	Peroxisomal biogenesis factor 3	PEX3	1612
NaN	NaN	NaN	NaN	NaN	NaN					-1				3	3	3	10.9	10.9	10.9	38.206	0	5.5567	35410000	6	NaN	#VALUE!	0	1	NaN	P56937;P56937-3;P56937-2	P56937;P56937-3;P56937-2	3-keto-steroid reductase/17-beta-hydroxysteroid dehydrogenase 7	HSD17B7	1613
NaN	NaN	NaN	NaN	NaN	NaN					-1				4	4	4	7.4	7.4	7.4	93.371	0	5.3041	104830000	7	NaN	#VALUE!	0	1	NaN	P56945;P56945-8;P56945-7;P56945-4;P56945-5;P56945-3;P56945-2;P56945-6	P56945;P56945-8;P56945-7;P56945-4;P56945-5;P56945-3;P56945-2;P56945-6	Breast cancer anti-estrogen resistance protein 1	BCAR1	1614
NaN	NaN	NaN	NaN	NaN	NaN					-1				2	2	2	7.8	7.8	7.8	45.489	0.0070636	1.9451	7661300	3	NaN	#VALUE!	0	1	NaN	P57081;P57081-3;P57081-2	P57081;P57081-3;P57081-2	tRNA (guanine-N(7)-)-methyltransferase non-catalytic subunit WDR4	WDR4	1615
24.7413	25.0541	24.8383	25.043	25.3241	24.9486					-1				10	10	10	33.6	33.6	33.6	27.978	0	33.509	599320000	56	1.2096	0.0617163	0.227317	1.17066	0.110388	P57088	P57088	Transmembrane protein 33	TMEM33	1616
23.2185	23.2226	23.1579	22.8045	23.1682	23.1877					-1				2	2	2	17.9	17.9	17.9	15.928	0	6.4307	83049000	16	0.403287	0.395105	-0.14619	0.903634	-0.0684384	P57105	P57105	Synaptojanin-2-binding protein	SYNJ2BP	1617
24.0058	24.0228	23.9554	23.7723	24.0295	24.2229					-1				14	14	14	17.1	17.1	17.1	106.37	0	24.035	292010000	53	0.0297391	0.933815	0.0135682	1.00945	0.00632658	P57740;P57740-2;P57740-3	P57740;P57740-2;P57740-3	Nuclear pore complex protein Nup107	NUP107	1618
NaN	NaN	NaN	NaN	NaN	NaN					-1				4	4	4	14.3	14.3	14.3	52.8	0	11.754	38713000	10	NaN	#VALUE!	0	1	NaN	P57764	P57764	Gasdermin-D;Gasdermin-D, N-terminal;Gasdermin-D, C-terminal;Gasdermin-D, p13;Gasdermin-D, p40	GSDMD	1619
23.3818	23.2671	23.6738	23.4598	23.5175	23.3549					-1				11	11	11	24.2	24.2	24.2	65.304	0	22.99	177900000	33	0.00575675	0.986832	0.00313886	1.00218	0.00144745	P57772;P57772-2	P57772;P57772-2	Selenocysteine-specific elongation factor	EEFSEC	1620
NaN	NaN	NaN	NaN	NaN	NaN					-1				2	2	2	6.5	6.5	6.5	54.493	0	8.3501	29358000	5	NaN	#VALUE!	0	1	NaN	P58004;P58005;P58005-4	P58004;P58005;P58005-4	Sestrin-2;Sestrin-3	SESN2;SESN3	1621
23.8124	23.9237	23.8982	23.7802	23.7512	23.9528					-1				7	7	7	18.2	18.2	18.2	53.666	0	32.672	200960000	41	0.276948	0.528509	-0.0500177	0.965924	-0.0242081	P58335;P58335-4;P58335-2;P58335-3	P58335;P58335-4;P58335-2;P58335-3	Anthrax toxin receptor 2	ANTXR2	1622
26.1945	26.3609	26.2623	26.1612	26.2529	25.7171					-1				6	6	6	80.5	80.5	80.5	12.895	0	74.019	845770000	38	0.540409	0.288132	-0.228834	0.853324	-0.105959	P58546	P58546	Myotrophin	MTPN	1623
26.5248	26.8954	26.7286	26.8494	27.1122	26.8186					-1				7	7	7	54.8	54.8	54.8	19.667	0	59.85	1839100000	72	1.04605	0.0899394	0.210449	1.15705	0.101775	P59998;P59998-3;P59998-2;P59998-4	P59998;P59998-3;P59998-2	Actin-related protein 2/3 complex subunit 4	ARPC4	1624
NaN	NaN	NaN	NaN	NaN	NaN					-1				1	1	1	21.7	21.7	21.7	9.4618	0.0010941	3.0591	30273000	3	NaN	#VALUE!	0	1	NaN	P60002	P60002	Transcription elongation factor 1 homolog	ELOF1	1625
22.9581	NaN	22.7415	22.8779	23.0254	22.4267					-1				2	2	2	36.8	36.8	36.8	7.7412	0	7.3758	63438000	13	NaN	#VALUE!	0	1	NaN	P60059	P60059	Protein transport protein Sec61 subunit gamma	SEC61G	1627
30.9401	30.8987	30.9074	30.9868	30.7435	30.755					-1				24	24	24	91.2	91.2	91.2	26.669	0	323.31	51174000000	446	0.490842	0.322967	-0.0869675	0.9415	-0.0420774	P60174;P60174-3;P60174-4	P60174;P60174-3;P60174-4	Triosephosphate isomerase	TPI1	1628
25.8912	25.8269	25.8615	25.8704	25.873	25.9246					-1				21	21	21	54.4	54.4	54.4	52.22	0	149.36	2417400000	168	0.432888	0.369073	0.0294698	1.02064	0.0145485	P60228	P60228	Eukaryotic translation initiation factor 3 subunit E	EIF3E	1629
25.0831	25.2598	25.0049	24.9888	25.156	24.9759					-1				3	3	3	37.5	37.5	37.5	9.9743	0	10.754	337400000	21	1.07413	0.0843082	-0.0757135	0.948873	-0.0374172	P60468	P60468	Protein transport protein Sec61 subunit beta	SEC61B	1630
23.7308	23.5267	23.6957	23.6959	23.7167	23.8781					-1				5	4	4	23.1	18.6	18.6	35.08	0	14.084	161410000	22	0.574471	0.266397	0.112518	1.08111	0.0542593	P60510	P60510	Serine/threonine-protein phosphatase 4 catalytic subunit	PPP4C	1631
NaN	NaN	NaN	NaN	NaN	NaN					-1				3	3	2	23.1	23.1	17.1	13.667	0.0039042	2.3641	100170000	8	NaN	#VALUE!	0	1	NaN	P60520	P60520	Gamma-aminobutyric acid receptor-associated protein-like 2	GABARAPL2	1632
NaN	NaN	NaN	NaN	NaN	NaN					-1				1	1	1	28.8	28.8	28.8	5.8998	0.00083403	3.3033	25271000	4	NaN	#VALUE!	0	1	NaN	P60602-2;P60602	P60602-2;P60602	Reactive oxygen species modulator 1	ROMO1	1633
NaN	NaN	NaN	NaN	NaN	NaN					-1				1	1	1	13.3	13.3	13.3	18.566	0.0021471	2.7896	0	1	NaN	#VALUE!	0	1	NaN	P60604;P60604-2	P60604;P60604-2	Ubiquitin-conjugating enzyme E2 G2	UBE2G2	1634
28.1234	28.586	28.6039	28.2931	28.6106	28.4917					-1				10	10	1	73.5	73.5	17.9	16.961	0	200.03	8115300000	124	0.114175	0.768821	0.0273514	1.01914	0.0131409	P60660-2	P60660-2	Myosin light polypeptide 6	MYL6	1636
30.6823	30.8714	30.8427	30.9054	30.9273	30.7164					-1				41	2	2	90.1	7.2	7.2	41.736	0	109.75	11298000000	101	0.177766	0.664101	0.0508881	1.0359	0.024222	P60709	P60709	Actin, cytoplasmic 1;Actin, cytoplasmic 1, N-terminally processed	ACTB	1637
28.294	28.4841	28.3901	28.4252	28.4243	28.4022					-1				30	30	15	70.4	70.4	41.9	46.153	0	323.31	22370000000	507	0.176168	0.666549	0.0278606	1.0195	0.0135529	P60842;P60842-2	P60842;P60842-2	Eukaryotic initiation factor 4A-I	EIF4A1	1638
28.4251	28.4115	28.3025	28.3761	28.4805	28.37					-1				7	7	7	35.3	35.3	35.3	13.373	0	83.778	5185300000	79	0.273009	0.533324	0.0291767	1.02043	0.0143086	P60866;P60866-2	P60866;P60866-2	Small ribosomal subunit protein uS10	RPS20	1639
26.1473	26.1286	26.1612	26.2341	26.2271	26.1407					-1				14	14	5	52.2	52.2	18.6	34.834	0	180.7	1922600000	109	0.547203	0.283659	0.0549583	1.03883	0.0269687	P60891;P60891-2	P60891;P60891-2	Ribose-phosphate pyrophosphokinase 1	PRPS1	1640
27.5982	27.5863	27.6514	27.6216	27.5745	27.6027					-1				16	16	16	69.5	69.5	69.5	27.399	0	143.67	5258800000	150	0.212679	0.612803	-0.0123742	0.99146	-0.00612333	P60900;P60900-2;P60900-3	P60900;P60900-2;P60900-3	Proteasome subunit alpha type-6	PSMA6	1641
27.9623	27.8456	27.6801	27.7525	27.8473	27.4769					-1				6	6	6	50.5	50.5	50.5	11.203	0	55.969	2635400000	91	0.728317	0.186932	-0.137094	0.909349	-0.0662478	P60903	P60903	Protein S100-A10	S100A10	1642
27.5926	27.8572	27.7657	27.6702	27.7392	27.7203					-1				8	7	7	48.2	42.4	42.4	21.258	0	110.13	3554300000	91	0.176365	0.666247	-0.0285791	0.980385	-0.013893	P60953;P60953-1;Q9H4E5;Q9H4E5-2	P60953;P60953-1	Cell division control protein 42 homolog	CDC42	1643
28.1551	28.0621	28.1546	28.3287	28.1478	28.1268					-1				17	16	16	80	75.8	75.8	18.506	0	105.37	4374800000	129	0.49949	0.316599	0.0771516	1.05493	0.0374836	P60981;P60981-2	P60981;P60981-2	Destrin	DSTN	1644
NaN	23.8556	24.1246	23.9354	24.1806	NaN					-1				4	4	4	41.5	41.5	41.5	16.713	0	17.778	131790000	19	NaN	#VALUE!	0	1	NaN	P60983;O60234	P60983	Glia maturation factor beta	GMFB	1645
25.0147	25.0273	24.8355	25.1185	24.9981	25.0768					-1				9	4	4	46.4	23.2	23.2	23.668	0	19.382	402820000	25	0.50884	0.309856	0.105323	1.07574	0.0506823	P61006;P61006-2	P61006;P61006-2	Ras-related protein Rab-8A	RAB8A	1646
25.8962	25.9723	25.7598	25.8031	26.0316	25.7145					-1				3	3	3	17.8	17.8	17.8	20.313	0	16.778	665120000	26	0.209338	0.617536	-0.0263475	0.981903	-0.0128838	P61009	P61009	Signal peptidase complex subunit 3	SPCS3	1647
24.9028	24.8567	24.86	24.9704	24.7654	24.6694					-1				19	19	19	44	44	44	55.704	0	151.84	1206300000	109	0.354333	0.442249	-0.0714671	0.95167	-0.0344386	P61011;P61011-2	P61011;P61011-2	Signal recognition particle subunit SRP54	SRP54	1648
24.7136	NaN	NaN	NaN	24.6455	NaN					-1				5	4	4	31.5	24.9	24.9	23.586	0	9.4985	79743000	13	NaN	#VALUE!	0	1	NaN	P61018;P61018-2	P61018;P61018-2	Ras-related protein Rab-4B	RAB4B	1649
28.6456	28.5464	28.6019	28.4897	28.6102	28.6417					-1				13	13	11	65	65	56	22.541	0	83.5	3535100000	117	0.0833899	0.825297	-0.0174548	0.987974	-0.00843405	P61026	P61026	Ras-related protein Rab-10	RAB10	1652
26.4439	26.5911	NaN	26.4825	NaN	NaN					-1				3	3	2	24.5	24.5	12.2	16.687	0	7.758	394270000	9	NaN	#VALUE!	0	1	NaN	P61077;P61077-3;P61077-2;P62837;P62837-2	P61077;P61077-3;P61077-2;P62837;P62837-2	Ubiquitin-conjugating enzyme E2 D3;Ubiquitin-conjugating enzyme E2 D2	UBE2D3;UBE2D2	1653
25.1313	25.2075	25.3049	25.3226	25.1702	24.9908					-1				7	7	7	41.5	41.5	41.5	20.9	0	27.109	635670000	49	0.124931	0.750013	-0.05336	0.963689	-0.0248632	P61081	P61081	NEDD8-conjugating enzyme Ubc12	UBE2M	1654
25.0506	25.1524	24.9715	25.1849	25.1159	25.0459					-1				10	10	10	51	51	51	22.406	0	52.358	798560000	61	0.43172	0.370067	0.0573896	1.04058	0.0279945	P61086;P61086-2;P61086-3	P61086;P61086-2;P61086-3	Ubiquitin-conjugating enzyme E2 K	UBE2K	1655
26.1768	26.1684	26.1537	26.3456	26.2714	26.2237					-1				10	10	10	63.2	63.2	63.2	17.138	0	42.476	2263100000	86	1.22672	0.0593308	0.113907	1.08215	0.0561379	P61088;Q5JXB2	P61088;Q5JXB2	Ubiquitin-conjugating enzyme E2 N;Putative ubiquitin-conjugating enzyme E2 N-like	UBE2N;UBE2NL	1656
26.483	26.5036	26.4685	26.4272	26.5209	26.4477					-1				11	11	11	66.5	66.5	66.5	23.897	0	101.91	1730500000	84	0.349346	0.447357	-0.0197767	0.986385	-0.00978515	P61106	P61106	Ras-related protein Rab-14	RAB14	1657
27.2282	27.1683	27.1925	27.1861	27.1335	27.1101					-1				25	25	25	67.9	67.9	67.9	47.371	0	323.31	8612600000	326	1.15545	0.0699117	-0.0530974	0.963865	-0.0263533	P61158;Q9P1U1;Q9P1U1-2;Q9P1U1-3;Q9C0K3	P61158	Actin-related protein 3	ACTR3	1658
27.2916	27.3618	27.2653	27.3638	27.2551	27.3193					-1				16	16	16	46.2	46.2	46.2	44.76	0	182.47	5358200000	192	0.036714	0.918938	0.00653712	1.00454	0.00317824	P61160;P61160-2	P61160;P61160-2	Actin-related protein 2	ACTR2	1659
26.6143	26.5332	26.5277	26.6835	26.4562	26.5919					-1				19	19	9	58	58	33.5	42.613	0	158.68	3413200000	149	0.135346	0.732241	0.01883	1.01314	0.00919473	P61163	P61163	Alpha-centractin	ACTR1A	1660
25.3591	25.3504	25.2794	25.3081	25.2979	25.3293					-1				18	18	18	54	54	54	51.596	0	102.53	1292800000	109	0.186628	0.650687	-0.0178623	0.987695	-0.00878238	P61201;P61201-2	P61201;P61201-2	COP9 signalosome complex subunit 2	COPS2	1661
30.0239	29.8578	29.9628	30.0093	29.9477	30.0127					-1				12	12	6	65.2	65.2	35.4	20.601	0	323.31	14398000000	204	0.516958	0.304118	0.0417245	1.02934	0.0205494	P61204;P84077;P61204-2	P61204;P84077;P61204-2	ADP-ribosylation factor 3;ADP-ribosylation factor 1	ARF3;ARF1	1662
28.0975	28.1933	28.0995	28.1708	28.1949	28.3081					-1				10	10	4	60.9	60.9	33.7	20.825	0	117.06	4732500000	120	0.58547	0.259735	0.094497	1.06769	0.0458571	P61224;P61224-3;A6NIZ1;P61224-2;P61224-4	P61224;P61224-3;A6NIZ1;P61224-2;P61224-4	Ras-related protein Rap-1b;Ras-related protein Rap-1b-like protein	RAP1B;RAP1BL	1664
NaN	23.5025	24.3386	NaN	NaN	NaN					-1				3	2	2	21.3	15.3	15.3	20.504	0	13.77	70484000	10	NaN	#VALUE!	0	1	NaN	P61225;P10114	P61225	Ras-related protein Rap-2b	RAP2B	1665
NaN	NaN	NaN	NaN	NaN	NaN					-1				1	1	1	13.1	13.1	13.1	18.275	0.00028425	3.7112	10948000	2	NaN	#VALUE!	0	1	NaN	P61244;P61244-2	P61244;P61244-2	Protein max	MAX	1666
28.7181	28.8109	28.7336	28.7872	28.7363	28.7914					-1				25	25	25	73.5	73.5	73.5	29.945	0	249.49	14782000000	288	0.130082	0.74117	0.017477	1.01219	0.00854155	P61247	P61247	Small ribosomal subunit protein eS1	RPS3A	1667
28.2083	28.3689	28.1305	28.2472	28.3965	28.3909					-1				11	11	2	49.7	49.7	11.7	17.258	0	83.778	5435300000	82	0.54175	0.287243	0.108941	1.07844	0.0524815	P61254	P61254	Large ribosomal subunit protein uL24	RPL26	1668
23.536	23.5793	23.6824	23.4702	23.5868	NaN					-1				9	9	9	45.3	45.3	45.3	29.506	0	36.209	118030000	31	NaN	#VALUE!	0	1	NaN	P61289;P61289-3;P61289-2	P61289;P61289-3;P61289-2	Proteasome activator complex subunit 3	PSME3	1669
29.8225	29.7836	29.8642	29.8344	29.8628	29.8245					-1				14	14	14	50.5	50.5	50.5	24.146	0	113.52	12416000000	179	0.174997	0.668349	0.017114	1.01193	0.00841221	P61313;P61313-2	P61313	Large ribosomal subunit protein eL15	RPL15	1670
24.3828	24.3926	24.3632	24.1462	24.5069	24.3062					-1				6	6	6	47.9	47.9	47.9	17.163	0	23.898	311850000	34	0.211127	0.614997	-0.0597706	0.959417	-0.0284444	P61326;Q96A72;P61326-2	P61326;Q96A72;P61326-2	Protein mago nashi homolog;Protein mago nashi homolog 2	MAGOH;MAGOHB	1671
28.1435	28.2161	28.2111	28.1258	28.3789	28.5157					-1				8	8	8	49.3	49.3	49.3	15.798	0	54.572	6707200000	113	0.603469	0.24919	0.149919	1.10951	0.0716198	P61353	P61353	Large ribosomal subunit protein eL27	RPL27	1672
23.977	24.0104	23.8002	23.8435	24.3784	24.0036					-1				8	8	8	30.5	30.5	30.5	40.329	0	38.501	246450000	40	0.369748	0.426827	0.145985	1.10649	0.0679764	P61421	P61421	V-type proton ATPase subunit d 1	ATP6V0D1	1673
28.9707	29.184	29.1362	29.0043	29.0007	28.8972					-1				5	5	5	51.1	51.1	51.1	10.275	0	103.13	4998000000	62	0.585794	0.259541	-0.129565	0.914107	-0.0621964	P61513;A6NKH3	P61513	Large ribosomal subunit protein eL43	RPL37A	1674
28.1274	28.3202	28.2308	28.2592	28.107	28.3928					-1				11	11	4	58	58	23.8	21.768	0	68.86	5898600000	104	0.0735213	0.844265	0.0268345	1.01877	0.0126557	P61586	P61586	Transforming protein RhoA	RHOA	1675
28.3202	28.5133	28.3885	28.3408	28.4529	28.2374					-1				10	10	10	73.5	73.5	73.5	10.932	0	49.644	6232000000	131	0.484402	0.327792	-0.0636578	0.956835	-0.031059	P61604	P61604	10 kDa heat shock protein, mitochondrial	HSPE1	1676
26.846	26.7362	26.7352	26.765	26.6842	26.7537					-1				12	12	12	34.2	34.2	34.2	52.264	0	171.68	3913200000	111	0.487691	0.325319	-0.038201	0.973869	-0.0188224	P61619;P61619-3;Q9H9S3;Q9H9S3-3;Q9H9S3-2	P61619;P61619-3	Protein transport protein Sec61 subunit alpha isoform 1	SEC61A1	1677
NaN	NaN	NaN	NaN	NaN	NaN					-1				2	2	2	27	27	27	16.537	0	32.67	18250000	4	NaN	#VALUE!	0	1	NaN	P61626	P61626	Lysozyme C	LYZ	1678
NaN	NaN	NaN	NaN	NaN	NaN					-1				4	4	4	20.8	20.8	20.8	22.626	0	14.525	41366000	10	NaN	#VALUE!	0	1	NaN	P61758;P61758-2	P61758;P61758-2	Prefoldin subunit 3	VBP1	1679
23.2488	22.9593	22.9693	23.0908	22.9859	22.7328					-1				9	9	9	25.3	25.3	25.3	67.568	0	30.738	173000000	46	0.59071	0.25662	-0.122607	0.918526	-0.0590022	P61764;P61764-2	P61764;P61764-2	Syntaxin-binding protein 1	STXBP1	1680
26.2376	26.4529	26.3965	26.3873	26.945	26.1996					-1				3	3	3	35.3	35.3	35.3	13.714	0	30.784	1260500000	35	0.272699	0.533705	0.148276	1.10824	0.0674316	P61769	P61769	Beta-2-microglobulin;Beta-2-microglobulin form pI 5.3	B2M	1681
NaN	NaN	NaN	NaN	25.0872	24.8725					-1				3	3	3	26.5	26.5	26.5	12.497	0	14.035	136540000	16	NaN	#VALUE!	0	1	NaN	P61803	P61803	Dolichyl-diphosphooligosaccharide--protein glycosyltransferase subunit DAD1	DAD1	1682
26.5975	26.7152	26.5666	26.5888	26.6176	26.4817					-1				8	8	8	49	49	49	16.57	0	50.296	1679600000	60	0.828133	0.148548	-0.0636985	0.956808	-0.0314135	P61916;P61916-2	P61916;P61916-2	NPC intracellular cholesterol transporter 2	NPC2	1683
23.6223	23.9893	24.2397	23.8819	24.5406	23.8827					-1				7	7	7	44.1	44.1	44.1	20.198	0	34.883	247340000	34	0.201348	0.629002	0.151278	1.11055	0.0667081	P61923;P61923-4;P61923-5;P61923-3;P61923-2	P61923;P61923-4;P61923-5	Coatomer subunit zeta-1	COPZ1	1684
27.5884	NaN	NaN	27.3438	NaN	27.3324					-1				2	2	1	23.2	23.2	10.5	10.871	0	58.916	830790000	19	NaN	#VALUE!	0	1	NaN	P61956;P61956-2;Q6EEV6	P61956;P61956-2;Q6EEV6	Small ubiquitin-related modifier 2;Small ubiquitin-related modifier 4	SUMO2;SUMO4	1685
25.3	25.3932	25.4888	25.4886	25.2232	25.2917					-1				4	4	4	68.2	68.2	68.2	9.1175	0	46.828	506700000	22	0.167879	0.679393	-0.0595144	0.959587	-0.0280156	P61960;P61960-2	P61960;P61960-2	Ubiquitin-fold modifier 1	UFM1	1686
23.0251	NaN	23.0333	NaN	NaN	NaN					-1				3	3	3	12.9	12.9	12.9	38.926	0	7.9502	58399000	11	NaN	#VALUE!	0	1	NaN	P61962;P61962-2	P61962	DDB1- and CUL4-associated factor 7	DCAF7	1687
23.304	23.128	23.3699	23.0052	23.1887	23.7005					-1				5	5	5	23.1	23.1	23.1	36.588	0	18.354	112790000	25	0.0549704	0.881109	0.0308711	1.02163	0.0141461	P61964	P61964	WD repeat-containing protein 5	WDR5	1688
26.034	26.2632	26.2994	26.1948	26.301	26.0496					-1				5	5	5	56.7	56.7	56.7	14.478	0	43.45	1516100000	58	0.0451876	0.901182	-0.0170829	0.988229	-0.00805172	P61970	P61970	Nuclear transport factor 2	NUTF2	1689
NaN	NaN	NaN	NaN	NaN	NaN					-1				28	2	2	66.8	8	8	51.028	0	4.1825	39920000	4	NaN	#VALUE!	0	1	NaN	P61978-2;P61978	P61978-2;P61978	Heterogeneous nuclear ribonucleoprotein K	HNRNPK	1690
28.6619	28.81	28.7765	28.6638	28.7134	28.8338					-1				28	28	2	65	65	3	48.562	0	323.31	18043000000	345	0.0927397	0.807719	-0.0124766	0.991389	-0.00610095	P61978-3	P61978-3	Heterogeneous nuclear ribonucleoprotein K	HNRNPK	1691
24.0069	23.8927	NaN	24.0013	24.1089	24.077					-1				6	4	4	34.8	21.6	21.6	23.399	0	8.206	164180000	24	NaN	#VALUE!	0	1	NaN	P62070;P62070-4;P62070-3;P62070-2	P62070;P62070-4;P62070-3;P62070-2	Ras-related protein R-Ras2	RRAS2	1693
29.305	29.2513	29.2093	29.2031	29.2923	29.324					-1				14	14	14	67	67	67	22.127	0	140.51	8790300000	176	0.0947746	0.803943	0.0179774	1.01254	0.00871175	P62081	P62081	Small ribosomal subunit protein eS7	RPS7	1694
26.5978	26.6092	26.5226	26.6192	26.5295	26.7894					-1				17	6	4	66.4	32.4	21.5	37.512	0	46.246	925810000	49	0.244858	0.569039	0.0694968	1.04935	0.0330481	P62136;P62136-2;P62136-3	P62136;P62136-2;P62136-3	Serine/threonine-protein phosphatase PP1-alpha catalytic subunit	PPP1CA	1695
27.5844	27.5075	27.5621	27.567	27.5728	27.7264					-1				18	18	7	67.3	67.3	33	37.186	0	323.31	5462700000	186	0.508087	0.310394	0.0707448	1.05026	0.0344671	P62140	P62140	Serine/threonine-protein phosphatase PP1-beta catalytic subunit	PPP1CB	1696
NaN	NaN	NaN	NaN	NaN	NaN					-1				3	3	3	19.5	19.5	19.5	21.878	0	4.9215	42049000	7	NaN	#VALUE!	0	1	NaN	P62166;P62166-2	P62166;P62166-2	Neuronal calcium sensor 1	NCS1	1697
26.3503	26.3595	26.3406	26.3848	26.3468	26.3048					-1				22	22	22	58.2	58.2	58.2	49.184	0	277.29	3255700000	163	0.0741003	0.84314	-0.00464376	0.996786	-0.00229812	P62191;P62191-2	P62191;P62191-2	26S proteasome regulatory subunit 4	PSMC1	1698
28.3674	28.3674	28.4242	28.2854	28.3552	28.4642					-1				15	15	15	59.1	59.1	59.1	24.205	0	231.13	10467000000	191	0.180388	0.660103	-0.0180461	0.987569	-0.00886651	P62241	P62241	Small ribosomal subunit protein eS8	RPS8	1700
28.1503	28.306	28.1432	28.2588	28.2556	28.5316					-1				9	9	9	64.6	64.6	64.6	14.839	0	60.166	5990400000	146	0.437	0.365595	0.148851	1.10869	0.0699405	P62244	P62244	Small ribosomal subunit protein uS8	RPS15A	1701
[truncated: 2,261 more rows]

## Sheet: significant p-value 
LFQ intensity C1	LFQ intensity C2	LFQ intensity C3	LFQ intensity KD1	LFQ intensity KD2	LFQ intensity KD3	C: Species	C: Only identified by site	C: Reverse	C: Potential contaminant	C: Taxonomy IDs	C: Taxonomy names	C: Student's T-test Significant MLPH KD_Control	C: Student's T-test significant	N: Peptides	N: Razor + unique peptides	N: Unique peptides	N: Sequence coverage [%]	N: Unique + razor sequence coverage [%]	N: Unique sequence coverage [%]	N: Mol. weight [kDa]	N: Q-value	N: Score	N: Intensity	N: MS/MS count	N: -Log Student's T-test p-value MLPH KD_Control	pvalue	N: Student's T-test Difference MLPH KD_Control	fold change	N: Student's T-test Test statistic MLPH KD_Control	T: Protein IDs	T: Majority protein IDs	T: Protein names	T: Gene names	T: id
[truncated: 190 more rows]

[truncated: 1 more sheets: fold-change <0.83->1.2]
